# Supplementary material for: Excess cysteine drives conjugate formation and impairs proliferation of NRF2-activated cancer cells
Source: Nat Metab. 2026 Apr 7;8(4):840–54. doi: 10.1038/s42255-026-01499-8 (PMC13121033; doi:10.1038/s42255-026-01499-8)
Supplement: Supplementary file 3 — Summary of RMA-tracing hits, their confirmed or inferred chemical identities and abundance across cell lines and conditions. [file 42255_2026_1499_MOESM3_ESM.xlsx]

## Sheet: Key
RMA tracing hits and analyses
Tab	Data	Relevant Figures
AlluniqueCYSfates_Abundances	Peak pair list and information derived from RMA tracing (see methods) and ion abundances from Compound Discoverer for the panel of bile duct cancer cell lines	Figure 1E-G, Extended Data Figure 2F-G.
AlluniqueCYSfates_Summary	Relevant analyses of RMA tracing peak pairs, related to enrichment in NRF2on cell lines, abundance changes from DMF or BSO treatments, and elemental composition possibilities	Figure 2A, C, Extended Data Figure 3 B-D, Extended Data Figure 4B-C.

## Sheet: AlluniqueCYSfates_Abundances
pair_id (parent peak (neutral mass, RT), labeled peak (neutral mass, RT), MS polarity, tracer)	MW_parent	RT_parent	MW_heavy	RT_heavy	polarity	label	RT_diff	MW_ppm_diff	Known Annotation (chemical standard)	KKU100_1	KKU100_2	KKU100_3	SNU308_1	SNU308_2	SNU308_3	SSP25_1	SSP25_2	SSP25_3	TFK_1	TFK_2	TFK_3	OCUG1_1	OCUG1_2	OCUG1_3	YSCCC_1	YSCCC_2	YSCCC_3	CCLP_1	CCLP_2	CCLP_3	RBE_1	RBE_2	RBE_3
((121.01976, 8.666), (125.02687, 8.682), 'pos', 'cys')	121.02	8.666	125.027	8.682	pos	cys	0.016	0.0875887	Cysteine	128705	143663	136363	28927.8	24499	24619.2	274401	204812	308980	146140	139140	150382	97046.7	67616.7	76476.2	599.478	1838.24	896.001	971.739	2840.48	4533.92	6949.74	6407.15	6195.44
((133.01977, 5.54), (137.02687, 5.508), 'pos', 'cys')	133.02	5.54	137.027	5.508	pos	cys	0.032	0.00451031		211970	304763	321446	158832	170216	202161	227513	234244	217435	192327	188507	215084	328724	310843	306358	1589.89	1851.21	2851.95	5184.42	6493.85	10266.9	10596.8	12251	23528
((147.0354, 4.31), (151.04249, 4.267), 'pos', 'cys')	147.035	4.31	151.042	4.267	pos	cys	0.043	0.0639305		2.2731e+06	2.67279e+06	2.65905e+06	2.15011e+06	2.01778e+06	2.46984e+06	2.80888e+06	2.87949e+06	2.75408e+06	2.36525e+06	2.25331e+06	2.45879e+06	3.00954e+06	2.93269e+06	3.19639e+06	33432.6	47882.8	56021.7	214198	272067	210535	167374	173070	225834
((149.0146, 5.782), (153.02167, 5.776), 'neg', 'cys')	149.015	5.782	153.022	5.776	neg	cys	0.006	0.197296		4009.37	5570.53	6158.28	5842.23	6865.78	7448.7	19985.2	16156.9	14454.5	10803.5	10132.3	10155	24566.9	27086.4	30823.8	613.164	678.906	595.495	1026.11	980.8	939.085	1315.61	466.374	467.224
((153.00952, 9.998), (157.01666, 10.02), 'neg', 'cys')	153.01	9.998	157.017	10.02	neg	cys	0.022	0.265343	L-cysteinesulfinic acid	1797.01	2078.08	2150.34	3337.8	3537.61	3940.26	2238.44	2548.45	2633.28	2196.37	2391.59	2192.06	3277.86	3407.07	3214.39	2285.44	2253.29	2383.16	43061.4	53232.3	42172.6	2450.29	2258.67	2357.84
((161.05106, 3.988), (165.0582, 3.988), 'pos', 'cys')	161.051	3.988	165.058	3.988	pos	cys	0	0.252094		291199	377074	340041	251152	292531	238244	341761	312096	310147	366986	348608	297561	522543	329043	405318	6215.72	6601.86	5433.61	15133.4	43543.4	20709.9	27586.9	23210	35791.8
((163.03026, 5.092), (167.03735, 5.071), 'neg', 'cys')	163.03	5.092	167.037	5.071	neg	cys	0.021	0.0576583	N-AcetylCysteine	66148.2	93057.1	110187	26606.8	19466.5	21947.3	128566	103885	97765.7	63133.3	71358.6	89346.9	114644	165810	174707	6477.82	5684.41	3240.31	5313.89	5908.76	5202.52	7088.99	10206.4	4655.59
((175.03027, 4.369), (179.03736, 4.341), 'pos', 'cys')	175.03	4.369	179.037	4.341	pos	cys	0.028	0.0537052		96619.6	270681	308249	447092	433177	623660	38723.1	47139.1	52683.6	271380	239062	335818	500682	695639	700674	7986.28	14113	10679.1	5267.22	8872.73	11804.6	34836.9	38743.8	44815.9
((175.03028, 4.024), (179.03735, 4.004), 'pos', 'cys')	175.03	4.024	179.037	4.004	pos	cys	0.02	0.167971		38607.9	106476	132780	222098	192927	284010	15021.1	12203.8	12781.5	112118	85732.5	109300	219279	301837	308493	3471.03	5568.24	4525.44	1848.28	2686.03	4502.91	14195	15501.3	15454.5
((175.06671, 2.679), (179.07378, 2.677), 'pos', 'cys')	175.067	2.679	179.074	2.677	pos	cys	0.002	0.167936		136818	157656	152015	103601	103459	105638	150624	151837	173763	132440	120125	124034	193504	173847	215798	568.817	1907.31	3063.24	4370.16	7037.76	6322.47	6627.29	6191.23	9990.4
((175.06673, 3.934), (179.07376, 3.917), 'pos', 'cys')	175.067	3.934	179.074	3.917	pos	cys	0.017	0.39642		156090	188732	186842	99544.9	95844	148086	175033	157332	204357	165034	131432	153446	249189	195344	188695	985.017	1540.53	2328	3555.04	4193.43	4823.76	6576.92	8318.41	12612.5
((191.02505, 10.391), (195.03217, 10.357), 'pos', 'cys')	191.025	10.391	195.032	10.357	pos	cys	0.034	0.107839		33647.5	41032.7	39723.6	45483.8	41222.1	49154.5	108675	85373.1	96179.5	74134.7	79580	88811	92446	108745	136255	11282.5	9969.63	10069.6	14647.3	16770.1	17487.3	23094.4	30007.9	24777.4
((193.04081, 5.14), (197.04782, 5.134), 'neg', 'cys')	193.041	5.14	197.048	5.134	neg	cys	0.006	0.463115		8932.45	15857.6	24810.4	64523.6	51286.9	71116.6	89951.4	90249.7	68269	32023.9	24068.9	44095.9	54185.6	120588	155437	8337.39	5084.82	1841.28	2576.41	3031.06	1474.1	3740.83	6747.63	3142.72
((193.04097, 7.347), (197.04798, 7.337), 'pos', 'cys')	193.041	7.347	197.048	7.337	pos	cys	0.01	0.463114		16884.1	38658.2	36304.8	20177.4	21774.7	28094.5	902476	774561	668960	44936.5	44199.9	53774	141820	146415	194364	3756.13	4236.07	3721.01	8405.04	13506.3	11847.1	11789	12681.5	10225.2
((193.04098, 7.722), (197.048, 7.762), 'pos', 'cys')	193.041	7.722	197.048	7.762	pos	cys	0.04	0.411312		27672.7	67925.4	59038.6	49680.6	51234.9	83021.6	1.49203e+06	1.36909e+06	1.24413e+06	257493	221294	307769	223598	256750	264697	4290.13	5464.09	5228.68	18928.2	17048	20380.5	5111.66	6225.78	4886.45
((204.05689, 4.392), (208.06391, 4.388), 'pos', 'cys')	204.057	4.392	208.064	4.388	pos	cys	0.004	0.389107		1125.44	2626.53	2572.51	147139	133386	185428	55978.8	39674.7	37448.4	14935.1	16998.6	27889	13750.9	19292.8	24253.1	2772.68	2900.18	1970.36	1153.06	976.6	595.266	13453.1	16180.6	18503.2
((209.0356, 7.019), (213.04278, 7.011), 'neg', 'cys')	209.036	7.019	213.043	7.011	neg	cys	0.008	0.38558		40705.2	49335.4	48262.7	100399	82099.2	107271	500896	445456	490679	472979	425562	568608	55034	44449.7	57607.2	9555.23	11169.5	8906.57	2712.98	2390.23	2486.76	27802.1	23398.3	17916.6
((237.03044, 11.783), (241.03755, 11.797), 'neg', 'cys')	237.03	11.783	241.038	11.797	neg	cys	0.014	0.0447198	2SC	10642.4	15799.1	14800.9	4233.1	4332.8	5467.14	11241.3	12416.8	9977.78	1550.49	1858.7	2757.32	19284.2	30437	29378.5	2040.23	3113.13	3282.94	1128.12	840.089	1539.47	2937.5	3707.68	3021.58
((250.06205, 9.769), (254.06917, 9.754), 'pos', 'cys')	250.062	9.769	254.069	9.754	pos	cys	0.015	0.0823794	gamma-GLU-CYS	17821.6	17821.2	17653.2	371912	408201	446386	72694.7	77874.7	70862	75152.2	62898.5	67597	43518.2	45553	30751	19943.9	27864.3	20461.2	24562	27211.2	28795	31501.2	32990.2	28301.4
((253.06173, 8.849), (257.06865, 8.846), 'pos', 'cys')	253.062	8.849	257.069	8.846	pos	cys	0.003	0.708918		1151.1	3513.76	2866.08	1932.45	1279.69	1115.35	236739	205186	174692	22899	27183.3	31348.4	5485.5	4781.72	4752.42	423.041	524.987	469.65	427.787	1141.28	1321.65	474.05	532.422	635.512
((270.06715, 5.051), (274.07417, 5.037), 'pos', 'cys')	270.067	5.051	274.074	5.037	pos	cys	0.014	0.294001		160494	262749	261980	70115.6	70295.5	91466.8	228071	218921	216030	229315	179803	214198	173086	221424	221616	99920.3	139645	141157	38106.5	53527.2	37374.7	164471	162654	185457
((283.07215, 9.492), (287.07913, 9.457), 'pos', 'cys')	283.072	9.492	287.079	9.457	pos	cys	0.035	0.421801		25794.5	34799.9	51872.6	17665.5	11407.2	16373.3	184981	202374	206504	86622.2	70846.5	100345	37904.1	28828.9	35081.3	7380.03	7644.97	8119.96	9381.85	9318.87	10301.7	11738.9	12102.7	9970.79
((307.08346, 9.942), (311.09037, 9.908), 'pos', 'cys')	307.083	9.942	311.09	9.908	pos	cys	0.034	0.616771	GSH	2.31165e+07	2.88381e+07	2.83879e+07	5.98882e+07	5.91736e+07	6.25085e+07	4.17671e+07	4.12216e+07	4.77933e+07	3.95944e+07	3.69367e+07	3.56309e+07	5.16103e+07	5.58886e+07	5.2999e+07	2.09643e+07	2.29364e+07	2.15742e+07	1.07798e+07	1.13929e+07	9.61492e+06	2.45234e+07	2.06818e+07	2.28304e+07
((348.11012, 9.109), (352.1172, 9.097), 'pos', 'cys')	348.11	9.109	352.117	9.097	pos	cys	0.012	0.0557296		30872.9	45941.7	53169.2	229916	262591	247638	149431	139491	156069	76700.2	63045.8	165254	80505.4	146987	89453	39046.5	74368	63455.7	15234.5	26962	20172.8	62136.3	88746.3	75265.2
((379.10469, 8.616), (383.11196, 8.637), 'neg', 'cys')	379.105	8.616	383.112	8.637	neg	cys	0.021	0.450008	Lactoyl-GS	1403.41	1363.5	4349.65	1286.19	4882.51	4550.98	1133.61	4319.73	3672.85	1069.41	1104.72	1050.84	45786.1	91127.5	59348.7	3432.37	7097.3	2001.57	895.715	730.012	938.056	10698.3	9938.81	7674.42
((423.09446, 12.496), (427.10157, 12.497), 'neg', 'cys')	423.094	12.496	427.102	12.497	neg	cys	0.001	0.0250534	GSF	3433.6	4680.71	3631.5	7731.7	8246.77	7456.21	5634.89	5844.83	8457.03	1842.81	2133.66	2419.01	17118.6	28781.8	34955.4	13419.9	12250.8	9845.99	3555.81	4352.28	1833.01	4760.9	5729.11	4358.51
((469.1366, 10.059), (473.14386, 10.031), 'pos', 'cys')	469.137	10.059	473.144	10.031	pos	cys	0.028	0.342331		7101.05	9093.7	11446.1	20439.5	18731.2	20487.7	31862.5	28369.5	32033.7	15610.8	21267.4	19187.1	58829.5	43992.8	41220.2	11816.5	12193.3	15448	4064.34	4029.39	3325.84	9688.56	6051.92	8371.52
((512.13188, 10.114), (516.13922, 10.159), 'pos', 'cys')	512.132	10.114	516.139	10.159	pos	cys	0.045	0.469801		29910.7	25986.7	44152	85340	102451	103579	67267.5	65820.7	69895	60460.6	73801.8	59314.7	33935.7	33203	28086.2	11534.7	17908.1	17012.3	7963.18	10794.5	14993	20797.6	31387.5	18810.6
((612.15179, 11.808), (616.15884, 11.842), 'neg', 'cys')	612.152	11.808	616.159	11.842	neg	cys	0.034	0.080699	GSSG	75736.1	114185	110316	229304	214083	244767	93522.8	52400.2	84011.3	62590.1	82792.6	90173.4	103807	129417	137029	20569.4	21874.7	17886.9	15734.5	18358.3	14443	20654.8	31463.3	23372.8

## Sheet: AlluniqueCYSfates_Summary
pair_id (parent peak (neutral mass, RT), labeled peak (neutral mass, RT), MS polarity, tracer)	Annotation	MW_parent	RT_parent	MW_heavy	RT_heavy	polarity	label	RT_diff	MW_ppm_diff	Known Annotation (chemical standard)	Generated from reaction (presumed chemistry)	Average NRF2on cell enrichment (average NRF2on/average NRF2off)	NRF2 enrichment rank	Thiol Availability - Change in abundance with NEM extraction of SSP25 cells: log2 (NEM/Standard extraction), ND = Not detected above background in this experiment, Inf = ND in NEM, leading to infinite fold change	Thiol Availability: -log10 (q value), ND = Not detected above background in this experiment	GCL dependence - SSP25 cells treated with BSO, log2 (BSO/vehicle), ND = Not detected above background in this experiment	GCL dependence - SSP25 cells treated with BSO, ion counts of BSO treated vs Vehicle: -log10 (q value), ND = Not detected above background in this experiment	Presumed uncharged parent molecule monoisotopic exact mass	Implied EC (<3 PPM)	PPM	Implied CYS conjugate mass (subtracting the mass of cysteine)	Implied added EC (CYS)	PPM	Implied GSH conjugate mass (subtracting the mass of GSH)	Implied added EC (GSH)	PPM
((121.01976, 8.666), (125.02687, 8.682), 'pos', 'cys')	C121_8.7	121.02	8.666	125.027	8.682	pos	cys	0.016	0.0875887	Cysteine		37.4954	3	ND	ND	ND	ND	121.02	C3H7NO2S	0.09	N/A			N/A	N/A
((133.01977, 5.54), (137.02687, 5.508), 'pos', 'cys')	C133_5.5	133.02	5.54	137.027	5.508	pos	cys	0.032	0.00451031		CYS + Formaldehyde (thiazolidine)	28.872	5	-4.35993	3.30803	0.248535	0.715605	133.02	C4H7NO2S	0.15	12	C	1.67	N/A	N/A
((147.0354, 4.31), (151.04249, 4.267), 'pos', 'cys')	C147_4.3	147.035	4.31	151.042	4.267	pos	cys	0.043	0.0639305		CYS + Acetaldehyde (thiazolidine)	16.667	12	-6.15843	5.1549	0.177599	1.01595	147.035	C5H9NO2S	0	26.0157	C2H2	0	N/A	N/A
((149.0146, 5.782), (153.02167, 5.776), 'neg', 'cys')	C149_5.8	149.015	5.782	153.022	5.776	neg	cys	0.006	0.197296			16.9476	11	-7.42973	5.69897	-0.046176	0.415173	149.015	C4H7NO3S	-0.43	27.9948	CO	-2.31	N/A	N/A
((153.00952, 9.998), (157.01666, 10.02), 'neg', 'cys')	C153_10.0	153.01	9.998	157.017	10.02	neg	cys	0.022	0.265343	L-cysteinesulfinic acid		0.161125	29	-1.18574	2.22541	1.00504	1.41554	153.01	C3H7NO4S	-0.38	31.9898	O2	-1.85	N/A	N/A
((161.05106, 3.988), (165.0582, 3.988), 'pos', 'cys')	C161_4.0	161.051	3.988	165.058	3.988	pos	cys	0	0.252094			16.3634	13	Inf	3.07676	0.282143	0.919601	161.051	C6H11NO2S	0.06	40.0313	C3H4	0.01	N/A	N/A
((163.03026, 5.092), (167.03735, 5.071), 'neg', 'cys')	C163_5.1	163.03	5.092	167.037	5.071	neg	cys	0.021	0.0576583	N-AcetylCysteine		15.0241	15	-7.42973	2.93256	0.709291	1.99456	163.03	C5H9NO3S	-0.33	42.0105	C2H2O	-1.3	N/A	N/A
((175.03027, 4.369), (179.03736, 4.341), 'pos', 'cys')	C175_4.4	175.03	4.369	179.037	4.341	pos	cys	0.028	0.0537052		CYS + Methylglyoxal (thiazolidine 1)	17.1453	10	Inf	3.24413	0.342555	0.941449	175.03	C6H9NO3S	-0.25	54.0105	C3H2O	-0.83	N/A	N/A
((175.03028, 4.024), (179.03735, 4.004), 'pos', 'cys')	C175_4.0	175.03	4.024	179.037	4.004	pos	cys	0.02	0.167971		CYS + Methylglyoxal (thiazolidine 2)	19.0723	9	-9.96578	3.86012	0.253384	0.941449	175.03	C6H9NO3S	-0.2	54.0105	C3H2O	-0.64	N/A	N/A
((175.06671, 2.679), (179.07378, 2.677), 'pos', 'cys')	C175_2.7	175.067	2.679	179.074	2.677	pos	cys	0.002	0.167936			28.5836	6	-4.69152	3.00612	0.534062	1.94862	175.067	C7H13NO2S	0.06	54.047	C4H6	0.18	N/A	N/A
((175.06673, 3.934), (179.07376, 3.917), 'pos', 'cys')	C175_3.9	175.067	3.934	179.074	3.917	pos	cys	0.017	0.39642			33.3159	4	-5.77201	4.10237	0.320773	1.10168	175.067	C7H13NO2S	0.17	54.047	C4H6	0.55	N/A	N/A
((191.02505, 10.391), (195.03217, 10.357), 'pos', 'cys')	C191_10.4	191.025	10.391	195.032	10.357	pos	cys	0.034	0.107839		CYS + Pyruvate: 2MTDC (thiazolidine)	4.25207	21	-1.55682	1.79781	1.20852	2.71874	191.025	C6H9NO4S	-0.94	70.0053	C3H2O2	-2.56	N/A	N/A
((193.04081, 5.14), (197.04782, 5.134), 'neg', 'cys')	C193_5.1	193.041	5.14	197.048	5.134	neg	cys	0.006	0.463115		CYS + Methylglyoxal (hemithioacetal)	15.2667	14	-10.7027	3.88606	-0.704159	1.94241	193.041	C6H11NO4S	-0.36	72.0211	C3H4O2	-0.96	N/A	N/A
((193.04097, 7.347), (197.04798, 7.337), 'pos', 'cys')	C193_7.3	193.041	7.347	197.048	7.337	pos	cys	0.01	0.463114		CYS + Dihydroxyacetone phosphate: 1DC (thioether conjugate)	23.4514	7	0.293959	2.03768	1.08066	3.4698	193.041	C6H11NO4S	0.47	72.0212	C3H4O2	1.26	N/A	N/A
((193.04098, 7.722), (197.048, 7.762), 'pos', 'cys')	C193_7.7	193.041	7.722	197.048	7.762	pos	cys	0.04	0.411312		CYS + Glyceraldehyde 3 phosphate: 3GC (thioether conjugate)	40.9447	2	0.151859	0.836064	0.727703	2.28275	193.041	C6H11NO4S	0.52	72.0212	C3H4O2	1.4	N/A	N/A
((204.05689, 4.392), (208.06391, 4.388), 'pos', 'cys')	C204_4.4	204.057	4.392	208.064	4.388	pos	cys	0.004	0.389107			7.40961	17	-2.29336	2.50654	-2.84788	2.36341	204.057	C7H12N2O3S	0.13	83.0371	C4H5NO	0.32	N/A	N/A
((209.0356, 7.019), (213.04278, 7.011), 'neg', 'cys')	C209_7.0	209.036	7.019	213.043	7.011	neg	cys	0.008	0.38558			19.6882	8	Inf	3.00612	0.669027	2.31158	209.036	C6H11NO5S	-0.93	88.0158	C3H4O3	-2.2	N/A	N/A
((237.03044, 11.783), (241.03755, 11.797), 'neg', 'cys')	C237_11.8	237.03	11.783	241.038	11.797	neg	cys	0.014	0.0447198	2SC		4.83587	19	-0.27073	1.47854	-0.157785	0.603637	237.03	C7H11NO6S	-1.13	116.011	C4H4O4	-2.32	N/A	N/A
((250.06205, 9.769), (254.06917, 9.754), 'pos', 'cys')	C250_9.8	250.062	9.769	254.069	9.754	pos	cys	0.015	0.0823794	gamma-GLU-CYS		4.53592	20	Inf	6	-4.96398	4.09691	250.062	C8H14N2O5S	-1.17	129.042	C5H7NO3	-2.27	N/A	N/A
((253.06173, 8.849), (257.06865, 8.846), 'pos', 'cys')	C253_8.8	253.062	8.849	257.069	8.846	pos	cys	0.003	0.708918		CYS + Ribose 5 phosphate (thioether conjugate)	73.097	1	0.271426	1.03595	0.682573	1.07266	253.062	C8H15NO6S	-1.1	132.042	C5H8O4	-2.11	N/A	N/A
((270.06715, 5.051), (274.07417, 5.037), 'pos', 'cys')	C270_5.1	270.067	5.051	274.074	5.037	pos	cys	0.014	0.294001		CYS + Pyridoxal (thiazolidine)	1.65482	27	-5.31617	4.65758	0.225275	1.18131	270.067	C11H14N2O4S	-1.03	149.047	C8H7NO2	-1.87	N/A	N/A
((283.07215, 9.492), (287.07913, 9.457), 'pos', 'cys')	C283_9.5	283.072	9.492	287.079	9.457	pos	cys	0.035	0.421801		CYS + Glucose 6 phosphate (thioether conjugate)	7.75759	16	-0.348868	1.47854	0.432959	1.83633	283.072	C9H17NO7S	-1.49	162.052	C6H10O5	-2.61	N/A	N/A
((307.08346, 9.942), (311.09037, 9.908), 'pos', 'cys')	C307_9.9	307.083	9.942	311.09	9.908	pos	cys	0.034	0.616771	GSH		2.41511	26	-12.2877	6	-3.55317	4.09691	307.083	C10H17N3O6S	-1.13	186.064	C7H10N2O4	-1.86	-0.00034644	N/A
((348.11012, 9.109), (352.1172, 9.097), 'pos', 'cys')	C348_9.1	348.11	9.109	352.117	9.097	pos	cys	0.012	0.0557296			2.49736	25	-12.2877	5.69897	-4.04168	2.71874	348.11	C12H20N4O6S	-0.068	227.09	C9H13N3O4	-1.04	41.0263	C2H3N	-5.74
((379.10469, 8.616), (383.11196, 8.637), 'neg', 'cys')	C379_8.6	379.105	8.616	383.112	8.637	neg	cys	0.021	0.450008	Lactoyl-GS		3.13017	23	Inf	2.96098	-2.97483	2.31614	379.105	C13H21N3O8S	-0.065	258.085	C10H14N2O6	0.95	72.0209	C3H4O2	-3.41
((423.09446, 12.496), (427.10157, 12.497), 'neg', 'cys')	C423_12.5	423.094	12.496	427.102	12.497	neg	cys	0.001	0.0250534	GSF		1.42117	28	-0.38101	1.13675	-2.309	3.0511	423.094	C14H21N3O10S	-0.72	302.075	C11H14N2O8	-1.01	116.011	C4H4O4	-2.63
((469.1366, 10.059), (473.14386, 10.031), 'pos', 'cys')	C469_10.1	469.137	10.059	473.144	10.031	pos	cys	0.028	0.342331			3.03781	24	Inf	4.01773	-3.2723	3.09528	469.137	C16H27N3O11S	-0.06	348.117	C13H20N2O9	-0.09	162.053	C6H10O5	-0.18
((512.13188, 10.114), (516.13922, 10.159), 'pos', 'cys')	C512_10.1	512.132	10.114	516.139	10.159	pos	cys	0.045	0.469801			3.50474	22	Inf	6	-3.35122	4.21467	512.132	Many		391.112	Many		205.048	C9H7N3O3	-3.26
((612.15179, 11.808), (616.15884, 11.842), 'neg', 'cys')	C612_11.8	612.152	11.808	616.159	11.842	neg	cys	0.034	0.080699	GSSG		5.93672	18	-6.40507	2.13106	-1.87356	2.75326	612.152	C20H32N6O12S2	-0.28	491.132	C17H25N5O10S	-0.35	305.068	C10H15N3O6S	-0.57
