# Supplementary material for: Excess cysteine drives conjugate formation and impairs proliferation of NRF2-activated cancer cells
Source: Nat Metab. 2026 Apr 7;8(4):840–54. doi: 10.1038/s42255-026-01499-8 (PMC13121033; doi:10.1038/s42255-026-01499-8)
Supplement: Supplementary file 4 — Source data and statistical test results for Fig. 1. [file 42255_2026_1499_MOESM4_ESM.xlsx]

## Sheet: Fig1B
Figure 1B contains metabolite flux data for just cystine and glutamate. Fluxes of other media metabolites can be found in the Source Data for Extended Data Figure 2B+C
		KKU100				SNU308				SSP25				TFK1				OCUG1				YSCCC				CCLP1				RBE
Amino acids (micromoles/cell-microliter-hour)		Slope	Std Error	R squared		Slope	Std Error	R squared		Slope	Std Error	R squared		Slope	Std Error	R squared		Slope	Std Error	R squared		Slope	Std Error	R squared		Slope	Std Error	R squared		Slope	Std Error	R squared
Cystine pos		-0.002853	0.0002929	0.7915		-0.01644	0.001105	0.9568		-0.005081	0.0006513	0.7918		-0.008737	0.0009075	0.8607		-0.01219	0.0009362	0.9287		-0.00103	0.0001278	0.8331		-0.002197	0.0003821	0.8253		-0.001053	0.0001987	0.8003
Glutamate neg		0.006475	0.001375	0.4699		0.02879	0.0007735	0.9928		0.01679	0.00175	0.8519		0.02085	0.001378	0.9386		0.02634	0.001965	0.9325		0.004865	0.0005327	0.8651		0.002999	0.0003769	0.9005		0.001713	0.0002288	0.889

## Sheet: Fig1E
		PC1 (47.3%)	PC2 (19.5%)
	KKU100	-0.331746	0.445216
	SNU308	-1.54451	-4.09511
	SSP25	-4.18792	4.25904
	TFK1	-1.24453	1.03724
	OCUG1	-5.41569	-2.04698
	YSCCC	4.02911	0.00143276
	CCLP1	5.03942	0.288557
	RBE	3.65587	0.110609

## Sheet: Fig1F
Relative abundance of metabolites by LC-MS across cell lines, relative to NRF2off cell average. Values are abundance Log2
From supplmentary table 2_RMA tracing hits. AlluniqueCYSfates_abudances Columns K-AH
	KKU100			SNU308			SSP25			TFK1			OCUG1			YSCCC			CCLP1			RBE1
	0.799957	2.40996	2.11602	1.54737	0.952742	0.754435	8.4841	8.27773	8.04561	5.11415	5.36159	5.56726	3.05257	2.85447	2.84561	-0.64419	-0.332703	-0.493399	-0.628094	0.7876	0.999283	-0.479945	-0.312417	-0.0570659
	1.50806	2.80355	2.60125	2.35228	2.39672	3.09308	7.26073	7.13667	6.99859	4.72606	4.50749	4.98337	4.52243	4.72189	4.76587	-1.18131	-0.832351	-0.895884	0.960132	0.809199	1.06678	-0.928541	-0.644077	-0.993546
	5.21289	5.37151	5.29627	3.05935	2.81961	2.82667	6.30511	5.88312	6.47633	5.39617	5.32535	5.43745	4.80557	4.28427	4.4619	-2.53326	-0.916709	-1.95347	-1.8364	-0.288904	0.385722	1.00192	0.884646	0.83617
	4.96644	5.2404	5.22588	4.31748	4.26282	4.8905	5.13169	4.97787	5.35515	5.04683	4.71837	4.94179	5.6413	5.29008	5.24011	-2.34158	-1.69637	-1.10071	-0.48993	-0.251668	-0.0496382	0.397615	0.73651	1.33698
	4.67627	5.20009	5.27698	4.25991	4.35978	4.60791	4.77835	4.82042	4.71299	4.53597	4.50703	4.69731	5.30928	5.22859	5.20763	-2.38252	-2.16298	-1.5395	-0.677267	-0.352375	0.308485	0.354104	0.563375	1.50486
	4.74001	4.94453	4.89197	4.33879	4.33681	4.36689	4.8787	4.89027	5.08487	4.69309	4.55229	4.59849	5.24012	5.08557	5.39743	-3.17007	-1.42457	-0.741043	-0.228418	0.459014	0.304386	0.372317	0.274125	0.96444
	0.922572	2.11768	2.02707	1.17965	1.28956	1.65719	6.66273	6.44222	6.23076	2.3348	2.31095	2.59382	3.9929	4.0389	4.4476	-1.24577	-1.07229	-1.25933	-0.0837642	0.600539	0.411448	0.404354	0.50964	0.199034
	1.78455	2.06196	2.03024	3.08701	2.7967	3.18252	5.40577	5.23655	5.37604	5.32304	5.17063	5.5887	2.21966	1.91151	2.28558	-0.306302	-0.0811003	-0.407722	-2.12271	-2.30544	-2.24832	1.23453	0.985738	0.600636
	2.35854	3.82211	4.14061	4.88277	4.67963	5.23752	0.996639	0.696978	0.763706	3.89659	3.50949	3.85987	4.86434	5.32535	5.35681	-1.11692	-0.435059	-0.734223	-2.02609	-1.4868	-0.741423	0.915026	1.04204	1.03767
	2.29559	3.78179	3.9693	4.50577	4.46016	4.98596	0.976467	1.2602	1.42063	3.78551	3.60258	4.09288	4.6691	5.14354	5.15394	-1.30113	-0.4797	-0.881941	-1.90161	-1.14928	-0.73738	0.823891	0.97724	1.18728
	2.34899	2.82343	2.96814	2.89213	3.12504	3.2426	4.66648	4.35969	4.19906	3.77904	3.6865	3.68974	4.96425	5.10511	5.29159	-0.360043	-0.213105	-0.402226	0.382793	0.317644	0.254939	0.741344	-0.754828	-0.7522
	3.86873	4.10242	4.09498	3.78848	3.69684	3.98849	4.17407	4.20989	4.14564	3.92606	3.85612	3.98202	4.27361	4.2363	4.36051	-2.21853	-1.70028	-1.4738	0.461087	0.806103	0.436206	0.105218	0.153499	0.537403
	3.83045	4.20329	4.05415	3.617	3.83703	3.54088	4.06143	3.93043	3.9214	4.16417	4.09005	3.86163	4.67399	4.00672	4.3075	-1.71949	-1.63254	-1.9135	-0.435749	1.08897	0.0168365	0.4305	0.181262	0.806144
	1.16001	1.98806	2.63383	4.01271	3.68147	4.15307	4.49203	4.4968	4.09411	3.00203	2.59005	3.46352	3.76079	4.91489	5.28114	1.06055	0.347149	-1.11834	-0.633687	-0.399223	-1.43922	-0.0956889	0.755334	-0.347034
	3.46859	3.96101	4.20477	2.15468	1.70388	1.87693	4.42732	4.1198	4.03222	3.40129	3.57798	3.90231	4.26198	4.79435	4.86976	0.116471	-0.0720272	-0.882905	-0.169268	-0.0161824	-0.199826	0.246542	0.772363	-0.360073
	1.43333	1.86535	2.44124	0.887203	0.256206	0.777611	4.27557	4.40521	4.43436	3.181	2.89096	3.39317	1.98862	1.59378	1.87697	-0.372037	-0.321153	-0.234191	-0.0257914	-0.0355094	0.109144	0.29756	0.34159	0.0620442
	-2.53008	-1.30741	-1.33739	4.50047	4.3589	4.83415	3.10624	2.60958	2.52627	1.20007	1.38678	2.10106	1.08089	1.56943	1.89953	-1.22928	-1.16442	-1.72211	-2.4951	-2.73472	-3.44896	1.0493	1.31563	1.50913
	1.88647	2.47879	2.42906	3.48468	3.38559	3.57883	2.19081	1.35506	2.03607	1.61142	2.01499	2.13819	2.34133	2.65944	2.7419	0.00598959	0.0947533	-0.195606	-0.380582	-0.158081	-0.504136	0.0119668	0.619158	0.19032
	2.14801	2.71802	2.62386	0.817964	0.851547	1.18704	2.22698	2.37047	2.05497	-0.631028	-0.369456	0.199516	3.0056	3.664	3.61294	-0.235022	0.374613	0.451235	-1.08983	-1.51514	-0.641313	0.290838	0.626766	0.331552
	-0.591181	-0.591213	-0.604879	3.79208	3.9264	4.05542	1.43704	1.53635	1.40021	1.48501	1.22822	1.33215	0.696812	0.762742	0.195825	-0.428856	0.0536116	-0.391912	-0.128375	0.0193947	0.101013	0.230602	0.29723	0.0760682
	0.937605	1.22388	1.1771	1.37246	1.23052	1.48443	2.62905	2.28089	2.45283	2.07725	2.17951	2.33784	2.39572	2.62999	2.95534	-0.638812	-0.817284	-0.802889	-0.26226	-0.0670059	-0.006586	0.394645	0.772447	0.496127
	0.832187	0.629299	1.394	2.34475	2.60839	2.62418	2.00143	1.97007	2.05671	1.84752	2.13518	1.81991	1.01433	0.982836	0.741386	-0.5425	0.0921373	0.0181001	-1.07706	-0.638175	-0.164184	0.307942	0.901715	0.163072
	-1.78099	-1.8226	-0.149017	-1.90682	0.0177051	-0.0837394	-2.08899	-0.158976	-0.393016	-2.17311	-2.12623	-2.19838	3.24692	4.2399	3.62123	-0.490712	0.557353	-1.26878	-2.42881	-2.72393	-2.36217	1.1494	1.04316	0.67014
	-0.230658	0.126177	0.458099	1.2946	1.16868	1.298	1.9351	1.76758	1.94283	0.905779	1.35188	1.20337	2.81978	2.40051	2.30659	0.50404	0.549327	0.890662	-1.03567	-1.04813	-1.32497	0.217592	-0.461297	0.00679974
	-0.744094	-0.170632	0.0401556	2.1526	2.34431	2.25973	1.53097	1.43166	1.59367	0.568796	0.285965	1.67618	0.63865	1.50718	0.790695	-0.405241	0.524247	0.295315	-1.7631	-0.93951	-1.35802	0.265003	0.779252	0.541548
	0.331852	0.650903	0.628203	1.7052	1.68788	1.76698	1.18529	1.16633	1.37974	1.10822	1.00798	0.956054	1.49059	1.60548	1.52889	0.190861	0.320566	0.232233	-0.76874	-0.688943	-0.933727	0.417087	0.171287	0.313884
	0.49868	1.20985	1.20562	-0.696033	-0.692336	-0.31252	1.00564	0.946573	0.927391	1.01349	0.662577	0.915105	0.607647	0.962973	0.964222	-0.18499	0.297924	0.31346	-1.57573	-1.08549	-1.60371	0.533997	0.517963	0.707247
	-0.959798	-0.512795	-0.878955	0.211265	0.304309	0.158922	-0.245134	-0.192359	0.34063	-1.85762	-1.64619	-1.4651	1.35797	2.10756	2.38792	1.00678	0.875288	0.560016	-0.90934	-0.617749	-1.86531	-0.488286	-0.22121	-0.615687
	-3.23672	-3.02706	-2.97775	-2.34342	-2.25954	-2.10402	-2.91982	-2.73269	-2.68546	-2.94719	-2.82434	-2.95003	-2.36956	-2.31378	-2.39777	-2.88984	-2.91028	-2.82944	1.34601	1.65192	1.31592	-2.78936	-2.90684	-2.84485

## Sheet: Fig1G
	121.02		From supplementary Table 2_RMA tracing Hits
	133.02		MW_parent column
	147.035
	149.015
	153.01
	161.051
	163.03
	175.03
	175.03
	175.067
	175.067
	191.025
	193.041
	193.041
	193.041
	204.057
	209.036
	237.03
	250.062
	253.062
	270.067
	283.072
	307.083
	348.11
	379.105
	423.094
	469.137
	512.132
	612.152
