# Supplementary material for: Excess cysteine drives conjugate formation and impairs proliferation of NRF2-activated cancer cells
Source: Nat Metab. 2026 Apr 7;8(4):840–54. doi: 10.1038/s42255-026-01499-8 (PMC13121033; doi:10.1038/s42255-026-01499-8)
Supplement: Supplementary file 5 — Unprocessed western blots. [file 42255_2026_1499_MOESM5_ESM.xlsx]

## Sheet: Fig2B
Average incorportation of 13C glucose into metabolic fates
		Time (hours)
		0	0.08	0.5	2	4	6	24
	Glucose-6P	0	0.893987	0.944813	0.932948	0.947245	0.943999	0.946305
	DHAP	0	0.955243	0.964314	0.983875	0.985836	0.984886	0.996751
	PEP	0	0.998277	1	1	1	1	1
	Pyruvate	0	0.404673	0.562364	0.740893	0.732484	0.741352	0.895359
	C253_8.8	0	0.00171499	0.0441424	0.635179	0.834685	0.90862	0.99051
	C193_7.7	0	0.00790365	0.389808	0.882278	0.966566	0.989058	0.997757
	C193_7.3	0	0.00020672	0.0214419	0.509873	0.810731	0.94017	0.994203
	C209_7.0	0	0.10299	0.816011	0.934005	0.949935	0.963815	0.979147
	C175_4.0	0	0.825191	0.909703	0.878003	0.836083	0.895602	0.938751
	C175_4.4	0	0.864148	0.844649	0.873921	0.861912	0.89774	0.939551
	C193_5.1	0.00107256	0.0561084	0.223671	0.426425	0.581718	0.52864	0.455261
	C283_9.5	0.00065656	0.346971	0.250306	0.579888	0.69796	0.780397	0.942466
	C191_10.4	0.00107256	0.0561084	0.223671	0.426425	0.581718	0.52864	0.455261
	C469_10.1	0	0.0414541	0.0375615	0.211592	0.379568	0.484673	0.95159

## Sheet: Fig2C
Relative metabolite abundance when extracted with NEM compared to standard exetraction solvent
		Standard Extraction			+NEM extraction
	GSH	0.970795	1.0688	0.960403	0.000705342	0.00019693	0.000199278
	GSF	1.20964	0.805377	0.984988	0.96128	0.615884	0.726492
	C253_8.8	0.873913	1.02451	1.10158	1.3233	0.911708	1.38465
	C193_7.7	0.943873	1.07658	0.979547	1.35284	0.928481	1.05091
	C193_7.3	0.927149	0.977925	1.09493	1.29276	1.16352	1.22053
	C209_7.0	0.795519	1.25094	0.953545	0	0	0
	C175_4.0	0.970865	0.793104	1.23603	0.0314724	0.0579242	0.0267687
	C175_4.4	1.11137	0.919633	0.968998	0.0186164	0.0217878	0.0144621
	C193_5.1	0.871591	1.01393	1.11448	0.00069397	0.00024914	0.00072787
	C283_9.5	0.843369	1.08476	1.07187	0.891833	0.695597	0.768054
	C191_10.4	0.889358	0.700589	1.41005	0.218639	0.391097	0.409974
	C469_10.1	0.875906	1.08534	1.03875	0	0	0

## Sheet: Fig2D
Ion counts (Tracefinder) for sugar-CYS metabolites when incubating chemical standards of sugar metabolites with or without cysteine, (n = 2 each):
		Glucose-6-P		Ribulose-5-P		Ribose-5-P		Dihydroxyacetone-P		Glyceraldehyde-3-P		3-P-Glycerate		2-P-Glycerate		Phosphoenolpyruvate		Pyruvate		Lactate		Methylglyoxal		Lactaldehyde		Hydroxyacetone
C253_8.8	-CYS	0	0	0	0	0	0	0	0	0	0	0	0	0	0	0	0	0	0	0	0	0	0	0	0	0	0
	+CYS	0	0	0	0	2.8844	2.73155	0	0	0	0	0	0	0	0	0	0	0	0	0	0	0	0	0	0	0	0
C193_7.7	-CYS	0	0	0	0	0	0	0	0	0	7.9e-05	0	0	0	0	0	0	0	0	0	0	0	0	0	0	0	0
	+CYS	0.00083537	0	0.00134526	0.00218827	0.00043369	0.000212	0.00304227	0.00206574	7.39943	6.70551	0.00057196	0.00010334	0.00026766	0.00047691	0.00039972	0.0006195	0.00016889	0.00035629	0.00051983	0.00138411	0.00109093	0.00196588	0.00064369	0.0002131	0.00038066	0.00014941
C193_7.3	-CYS	0	0	0	0	0	0	0	0	0	0	0	0	0	0	0	0	0	0	0	0	0	0	0	0	0	0
	+CYS	0.010208	0.0022871	0.213996	0.230909	0.0124309	0	10.2568	8.88113	0	0	0.0048736	0.0043952	0.0085561	0.0068496	0.0087979	0.0076764	0.0059137	0.0076092	0.003253	0.00755	0.0187127	0.0051385	0	0	0.0030031	0
C283_9.5	-CYS	0	0	0	0	0	0	0	0	0	0	0	0	0	0	0	0	0	0	0	0	0	0	0	0	0	0
	+CYS	3.40062	1.42803	0.09078	0	0	0	0	0.24683	0	0	0	0	0	0	0.10507	0	0	0.09884	0	0	0	0	0	0	0	0.09233
C191_10.4	-CYS	0	0	0	0	0	0	0	0	0	0	0	0	0	0	0	0	0	0	0	0	0	0	0	0	0	0
	+CYS	0.057493	0.011935	0.09751	0.108164	0.00793	0.012113	0	0	0	0.141264	0.042951	0.008414	0.155368	0.092136	0.076078	0.139006	3.37724	2.35965	0.070096	0.059182	0	0	0.081021	0.009005	0.096803	0.04616

## Sheet: Fig2G
						Isotopologue Abundance (natural isotope corrected)													Mass isotopologue distributions:
Sample Name	Tag	Model	Genotype	Replicate	Parent Analyte	M+0	M+1	M+2	M+3	M+4	M+5	M+6	Total					Parent Analyte	M+0	M+1	M+2	M+3	M+4	M+5	M+6	Excluded from final graph (must have M0 and M3 detected)	M+1-M+3
AV31	8111	NSCLC	KP	Tumor 1	1DC	682648	0	0	0	0	0	0	682648					1DC	1	0	0	0	0	0	0	X
AV32	8111	NSCLC	KP	Tumor 2	1DC	443919	0	0	84077.2	0	0	0	527996					1DC	0.840762	0	0	0.159238	0	0	0		0.159238
AV33	8113	NSCLC	KP	Tumor 1	1DC	761561	0	0	212333	0	0	0	973893					1DC	0.781976	0	0	0.218024	0	0	0		0.218024
AV34	8113	NSCLC	KP	Tumor 2	1DC	1.12571e+06	237150	0	230736	0	0	0	1.5936e+06					1DC	0.706397	0.148814	0	0.144789	0	0	0		0.293603
AV35	8114	NSCLC	KP	Tumor 1	1DC	169477	0	0	155776	0	0	0	325254					1DC	0.521062	0	0	0.478938	0	0	0		0.478938
AV36	8114	NSCLC	KP	Tumor 2	1DC	328756	0	0	481667	0	0	0	810423					1DC	0.40566	0	0	0.59434	0	0	0		0.59434
AV37	8399	NSCLC	KP	Tumor 1	1DC	45266	0	0	0	0	0	0	45266					1DC	1	0	0	0	0	0	0	X
AV38	8399	NSCLC	KP	Tumor 2	1DC	91689.5	0	0	44061.2	0	0	0	135751					1DC	0.675426	0	0	0.324574	0	0	0		0.324574
AV39	8654	NSCLC	KP	Tumor 1	1DC	963750	0	0	695216	0	0	0	1.65897e+06					1DC	0.580934	0	0	0.419066	0	0	0		0.419066
AV40	8654	NSCLC	KP	Tumor 2	1DC	0	0	0	0	0	0	0	0					1DC	#DIV/0!	#DIV/0!	#DIV/0!	#DIV/0!	#DIV/0!	#DIV/0!	#DIV/0!	X
AV41	8655	NSCLC	KP	Tumor 1	1DC	2.34744e+06	0	0	1.31462e+06	0	0	0	3.66206e+06					1DC	0.641016	0	0	0.358984	0	0	0		0.358984
AV42	8655	NSCLC	KP	Tumor 2	1DC	2.34901e+06	0	0	1.12534e+06	0	0	0	3.47435e+06					1DC	0.676101	0	0	0.323899	0	0	0		0.323899
AV43	8703	NSCLC	KP	Tumor 1	1DC	1.31849e+06	0	0	575554	0	0	0	1.89404e+06					1DC	0.696125	0	0	0.303875	0	0	0		0.303875
AV44	8703	NSCLC	KP	Tumor 2	1DC	344351	0	0	0	0	0	0	344351					1DC	1	0	0	0	0	0	0	X
AV45	8892	NSCLC	KP	Tumor 1	1DC	0	7.58089	0	59358.5	0	0	0	59366.1					1DC	0	0.000127697	0	0.999872	0	0	0	X
AV46	8892	NSCLC	KP	Tumor 2	1DC	76357.7	0	0	93435	0	0	0	169793					1DC	0.449711	0	0	0.550289	0	0	0		0.550289
AV47	8702	NSCLC	KPN	Tumor 1	1DC	248540	0	0	103838	0	0	0	352379					1DC	0.705322	0	0	0.294678	0	0	0		0.294678
AV48	8702	NSCLC	KPN	Tumor 2	1DC	847779	0	73363.4	334753	0	0	0	1.2559e+06					1DC	0.675039	0	0.0584152	0.266545	0	0	0		0.324961
AV49	8716	NSCLC	KPN	Tumor 1	1DC	3.88602e+06	0	0	4.21577e+06	0	0	0	8.10179e+06					1DC	0.47965	0	0	0.52035	0	0	0		0.52035
AV50	8716	NSCLC	KPN	Tumor 2	1DC	2.02258e+06	0	0	2.68953e+06	0	0	0	4.71212e+06					1DC	0.429231	0	0	0.570769	0	0	0		0.570769
AV51	8890	NSCLC	KPN	Tumor 1	1DC	2.96586e+06	0	0	2.8246e+06	0	0	0	5.79047e+06					1DC	0.512197	0	0	0.487803	0	0	0		0.487803
AV52	8890	NSCLC	KPN	Tumor 2	1DC	1.04938e+06	0	0	680901	0	0	0	1.73028e+06					1DC	0.60648	0	0	0.39352	0	0	0		0.39352
AV53	9051	NSCLC	KPN	Tumor 1	1DC	425069	0	0	520326	0	0	0	945395					1DC	0.44962	0	0	0.55038	0	0	0		0.55038
AV54	9051	NSCLC	KPN	Tumor 2	1DC	277232	0	0	632020	0	0	0	909251					1DC	0.304901	0	0	0.695099	0	0	0		0.695099
AV55	9055	NSCLC	KPN	Tumor 1	1DC	528036	0	0	525078	0	0	0	1.05311e+06					1DC	0.501405	0	0	0.498595	0	0	0		0.498595
AV56	9055	NSCLC	KPN	Tumor 2	1DC	189333	0	0	272271	0	0	0	461603					1DC	0.410163	0	0	0.589837	0	0	0		0.589837
																		Stats: 2way ANOVA, Sidak's multiple comparisons test, M+1 (all included KP vs KPN):	0.9767
																		Stats: 2way ANOVA, Sidak's multiple comparisons test, M+2 (all included KP vs KPN):	0.998
																		Stats: 2way ANOVA, Sidak's multiple comparisons test, M+3 (all included KP vs KPN):	0.0017
Sample Name	Tag	Model	Genotype	Replicate	Parent Analyte	M+0	M+1	M+2	M+3	M+4	M+5	M+6	Total					Parent Analyte	M+0	M+1	M+2	M+3	M+4	M+5	M+6
AV31	8111	NSCLC	KP	Tumor 1	3GC	1.23521e+06	0	0	650327	0	0	0	1.88554e+06					3GC	0.655097	0	0	0.344903	0	0	0		0.344903
AV32	8111	NSCLC	KP	Tumor 2	3GC	1.29054e+06	0	0	223724	0	0	0	1.51427e+06					3GC	0.852256	0	0	0.147744	0	0	0		0.147744
AV33	8113	NSCLC	KP	Tumor 1	3GC	1.9495e+06	0	0	1.32776e+06	0	0	0	3.27726e+06					3GC	0.594856	0	0	0.405144	0	0	0		0.405144
AV34	8113	NSCLC	KP	Tumor 2	3GC	2.98355e+06	52214.5	0	2.12337e+06	0	0	0	5.15914e+06					3GC	0.578305	0.0101208	0	0.411574	0	0	0		0.421695
AV35	8114	NSCLC	KP	Tumor 1	3GC	1.26276e+06	0	0	1.67478e+06	0	0	0	2.93754e+06					3GC	0.42987	0	0	0.57013	0	0	0		0.57013
AV36	8114	NSCLC	KP	Tumor 2	3GC	1.56895e+06	49489.3	0	2.45635e+06	0	0	0	4.07479e+06					3GC	0.385037	0.0121452	0	0.602817	0	0	0		0.614963
AV37	8399	NSCLC	KP	Tumor 1	3GC	145442	0	0	208535	0	0	0	353977					3GC	0.410879	0	0	0.589121	0	0	0		0.589121
AV38	8399	NSCLC	KP	Tumor 2	3GC	617414	0	0	282779	0	0	0	900193					3GC	0.685869	0	0	0.314131	0	0	0		0.314131
AV39	8654	NSCLC	KP	Tumor 1	3GC	2.86004e+06	31702.9	0	2.67301e+06	0	0	0	5.56475e+06					3GC	0.513957	0.00569708	0	0.480346	0	0	0		0.486043
AV40	8654	NSCLC	KP	Tumor 2	3GC	977502	0	0	932756	0	0	0	1.91026e+06					3GC	0.511712	0	0	0.488288	0	0	0		0.488288
AV41	8655	NSCLC	KP	Tumor 1	3GC	9.51574e+06	356346	0	8.04024e+06	0	0	0	1.79123e+07					3GC	0.53124	0.0198939	0	0.448866	0	0	0		0.46876
AV42	8655	NSCLC	KP	Tumor 2	3GC	1.10868e+07	361901	0	7.13633e+06	0	0	0	1.85851e+07					3GC	0.596545	0.0194727	0	0.383982	0	0	0		0.403455
AV43	8703	NSCLC	KP	Tumor 1	3GC	3.73585e+06	0	0	3.02202e+06	0	0	0	6.75787e+06					3GC	0.552815	0	0	0.447185	0	0	0		0.447185
AV44	8703	NSCLC	KP	Tumor 2	3GC	1.23927e+06	0	0	398435	0	0	0	1.63771e+06					3GC	0.756712	0	0	0.243288	0	0	0		0.243288
AV45	8892	NSCLC	KP	Tumor 1	3GC	421170	0	0	265614	0	0	0	686784					3GC	0.61325	0	0	0.38675	0	0	0		0.38675
AV46	8892	NSCLC	KP	Tumor 2	3GC	621818	0	0	389631	0	0	0	1.01145e+06					3GC	0.614779	0	0	0.385221	0	0	0		0.385221
AV47	8702	NSCLC	KPN	Tumor 1	3GC	1.02668e+06	0	0	897878	0	0	0	1.92456e+06					3GC	0.533462	0	0	0.466538	0	0	0		0.466538
AV48	8702	NSCLC	KPN	Tumor 2	3GC	1.82759e+06	0	0	1.52912e+06	0	0	0	3.35671e+06					3GC	0.544458	0	0	0.455542	0	0	0		0.455542
AV49	8716	NSCLC	KPN	Tumor 1	3GC	9.10725e+06	271146	0	1.02067e+07	0	0	0	1.95851e+07					3GC	0.46501	0.0138445	0	0.521146	0	0	0		0.53499
AV50	8716	NSCLC	KPN	Tumor 2	3GC	3.76249e+06	44564.7	0	3.71713e+06	0	0	0	7.52419e+06					3GC	0.500053	0.00592286	0	0.494024	0	0	0		0.499947
AV51	8890	NSCLC	KPN	Tumor 1	3GC	5.64753e+06	225067	0	4.36939e+06	0	0	0	1.0242e+07					3GC	0.55141	0.0219749	0	0.426615	0	0	0		0.44859
AV52	8890	NSCLC	KPN	Tumor 2	3GC	3.53773e+06	0	0	2.89189e+06	0	0	0	6.42962e+06					3GC	0.550224	0	0	0.449776	0	0	0		0.449776
AV53	9051	NSCLC	KPN	Tumor 1	3GC	2.03963e+06	126748	0	2.0643e+06	0	0	0	4.23068e+06					3GC	0.482105	0.0299594	0	0.487936	0	0	0		0.517895
AV54	9051	NSCLC	KPN	Tumor 2	3GC	1.22828e+06	7204.84	0	1.30374e+06	0	0	0	2.53922e+06					3GC	0.483722	0.00283743	0	0.51344	0	0	0		0.516278
AV55	9055	NSCLC	KPN	Tumor 1	3GC	1.27581e+06	64259.5	0	1.57267e+06	0	0	0	2.91275e+06					3GC	0.438011	0.0220615	0	0.539928	0	0	0		0.561989
AV56	9055	NSCLC	KPN	Tumor 2	3GC	554440	0	0	770617	0	0	0	1.32506e+06					3GC	0.418427	0	0	0.581573	0	0	0		0.581573
																		Stats: 2way ANOVA, Sidak's multiple comparisons test, M+1 (all included KP vs KPN):	0.9938
																		Stats: 2way ANOVA, Sidak's multiple comparisons test, M+2 (all included KP vs KPN):	>0.9999
																		Stats: 2way ANOVA, Sidak's multiple comparisons test, M+3 (all included KP vs KPN):	0.004

## Sheet: Fig2H
						Isotopologue Abundance (no natural abundance correction)
Sample Name	Tag	Model	Genotype	Replicate	Parent Analyte	M+0	M+1	M+2	M+3	M+4	M+5	M+6	Total	Relative abundance	Outlier excluded (ROUT Q = 1%)	Relative abundance (Outliers excluded)
AV31	8111	NSCLC	KP	Tumor 1	1DC	640949	0	0	0	0	0	0	640949	0.66638		1.03295
AV32	8111	NSCLC	KP	Tumor 2	1DC	416803	0	0	79112	0	0	0	495915	0.515591		0.79921
AV33	8113	NSCLC	KP	Tumor 1	1DC	715043	0	0	199655	0	0	0	914698	0.95099		1.47412
AV34	8113	NSCLC	KP	Tumor 2	1DC	1056891	237921	0	228853	0	0	0	1523665	1.58412		2.45552
AV35	8114	NSCLC	KP	Tumor 1	1DC	159126	0	0	146326	0	0	0	305452	0.317571		0.492263
AV36	8114	NSCLC	KP	Tumor 2	1DC	308677	0	0	452371	0	0	0	761048	0.791244		1.2265
AV37	8399	NSCLC	KP	Tumor 1	1DC	42501	0	0	0	0	0	0	42501	0.0441873		0.0684941
AV38	8399	NSCLC	KP	Tumor 2	1DC	86089	0	0	41405	0	0	0	127494	0.132553		0.205468
AV39	8654	NSCLC	KP	Tumor 1	1DC	904884	0	0	653120	0	0	0	1558004	1.61982		2.51086
AV40	8654	NSCLC	KP	Tumor 2	1DC	0	0	0	0	0	0	0	0	0		0
AV41	8655	NSCLC	KP	Tumor 1	1DC	2204058	0	0	1235223	0	0	0	3439281	3.57574	x
AV42	8655	NSCLC	KP	Tumor 2	1DC	2205533	0	0	1057502	0	0	0	3263035	3.3925	x
AV43	8703	NSCLC	KP	Tumor 1	1DC	1237956	0	0	540903	0	0	0	1778859	1.84944		2.86679
AV44	8703	NSCLC	KP	Tumor 2	1DC	323317	0	0	0	0	0	0	323317	0.336145		0.521054
AV45	8892	NSCLC	KP	Tumor 1	1DC	0	0	0	55733	0	0	0	55733	0.0579443		0.0898186
AV46	8892	NSCLC	KP	Tumor 2	1DC	71694	0	0	87757	0	0	0	159451	0.165777		0.256969
AV47	8702	NSCLC	KPN	Tumor 1	1DC	233359	0	0	97591	0	0	0	330950	0.344081		0.533355
AV48	8702	NSCLC	KPN	Tumor 2	1DC	793742	0	111201	315669	0	0	0	1220612	1.26904		1.96712
AV49	8716	NSCLC	KPN	Tumor 1	1DC	3648674	0	0	3959744	0	0	0	7608418	7.91029	x
AV50	8716	NSCLC	KPN	Tumor 2	1DC	1899053	0	0	2526021	0	0	0	4425074	4.60065		7.13139
AV51	8890	NSCLC	KPN	Tumor 1	1DC	2784712	0	0	2653206	0	0	0	5437918	5.65368		8.76368
AV52	8890	NSCLC	KPN	Tumor 2	1DC	985287	0	0	639712	0	0	0	1624999	1.68947		2.61883
AV53	9051	NSCLC	KPN	Tumor 1	1DC	399107	0	0	488706	0	0	0	887813	0.923038		1.43079
AV54	9051	NSCLC	KPN	Tumor 2	1DC	260301	0	0	593520	0	0	0	853821	0.887698		1.37601
AV55	9055	NSCLC	KPN	Tumor 1	1DC	495785	0	0	493207	0	0	0	988992	1.02823		1.59385
AV56	9055	NSCLC	KPN	Tumor 2	1DC	177769	0	0	255712	0	0	0	433481	0.45068		0.698593
Stats: Unpaired, two tailed t test (included KP vs KPN):	0.0356
Sample Name	Tag	Model	Genotype	Replicate	Parent Analyte	M+0	M+1	M+2	M+3	M+4	M+5	M+6	Total	Relative abundance	Outlier excluded (ROUT Q = 1%)	Relative abundance (Outliers excluded)
AV31	8111	NSCLC	KP	Tumor 1	3GC	1159762	0	0	611077	0	0	0	1770839	0.402738		0.664448
AV32	8111	NSCLC	KP	Tumor 2	3GC	1211714	0	0	210554	0	0	0	1422268	0.323463		0.533658
AV33	8113	NSCLC	KP	Tumor 1	3GC	1830143	19410	0	1247403	0	0	0	3096956	0.704333		1.16203
AV34	8113	NSCLC	KP	Tumor 2	3GC	2800756	90800	0	1997404	0	0	0	4888960	1.11188		1.83442
AV35	8114	NSCLC	KP	Tumor 1	3GC	1183786	0	34901	1572961	0	0	0	2791648	0.634898		1.04747
AV36	8114	NSCLC	KP	Tumor 2	3GC	1472844	68216	0	2309370	0	0	0	3850430	0.875694		1.44474
AV37	8399	NSCLC	KP	Tumor 1	3GC	136559	0	0	195853	0	0	0	332412	0.0755996		0.124726
AV38	8399	NSCLC	KP	Tumor 2	3GC	579702	0	0	265743	0	0	0	845445	0.192277		0.317225
AV39	8654	NSCLC	KP	Tumor 1	3GC	2684805	69784	0	2512401	0	0	0	5266990	1.19786		1.97626
AV40	8654	NSCLC	KP	Tumor 2	3GC	917798	0	0	876155	0	0	0	1793953	0.407994		0.673121
AV41	8655	NSCLC	KP	Tumor 1	3GC	8931321	466744	29321	7570465	0	0	0	16997851	3.86578	x
AV42	8655	NSCLC	KP	Tumor 2	3GC	10400151	492639	142208	6722652	0	0	0	17757650	4.03858	x
AV43	8703	NSCLC	KP	Tumor 1	3GC	3505752	31356	27658	2838858	0	0	0	6403624	1.45636		2.40274
AV44	8703	NSCLC	KP	Tumor 2	3GC	1163576	0	0	374573	0	0	0	1538149	0.349817		0.577139
AV45	8892	NSCLC	KP	Tumor 1	3GC	395445	0	0	249551	0	0	0	644996	0.14669		0.242013
AV46	8892	NSCLC	KP	Tumor 2	3GC	583837	0	0	366070	0	0	0	949907	0.216035		0.356421
AV47	8702	NSCLC	KPN	Tumor 1	3GC	963969	0	0	843427	0	0	0	1807396	0.411052		0.678165
AV48	8702	NSCLC	KPN	Tumor 2	3GC	1715961	0	0	1436420	0	0	0	3152381	0.716938		1.18283
AV49	8716	NSCLC	KPN	Tumor 1	3GC	8534774	377401	276211	9600179	0	0	0	18788565	4.27304	x
AV50	8716	NSCLC	KPN	Tumor 2	3GC	3529887	93892	39320	3493732	0	0	0	7156831	1.62766		2.68536
AV51	8890	NSCLC	KPN	Tumor 1	3GC	5301605	290020	0	4115836	0	0	0	9707461	2.20774		3.6424
AV52	8890	NSCLC	KPN	Tumor 2	3GC	3321122	36671	0	2716598	0	0	0	6074391	1.38148		2.27921
AV53	9051	NSCLC	KPN	Tumor 1	3GC	1912369	146610	44736	1945283	0	0	0	4048998	0.920854		1.51925
AV54	9051	NSCLC	KPN	Tumor 2	3GC	1153014	23949	0	1224929	0	0	0	2401892	0.546256		0.901229
AV55	9055	NSCLC	KPN	Tumor 1	3GC	1197681	78008	0	1480289	0	0	0	2755978	0.626785		1.03409
AV56	9055	NSCLC	KPN	Tumor 2	3GC	520577	0	0	723758	0	0	0	1244335	0.282996		0.466895
Stats: Unpaired, two tailed t test (included KP vs KPN):	0.0944
																0.0943806

## Sheet: Fig2J
Relative abundance of sygar-cys conjugates in SqCLC tumors. Relative to WT group
	Raw Ion Counts (*denotes outlier by ROUT test Q=1%)				Raw Ion Counts (*denotes outlier by ROUT test Q=1%)				Relative Abudance (to WT group)				Relative Abudance (to WT group)
	3GC				1DC				3GC				1DC				3GC
SqCLC	Mut	WT			Mut	WT			Mut	WT			Mut	WT			Unpaired t test
	2596025	425056			801255	120045			1.65052	0.270245			1.07368	0.16086			P value	<0.0001
	2688108	5949007*			1664130	1535441			1.70906				2.22994	2.05749			P value summary	****
	959832	4230818			232739	2295278			0.610249	2.6899			0.31187	3.07567			Significantly different (P < 0.05)?	Yes
	6393681	4355992			2197984	762211			4.06502	2.76948			2.9453	1.02136			One- or two-tailed P value?	Two-tailed
	5165566	298285			3025001	64129			3.2842	0.189646			4.0535	0.0859329			t, df	t=4.485, df=74
	933864	2798434			467742	1895995			0.593739	1.77921			0.626775	2.54063
	5050485	825059			1876024	432783			3.21103	0.524562			2.51387	0.579929
	946649	4412407			235554	1983824			0.601867	2.80535			0.315642	2.65833			1DC
	N/D	429942			N/D	37993				0.273352				0.0509106			Unpaired t test
	310302	382200			N/D	24221			0.197286	0.242998				0.0324562			P value	0.0004
	4354281	127209			1785181	N/D			2.7684	0.0808779			2.39214				P value summary	***
	2654835	112237			1008770	31270			1.68791	0.0713589			1.35175	0.0419018			Significantly different (P < 0.05)?	Yes
	3182311	1857384			901981	463352			2.02327	1.1809			1.20866	0.620892			One- or two-tailed P value?	Two-tailed
	1549790	1.997492e+007*			618183	5777173*			0.985337				0.828366				t, df	t=3.736, df=70
	3767080	3278777			1614214	1603340			2.39506	2.0846			2.16305	2.14848
	1000735	1031132			396660	597219			0.636255	0.655581			0.531525	0.800274
	3.089788e+007*	1246881			5092638	538862				0.792751			6.82414	0.722075
	5609454	1267114			1979214	742333			3.56642	0.805615			2.65215	0.994727
	2286803	501641			854057	159513			1.45392	0.318937			1.14444	0.213748
	6334618	1.711058e+007*			1716335	9522210*			4.02747				2.29989
	2358951	2088421			546744	948563			1.49979	1.32779			0.732637	1.27107
	5234660	1455084			3320507	491365			3.32813	0.925124			4.44948	0.658429
	3796600	165428			1879274	19897			2.41383	0.105177			2.51823	0.026662
	785446	1823294			335769	875942			0.499377	1.15923			0.449931	1.17376
	2649619	1820039			1086942	720102			1.68459	1.15716			1.4565	0.964937
	11277290	2612854			8779476*	1292968			7.16996	1.66122				1.73258
	13329	311448			13369	214150			0.00847441	0.198015			0.0179145	0.286961
	8693273	2464932			3343810	1302800			5.52707	1.56717			4.48071	1.74575
	8513379	770265			4860029	246544			5.4127	0.489725			6.51244	0.330369
	3067681	994916			1487261	386363			1.95039	0.632555			1.99293	0.517727
	4026497	901924			1616236	507523			2.56	0.573432			2.16576	0.680081
		2382223				1445658				1.51459				1.93718
		1459558				407043				0.927968				0.545438
		4241149				2134319				2.69647				2.85999
		1852115				946111				1.17755				1.26779
		1757059				401730				1.11712				0.538318
		2509769				1132811				1.59568				1.51797
		1.858718e+007*				9994455*
		7627373*				5915761*
		227840				N/D				0.144858
		1.281824e+007*				7962001*
		1917913				752767				1.21938				1.00871
		1235308				355726				0.785393				0.476673
		649100				N/D				0.41269
		4786033				1468838				3.0429				1.96824
		821329				297736				0.522191				0.398966
		1.339366e+007*				4353916*
		450274				71810				0.286278				0.0962254
		96181				67990				0.0611507				0.0911066
		144144				N/D				0.0916449
		805798				500196				0.512316				0.670263
		1264381				834062				0.803877				1.11764
		3674214				1395344				2.33602				1.86976
		1.216357e+007*				4782884*
		3.847702e+007*				1.605543e+007*
		660534				329640				0.419959				0.441718
