# Supplementary material for: Excess cysteine drives conjugate formation and impairs proliferation of NRF2-activated cancer cells
Source: Nat Metab. 2026 Apr 7;8(4):840–54. doi: 10.1038/s42255-026-01499-8 (PMC13121033; doi:10.1038/s42255-026-01499-8)
Supplement: Supplementary file 6 — Source data and statistical test results for Fig. 2. [file 42255_2026_1499_MOESM6_ESM.xlsx]

## Sheet: Fig3A
SNU308 sugarCYS metabolite levels
	3GC, relative to 200 uM Cystine
	Cystine (uM):	50	100	200	400	800	800 + erastin
		0.0404872	0.498462	0.879891	2.7371	4.91056	0.132815
		0.0543676	0.498041	1.1081	2.9751	5.17763	0.147816
		0.0524088	0.367676	1.01201	3.11373	5.55386	0.140371
		Statistical test results:
		One way ANOVA: Šídák's multiple comparisons test	Mean Diff.	95.00% CI of diff.	Below threshold?	Summary	Adjusted P Value
		50 vs. 100	-0.4056	-0.8110 to -0.0002621	Yes	*	0.0498
		50 vs. 200	-0.9509	-1.356 to -0.5455	Yes	****	<0.0001
		50 vs. 400	-2.893	-3.298 to -2.488	Yes	****	<0.0001
		50 vs. 800	-5.165	-5.570 to -4.760	Yes	****	<0.0001
		800 vs. 800 + erastin	5.074	4.668 to 5.479	Yes	****	<0.0001
	1DC, relative to 200 uM Cystine
	Cystine (uM):	50	100	200	400	800	800 + erastin
		0.0309437	0.412528	0.891981	3.79375	6.84847	0.144531
		0.0172408	0.397955	1.06807	3.87271	7.9748	0.141346
		0.0281773	0.283963	1.03995	3.91512	7.39199	0.129408
		Statistical test results:
		One way ANOVA: Šídák's multiple comparisons test	Mean Diff.	95.00% CI of diff.	Below threshold?	Summary	Adjusted P Value
		50 vs. 100	-0.3394	-0.9266 to 0.2479	No	ns	0.4228
		50 vs. 200	-0.9745	-1.562 to -0.3873	Yes	**	0.0014
		50 vs. 400	-3.835	-4.422 to -3.248	Yes	****	<0.0001
		50 vs. 800	-7.38	-7.967 to -6.792	Yes	****	<0.0001
		800 vs. 800 + erastin	7.267	6.679 to 7.854	Yes	****	<0.0001

## Sheet: Fig3B
SNU308 Proliferation rates:
	Cystine (uM):	50	100	200	400	800	800 + erastin
		0.443752	0.514631	0.39536	0.263734	0.142161	0.418824
		0.497626	0.346647	0.379076	0.186389	0.208269	0.406097
		0.466762	0.388061	0.344537	0.309447	0.174362	0.411757
		Statistical test results:
		One way ANOVA: Šídák's multiple comparisons test	Mean Diff.	95.00% CI of diff.	Below threshold?	Summary	Adjusted P Value
		50 vs. 100	0.05293	-0.06739 to 0.1733	No	ns	0.6832
		50 vs. 200	0.09639	-0.02393 to 0.2167	No	ns	0.1468
		50 vs. 400	0.2162	0.09587 to 0.3365	Yes	***	0.0007
		50 vs. 800	0.2944	0.1741 to 0.4148	Yes	****	<0.0001
		800 vs. 800 + erastin	-0.2373	-0.3576 to -0.1170	Yes	***	0.0003

## Sheet: Fig3C
CCLP1 Proliferation rates:
	Cystine (uM):	50	100	200	400	800	800 + erastin
		1.11949	1.12773	1.09529	1.1586	1.09734	1.18859
		1.16288	1.10141	1.06575	1.12427	1.12773	1.11821
		1.15018	1.07182	1.12109	1.04621	1.13547	1.10909
		Statistical test results:
		One way ANOVA: Šídák's multiple comparisons test	Mean Diff.	95.00% CI of diff.	Below threshold?	Summary	Adjusted P Value
		50 vs. 100	0.04387	-0.04495 to 0.1327	No	ns	0.5784
		50 vs. 200	0.05014	-0.03867 to 0.1390	No	ns	0.446
		50 vs. 400	0.03449	-0.05432 to 0.1233	No	ns	0.7782
		50 vs. 800	0.024	-0.06481 to 0.1128	No	ns	0.9381
		800 vs. 800 + erastin	-0.01845	-0.1073 to 0.07037	No	ns	0.9792

## Sheet: Fig3E
CCLP1 Proliferation rates
		[BME] uM	200 uM CYS2			800 uM CYS2
		0	1.11339	1.10197	1.1367	1.12651	1.15424	1.1327
		100	1.11672	1.11811	1.10188	1.08381	1.09703	1.05344
		200	0.960966	1.04212	0.96671	0.849465	0.837432	0.783945
		400	0.861388	0.863369	0.894591	0.424598	0.434771	0.471091
		Two way ANOVA: Šídák's multiple comparisons test	Mean Diff.	95.00% CI of diff.	Below threshold?	Summary	Adjusted P Value
		200 uM - 800 uM
		0	-0.02047	-0.07949 to 0.03855	No	ns	0.8164
		100	0.03414	-0.02488 to 0.09316	No	ns	0.4121
		200	0.1663	0.1073 to 0.2253	Yes	****	<0.0001
		400	0.4296	0.3706 to 0.4886	Yes	****	<0.0001

## Sheet: Fig3F
LC-MS relative abundance of sugar-CYS conjugates in CCLP1 cells co-treated with BME and high CYS2
	3GC, relative to 200 uM Cystine 0 BME
		[BME] uM	200 μM CYS2			800 μM CYS2
		0	0.917482	1.00361	1.07891	2.44296	2.2605	3.12846
		100	6.96374	5.56943	5.54677	9.71414	14.8821	14.3832
		200	10.7363	11.2261	11.8858	30.0699	26.9068	37.7659
		400	15.59	10.6379	12.2511	59.5712	65.382	56.2197
		Two way ANOVA: Šídák's multiple comparisons test	Mean Diff.	95.00% CI of diff.	Below threshold?	Summary	Adjusted P Value
		200 μM - 800 μM
		0	-1.611	-8.304 to 5.083	No	ns	0.9421
		100	-6.967	-13.66 to -0.2728	Yes	*	0.0396
		200	-20.3	-26.99 to -13.60	Yes	****	<0.0001
		400	-47.56	-54.26 to -40.87	Yes	****	<0.0001
	1DC, relative to 200 uM Cystine 0 BME
		[BME] uM	200 μM CYS2			800 μM CYS2
		0	0.967605	0.933192	1.0992	2.10312	2.06874	2.82408
		100	5.88398	4.87211	4.04853	8.84447	13.5571	13.5162
		200	8.31082	9.38702	9.73644	27.8381	22.773	27.5832
		400	13.4443	8.4343	11.5929	52.0985	52.9738	48.6319
		Two way ANOVA: Šídák's multiple comparisons test	Mean Diff.	95.00% CI of diff.	Below threshold?	Summary	Adjusted P Value
		200 μM - 800 μM
		0	-1.332	-5.673 to 3.009	No	ns	0.8724
		100	-7.038	-11.38 to -2.697	Yes	**	0.0013
		200	-16.92	-21.26 to -12.58	Yes	****	<0.0001
		400	-40.08	-44.42 to -35.74	Yes	****	<0.0001
