# Supplementary material for: Excess cysteine drives conjugate formation and impairs proliferation of NRF2-activated cancer cells
Source: Nat Metab. 2026 Apr 7;8(4):840–54. doi: 10.1038/s42255-026-01499-8 (PMC13121033; doi:10.1038/s42255-026-01499-8)
Supplement: Supplementary file 7 — Source data and statistical test results for Fig. 3. [file 42255_2026_1499_MOESM7_ESM.xlsx]

## Sheet: Fig4A
SNU308 cells
Average Proliferation rates, per group							Change in Proliferation Rate (BSO/Veh)
	200 uM CYS2, Veh	800 uM CYS2, Veh	200 uM CYS2, 50 uM BSO	800 uM CYS2, 50 uM BSO			200 uM CYS2	800 uM CYS2		Unpaired t test result:
Expt 1	0.549208	0.395942	0.605097	0.260088			1.10176	0.656884		p = 0.0003
Expt 2	0.485751	0.395942	0.579871	0.2641			1.19376	0.667019
Expt 3	0.519497	0.277214	0.542926	0.206683			1.0451	0.745575
Expt 4	0.64925	0.343565	0.631814	0.32851			0.973144	0.95618
Expt 5	0.540478	0.333761	0.556855	0.302075			1.0303	0.905063
Expt 6	0.441746	0.30173	0.412393	0.25465			0.933553	0.843967
Expt 7	0.478534	0.347538	0.50182	0.308479			1.04866	0.887613
Expt 8	0.460736	0.314588	0.476602	0.274024			1.03444	0.871057

## Sheet: Fig4B
LC-MS Relative Abundance of Cysteine (CYS-NEM) in SNU308 with BSO treatment
Normalized to 200 uM Cys2 Vehicle								2way ANOVA: Šídák's multiple comparisons test	Mean Diff.	95.00% CI of diff.	Below threshold?	Summary	Adjusted P Value
	Vehicle			BSO				Vehicle - BSO
200 uM CYS2	0.918241	1.11854	0.963223	1.45285	1.4504	1.41969		200	-0.441	-0.7904 to -0.09157	Yes	*	0.017
800 uM CYS2	3.55908	3.97968	3.97437	5.32537	5.65477	5.44786		800	-1.638	-1.988 to -1.289	Yes	****	<0.0001

## Sheet: Fig4C
LC-MS Relative Abundance of Sugar-CYS conjugates in SNU308 with BSO treatment
Normalized to 200 uM Cys2 Vehicle									2way ANOVA: Šídák's multiple comparisons test	Mean Diff.	95.00% CI of diff.	Below threshold?	Summary	Adjusted P Value
		Vehicle			BSO				Vehicle - BSO
3GC	200 uM CYS2	1.11693	0.836156	1.04692	2.77829	3.0797	2.98433		200	-1.947	-5.938 to 2.043	No	ns	0.3876
	800 uM CYS2	10.6668	11.2747	11.2591	21.6589	17.2982	14.6482		800	-6.802	-10.79 to -2.811	Yes	**	0.0032
		Vehicle			BSO				Vehicle - BSO
1DC	200 uM CYS2	1.09372	0.781557	1.12472	2.70335	2.80737	2.18037		200	-1.564	-6.301 to 3.174	No	ns	0.6299
	800 uM CYS2	12.1411	13.0409	12.5563	25.6603	20.9858	17.3034		800	-8.737	-13.47 to -4.000	Yes	**	0.002

## Sheet: Fig4E
Proliferation Rates of SNU308 cells w/ w/o pyruvate
										Ordinary one-way ANOVA: Šídák's multiple comparisons test	Mean Diff.	95.00% CI of diff.	Below threshold?	Summary	Adjusted P Value
[Cys2] (uM)	- Pyruvate				+Pyruvate					-Pyr - +Pyr
50	0.587368	0.632063	0.648525		0.642939	0.618003	0.606003			50	0.000337	-0.09667 to 0.09734	No	ns	>0.9999
200	0.331177	0.349931	0.423926		0.404173	0.464283	0.49064			200	-0.08469	-0.1817 to 0.01232	No	ns	0.1011
800	0.069058	0.039232	0.139178		0.212931	0.230755	0.252394			800	-0.1495	-0.2465 to -0.05253	Yes	**	0.0021
800+Erastin	0.558378	0.458868	0.571666		0.452657	0.491366	0.53776			800+Erastin	0.03571	-0.06130 to 0.1327	No	ns	0.7829

## Sheet: Fig4F
LC-MS Relative Abundance of 2MTDC in SNU308 w/ w/o Pyr
Normalized to 200 uM Cys2 -pyr								2way ANOVA: Šídák's multiple comparisons test	Mean Diff.	95.00% CI of diff.	Below threshold?	Summary	Adjusted P Value
	200 uM CYS2			800 uM CYS2				-Pyr - +Pyr
-PYR	1.23632	0.617213	1.14647	7.49039	6.68466	5.17169		200	-13.64	-26.34 to -0.9402	Yes	*	0.0367
+PYR	7.70269	10.1388	26.0807	31.9664	22.8285	22.95		800	-19.47	-32.17 to -6.765	Yes	**	0.0059

## Sheet: Fig4G
LC-MS Relative Abundance of Sugar-CYS conjugates in SNU308 w/ w/o PYR
Normalized to 200 uM Cys2 Vehicle									2way ANOVA: Šídák's multiple comparisons test	Mean Diff.	95.00% CI of diff.	Below threshold?	Summary	Adjusted P Value
		200 uM CYS2			800 uM CYS2				-Pyr - +Pyr
3GC	-PYR	1.17036	0.666203	1.16344	2.8297	3.29886	3.32204		200	0.5906	0.1241 to 1.057	Yes	*	0.0167
	+PYR	0.377256	0.449869	0.401144	1.25477	1.44642	1.26986		800	1.827	1.360 to 2.293	Yes	****	<0.0001
		200 uM CYS2			800 uM CYS2
1DC	-PYR	1.13588	0.780664	1.08346	3.34777	3.97864	4.01446		200	0.471	-0.005198 to 0.9472	No	ns	0.0523
	+PYR	0.54086	0.523713	0.52249	1.4792	1.53205	1.41763		800	2.304	1.828 to 2.780	Yes	****	<0.0001

## Sheet: Fig4H
LC-MS Relative Abundance of cysteine (CYS-NEM) in SNU308 w/ w/o Pyr
Normalized to 200 uM Cys2 -pyr								2way ANOVA: Šídák's multiple comparisons test	Mean Diff.	95.00% CI of diff.	Below threshold?	Summary	Adjusted P Value
	200 uM CYS2			800 uM CYS2				-Pyr - +Pyr
-PYR	1.11033	0.784932	1.10474	1.72845	1.92442	1.98007		200	-0.04748	-0.3278 to 0.2329	No	ns	0.8807
+PYR	1.07139	1.1284	0.942655	1.77133	1.83568	1.76889		800	0.08568	-0.1947 to 0.3660	No	ns	0.6707
