# Supplementary material for: Excess cysteine drives conjugate formation and impairs proliferation of NRF2-activated cancer cells
Source: Nat Metab. 2026 Apr 7;8(4):840–54. doi: 10.1038/s42255-026-01499-8 (PMC13121033; doi:10.1038/s42255-026-01499-8)
Supplement: Supplementary file 9 — Source data and statistical test results for Extended Data Fig. 1. [file 42255_2026_1499_MOESM9_ESM.xlsx]

## Sheet: ReadMe
Depmap.org derived cell line datasets:
Tab	Data	Relevant Figures
NRF2dep_activscore_mut	Cell line identification, lineage, NFE2L2 Chronos Score (NRF2 dependence), NRF2 target gene expression and calculation of NRF2 activation score, NRF2 pathway mutations (KEAP1, NFE2L2, CUL3).	Extended Data Figure 1A
NRF2on_annot	Identifying cell lines in the top quintile for NRF2 dependence and NRF2 activation score, termed "NRF2on" cell lines.
NRF2groups_dep_activscore	Comparing the NRF2 activation score and NFE2L2 Chronos score across groups of NRF2off, NRF2on with a mutation in the NRF2 pathway, and NRF2on without an annotated mutation in the NRF2 pathway.	Extended Data Figure 1B-C
NRF2groups_metabolites	Comparing metabolomics data across groups of NRF2off, NRF2on with a mutation in the NRF2 pathway, and NRF2 on without a mutation in the NRF2 pathway.	Extended Data Figure 1D
NRF2groups_coessentialities	Comparing data of dependence of coessential genes across groups of NRF2off, NRF2on with a mutation in the NRF2 pathway, and NRF2 on without a mutation in the NRF2 pathway.	Extended Data Figure 1E
NRF2groups_lineages	Comparing lineage associations of NRF2on cell lines with or without mutations in the NRF2 pathway.	Extended Data Figure 1F

## Sheet: NRF2dep_activscore_mut
DepMap ID	Cell Line Name	Primary Disease	Lineage	NRF2 dependence:	NFE2L2 Gene Effect (Chronos) CRISPR (DepMap 21Q4 Public+Score, Chronos)			NRF2 target gene expression:	ABCC2 log2(TPM+1) Expression 21Q4 Public	ABCC3 log2(TPM+1) Expression 21Q4 Public	GCLM log2(TPM+1) Expression 21Q4 Public	GSR log2(TPM+1) Expression 21Q4 Public	ME1 log2(TPM+1) Expression 21Q4 Public	NQO1 log2(TPM+1) Expression 21Q4 Public	TXNRD1 log2(TPM+1) Expression 21Q4 Public	AKR1B10 log2(TPM+1) Expression 21Q4 Public	AKR1C1 log2(TPM+1) Expression 21Q4 Public		NRF2 target gene standardized expression scores:	ABCC2 log2(TPM+1) Expression 21Q4 Public	ABCC3 log2(TPM+1) Expression 21Q4 Public	GCLM log2(TPM+1) Expression 21Q4 Public	GSR log2(TPM+1) Expression 21Q4 Public	ME1 log2(TPM+1) Expression 21Q4 Public	NQO1 log2(TPM+1) Expression 21Q4 Public	TXNRD1 log2(TPM+1) Expression 21Q4 Public	AKR1B10 log2(TPM+1) Expression 21Q4 Public	AKR1C1 log2(TPM+1) Expression 21Q4 Public		NRF2 Activation Score				NRF2 pathway mutations:	KEAP1 mutation details	KEAP1 Mutations	NFE2L2 mutation details	NFE2L2 Mutations	CUL3 mutation details	CUL3 Mutations
ACH-000001	NIHOVCAR3	Ovarian Cancer	Ovary		-0.181442				0.263034	3.29866	3.07724	5.19495	4.22651	7.51641	8.0332	1.03562	1.848			-0.75398	-0.00166963	-0.713314	0.0231792	0.565219	-0.0512404	0.620577	-0.37963	-0.419099		-1.10996						Other		Other		Other
ACH-000004	HEL	Leukemia	Blood		-0.162733				0.604071	2.15056	4.8339	5.50684	0.0565835	2.59932	6.3637	0.238787	3.35473			-0.577429	-0.471561	0.83689	0.354143	-1.7133	-2.13802	-0.675372	-0.688466	0.113035		-4.96008						Other		Other		Other
ACH-000005	HEL9217	Leukemia	Blood		-0.498067				0.464668	1.31615	5.28688	5.57471	0.0565835	3.84599	6.82018	0.432959	3.15704			-0.649596	-0.813068	1.23663	0.426157	-1.7133	-1.60894	-0.321029	-0.613209	0.0432172		-4.01314						Other		Other		Other
ACH-000007	LS513	Colon/Colorectal Cancer	Colorectal		-0.239559				0.925999	6.72356	2.74846	4.89772	3.2854	8.49781	5.47021	0.214125	1.16993			-0.410771	1.40007	-1.00346	-0.292228	0.0509823	0.36526	-1.36894	-0.698025	-0.658573		-2.61568						Other		Other		Other
ACH-000009	C2BBE1	Colon/Colorectal Cancer	Colorectal		-0.0591641				6.40922	4.04352	3.42895	6.2151	6.58691	7.83302	7.05972	0.918386	5.08236			2.42783	0.303185	-0.402946	1.10571	1.85498	0.0831257	-0.135084	-0.425068	0.723181		5.53492						Other		Other		Other
ACH-000011	253J	Bladder Cancer	Urinary Tract		-0.675839				2.57289	6.66035	5.02281	5.83618	0.124328	8.6726	9.70145	9.45804	9.97785			0.441804	1.3742	1.0036	0.703618	-1.67628	0.43944	1.91555	2.88472	2.45212		9.53876						Other	Missense_Mutation (p.G65S); TCGA hotspot	Hotspot		Other
ACH-000012	HCC827	Lung Cancer	Lung		-0.0819421				3.80632	4.848	4.75916	4.72955	3.904	7.9289	8.04007	1.07724	1.09085			1.08034	0.63244	0.770928	-0.470685	0.388996	0.123819	0.625908	-0.363499	-0.686499		2.10175						Other		Other		Other
ACH-000013	ONCODG1	Ovarian Cancer	Ovary		-0.231618				0.356144	1.8953	3.04439	4.98732	3.59932	5.97338	7.44004	0.863938	2.18587			-0.705778	-0.576032	-0.742303	-0.197152	0.222511	-0.706091	0.160135	-0.446171	-0.299773		-3.29065						Other		Other		Other
ACH-000014	HS294T	Skin Cancer	Skin		-0.0591664				4.47054	2.95791	3.39369	5.01659	5.53076	8.1151	6.90111	2.10769	5.3147			1.42419	-0.141128	-0.434058	-0.166098	1.27788	0.202838	-0.258208	0.0358794	0.805235		2.74654						Other		Other		Other
ACH-000015	NCIH1581	Lung Cancer	Lung		-0.0614663				1.71809	0.226509	3.06867	4.61706	1.15056	7.64032	6.58721	0.137504	2.80323			-0.000716303	-1.25903	-0.720879	-0.590054	-1.11553	0.00134537	-0.501867	-0.727722	-0.0817402		-4.9962						Other		Other		Other
ACH-000017	SKBR3	Breast Cancer	Breast		-0.280349				1.38405	2.72028	3.88557	5.84825	3.93923	7.893	7.78319	1.03562	1.02857			-0.173644	-0.238388	1.62557e-05	0.716427	0.408243	0.108581	0.426509	-0.37963	-0.708496		0.15962						Other		Other		Other
ACH-000018	T24	Bladder Cancer	Urinary Tract		-0.323531				0.333424	1.41143	4.29719	4.34412	2.08066	8.74695	8.18051	0.594549	2.45154			-0.71754	-0.774072	0.363257	-0.879691	-0.607311	0.470993	0.734921	-0.550581	-0.205945		-2.16597						Other		Other		Other
ACH-000019	MCF7	Breast Cancer	Breast		-0.167819				0.863938	3.42492	2.35614	4.97591	3.6837	8.55815	5.47897	0.400538	1.70044			-0.442899	0.0500073	-1.34966	-0.209266	0.268617	0.390869	-1.36214	-0.625775	-0.471211		-3.75146						Other		Other		Other
ACH-000021	NCIH1693	Lung Cancer	Lung		-0.109919				0.495695	2.13093	4.15137	5.88264	3.50462	6.95315	6.52152	0.485427	0.782409			-0.633534	-0.479594	0.234575	0.752926	0.170767	-0.290284	-0.552861	-0.592874	-0.795432		-2.18631						Other		Other		Other
ACH-000022	PATU8988S	Pancreatic Cancer	Pancreas		-0.123956				2.86394	7.29324	2.52356	4.88166	4.68706	9.51576	5.98094	7.75529	5.16672			0.592477	1.63322	-1.20192	-0.30927	0.816872	0.79727	-0.972487	2.22477	0.752972		4.3339						Other		Other		Other
ACH-000023	PATU8988T	Pancreatic Cancer	Pancreas		-0.0739854				0.464668	2.31904	4.80374	4.9528	4.58676	8.91388	7.88277	0.163499	1.0072			-0.649596	-0.402606	0.810276	-0.233785	0.762069	0.541836	0.5038	-0.717646	-0.716044		-0.101697						Other		Other		Other
ACH-000024	OPM2	Myeloma	Plasma Cell		-0.243028				1.20163	0.263034	2.29866	5.03958	2.33914	4.01078	6.54381	0.31034	0.31034			-0.268078	-1.24408	-1.40039	-0.1417	-0.466073	-1.53901	-0.535563	-0.660734	-0.962152		-7.21778						Other		Other		Other
ACH-000025	CH157MN	Brain Cancer	Central Nervous System		-0.17263				0.650765	1.93734	4.62994	3.95977	4.94579	8.40374	7.49729	0.454176	2.36737			-0.553257	-0.558825	0.656898	-1.28755	0.958249	0.325335	0.204579	-0.604986	-0.235671		-1.09522						Other		Other		Other
ACH-000028	KPL1	Breast Cancer	Breast		-0.163473				0.485427	6.70113	2	5.24831	3.39094	9.48856	6.06026	0.722466	1.8679			-0.63885	1.39089	-1.66395	0.0797955	0.108651	0.785729	-0.910911	-0.501003	-0.412071		-1.76172						Other		Other		Other
ACH-000029	HCC827GR5	Lung Cancer	Lung		-0.0745986				4.53232	6.86876	3.95606	6.40752	3.28244	9.33345	8.31587	5.71562	0.250962			1.45618	1.45949	0.062215	1.30991	0.0493636	0.719898	0.84	1.43424	-0.983123		6.34817						Other		Other		Other
ACH-000030	PC14	Lung Cancer	Lung		-0.43344				5.89869	5.77083	6.28596	6.02724	5.68818	9.52585	9.19382	8.21825	9.53103			2.16353	1.01013	2.11829	0.906369	1.3639	0.801554	1.5215	2.4042	2.29432		14.5838						Other		Other		Other
ACH-000035	NCIH1650	Lung Cancer	Lung		-0.191849				1.81558	4.83289	4.7366	5.00854	3.48543	9.80756	7.60437	1.3505	0.910733			0.049752	0.626257	0.751028	-0.174635	0.160279	0.921111	0.287695	-0.257591	-0.750112		1.61378						Other		Other		Other
ACH-000036	U343	Brain Cancer	Central Nervous System		-0.406018				4.25626	5.24298	4.16672	4.7301	0.111031	9.92929	7.15401	4.94626	7.14221			1.31326	0.794099	0.248116	-0.470108	-1.68355	0.972769	-0.0618954	1.13605	1.45066		3.6994						Other		Other		Other
ACH-000037	S117	Sarcoma	Soft Tissue		-0.101955				0.823749	3.18587	4.81711	4.91982	4.42425	9.18095	7.35509	1.19535	1.44361			-0.463704	-0.0478328	0.822073	-0.268785	0.673268	0.655181	0.0941915	-0.317724	-0.561917		0.584751						Other		Other	Missense_Mutation (p.G297A)	Other non-conserving
ACH-000039	SKNMC	Bone Cancer	Bone		-0.18861				0.773996	0.0840643	3.22959	7.09887	2.95047	3.94767	7.29627	0.214125	0.505891			-0.489461	-1.31733	-0.578874	2.04354	-0.132031	-1.56579	0.0485381	-0.698025	-0.89309		-3.58253						Other		Other		Other
ACH-000040	U118MG	Brain Cancer	Central Nervous System		-0.301385				0.863938	0.765535	4.64674	5.04832	3.08916	8.28753	7.14323	3.12267	5.48543			-0.442899	-1.03842	0.671723	-0.132419	-0.0562482	0.276017	-0.0702616	0.429266	0.865532		0.50229						Other		Other		Other
ACH-000041	RDES	Bone Cancer	Bone		-0.0889723				0.15056	0.722466	3.35896	6.02768	3.56316	4.87431	7.2521	0.333424	0.948601			-0.812207	-1.05605	-0.464708	0.906838	0.202753	-1.17253	0.0142465	-0.651787	-0.736738		-3.77018						Other		Other		Other
ACH-000042	PANC0203	Pancreatic Cancer	Pancreas		0.0332368				0.650765	6.9154	3.36457	4.14323	2.83794	7.8871	6.94462	0.992768	1.36737			-0.553257	1.47858	-0.459754	-1.09287	-0.193517	0.106078	-0.224429	-0.396239	-0.588841		-1.92424						Other		Other		Other
ACH-000045	MV411	Leukemia	Blood		-0.075096				1.0635	0.111031	2.12102	3.65992	0.0840643	4.05485	5.37539	0.226509	0.887525			-0.339587	-1.30629	-1.55716	-1.60573	-1.69828	-1.5203	-1.44254	-0.693225	-0.758308		-10.9214						Other		Other		Other
ACH-000048	TOV112D	Ovarian Cancer	Ovary		-0.0710569				0.189034	0.333424	2.67582	6.26078	0.565597	5.14771	6.60511	0.545968	1.97453			-0.792289	-1.21527	-1.06756	1.15419	-1.43517	-1.0565	-0.487977	-0.569409	-0.374411		-5.8444						Other		Other		Other
ACH-000052	A673	Bone Cancer	Bone		-0.111312				0.555816	0.790772	3.11936	5.71039	5.25965	5.2555	6.55444	0.250962	3.16511			-0.60241	-1.02809	-0.676151	0.570142	1.12974	-1.01075	-0.527312	-0.683748	0.0460652		-2.78252						Other		Other		Other
ACH-000053	KARPAS299	Lymphoma	Lymphocyte		-0.0820012				0.400538	1.16993	3.90881	4.71094	0.0285692	6.93676	6.43095	0.526069	2.88753			-0.682796	-0.872913	0.0205236	-0.490431	-1.72861	-0.297241	-0.623164	-0.577122	-0.0519686		-5.30372						Other		Other		Other
ACH-000054	HT1080	Sarcoma	Soft Tissue		-0.0188321				0.782409	2.29278	4.14893	4.92077	3.73227	6.59276	7.64731	1.42761	0.85599			-0.485106	-0.413352	0.232424	-0.267773	0.295158	-0.443233	0.321032	-0.227706	-0.769446		-1.758						Other		Other		Other
ACH-000055	D283MED	Brain Cancer	Central Nervous System		-0.0567199				0.963474	0.669027	2.67356	5.26078	1.8953	4.57773	7.61449	0.641546	0.356144			-0.391371	-1.07792	-1.06956	0.0930295	-0.708592	-1.2984	0.295552	-0.532366	-0.945976		-5.63559						Other		Other		Other
ACH-000060	PANC1005	Pancreatic Cancer	Pancreas		-0.0353937				0.765535	5.91672	3.93357	4.73281	3.01257	9.48939	8.8867	1.11103	0.565597			-0.493841	1.06984	0.0423734	-0.467226	-0.0980985	0.786078	1.2831	-0.350403	-0.872003		0.899825						Other		Other		Other
ACH-000067	HS683	Brain Cancer	Central Nervous System		-0.38491				0.632268	5.92053	4.51791	5.46107	4.904	9.52544	8.20384	5.20438	5.11187			-0.562832	1.0714	0.558031	0.305571	0.935413	0.80138	0.753032	1.23609	0.733601		5.83169						Other		Other		Other
ACH-000070	697	Leukemia	Blood		-0.218051				1.27501	0.0976108	2.64616	5.07211	0.0840643	3.23726	6.73769	0.298658	0.214125			-0.230094	-1.31179	-1.09373	-0.107182	-1.69828	-1.86728	-0.385063	-0.665261	-0.996133		-8.35482						Other		Other		Other
ACH-000074	KU812	Leukemia	Blood		-0.225454				0.443607	0.475085	4.35473	6.06178	0.137504	2.97453	5.77479	0.505891	5.77241			-0.6605	-1.1573	0.414037	0.943015	-1.66908	-1.97878	-1.13251	-0.584943	0.966887		-4.85918						Other		Other		Other
ACH-000075	U87MG	Brain Cancer	Central Nervous System		-0.248958				4.63227	4.78293	3.90593	5.50303	0.0976108	8.97857	7.45113	4.26003	5.60229			1.50792	0.605811	0.0179782	0.350097	-1.69088	0.56929	0.168744	0.870079	0.906804		3.30584						Other		Other		Other
ACH-000076	NCO2	Leukemia	Blood		0.00887191				0.678072	0.163499	3.89918	6.08725	2.50335	3.36177	5.85325	0.475085	6.91612			-0.53912	-1.28482	0.012019	0.970047	-0.376345	-1.81444	-1.07161	-0.596882	1.37081		-3.33034						Other		Other		Other
ACH-000078	MHHNB11	Neuroblastoma	Peripheral Nervous System		-0.14268				0.411426	0.659925	2.23266	5.01167	3.78869	2.84599	5.52074	0.782409	1.852			-0.677159	-1.08164	-1.45864	-0.171309	0.325985	-2.03333	-1.32972	-0.47777	-0.417685		-7.32127						Other		Other		Other
ACH-000082	G292CLONEA141B1	Bone Cancer	Bone		-0.204232				0.678072	0.83996	6.12081	4.71644	4.4522	8.16043	6.78934	0.516015	0.815575			-0.53912	-1.00796	1.97255	-0.484597	0.68854	0.222076	-0.344969	-0.581019	-0.783719		-0.858217						Other		Other		Other
ACH-000085	T3M4	Pancreatic Cancer	Pancreas		-0.161772				1.32769	4.52419	3.12267	5.99503	3.3978	7.58225	7.03749	4.62644	3.15056			-0.202822	0.499913	-0.673224	0.872189	0.1124	-0.0232959	-0.15234	1.01209	0.0409272		1.48584						Other		Other		Other
ACH-000086	ACCMESO1	Lung Cancer	Lung		-0.10462				0.799087	2.69822	4.14649	4.98687	3.49953	7.60177	9.24935	0.918386	1.31034			-0.476472	-0.247416	0.230269	-0.197635	0.167984	-0.0150135	1.56461	-0.425068	-0.608983		-0.00772593						Other		Other		Other
ACH-000087	SKES1	Bone Cancer	Bone		-0.272012				0.275007	0.613532	3.32193	5.37955	2.62761	3.90111	7.38776	0.584963	0.201634			-0.747782	-1.10063	-0.497386	0.219067	-0.308448	-1.58555	0.119553	-0.554296	-1.00054		-5.45602						Other		Other		Other
ACH-000092	NCIH2452	Lung Cancer	Lung		-0.770485				2.19535	5.82807	4.02591	5.60615	5.06738	9.68066	10.3546	5.02237	6.48301			0.246355	1.03356	0.123863	0.459519	1.02469	0.867253	2.42254	1.16555	1.21785		8.56117						Other		Other		Other
ACH-000093	PANC0504	Pancreatic Cancer	Pancreas		-0.193139				1.13093	7.46328	3.488	6.57773	3.51728	9.33573	7.41058	5.22419	2.54102			-0.30468	1.70282	-0.350832	1.49052	0.177682	0.720865	0.137267	1.24377	-0.174344		4.64307						Other		Other		Other
ACH-000094	HPAFII	Pancreatic Cancer	Pancreas		-0.270997				3.26454	6.62732	3.03562	6.04985	2.37295	9.39936	8.68594	4.81096	2.76765			0.799862	1.36068	-0.750042	0.930357	-0.447596	0.747873	1.12726	1.08361	-0.0943032		4.7577						Other		Other		Other
ACH-000095	D341	Brain Cancer	Central Nervous System		-0.108042				0.286881	0.15056	2.47508	5.49442	2.02503	4.13668	7.03991	1.848	0			-0.741635	-1.29012	-1.2447	0.340955	-0.637707	-1.48557	-0.150467	-0.0647712	-1.07176		-6.34577						Other		Other		Other
ACH-000096	G401	Rhabdoid	Kidney		-0.0239447				2.50843	0.226509	3.87283	5.66391	0.0703893	8.01992	8.22057	0.201634	0.773996			0.408434	-1.25903	-0.0112314	0.52082	-1.70576	0.162448	0.766022	-0.702866	-0.798403		-2.61956						Other		Other		Other
ACH-000097	ZR751	Breast Cancer	Breast		-0.138617				4.34412	4.15947	3.27501	6.72982	4.24869	8.91701	6.8525	1.02148	0.963474			1.35875	0.35064	-0.538793	1.65192	0.577337	0.543167	-0.295941	-0.385111	-0.731485		2.53048						Other		Other		Other
ACH-000098	GAMG	Brain Cancer	Central Nervous System		-0.591574				1.32769	5.11562	5.58436	6.04832	3.74308	8.41709	8.57641	1.9222	6.41515			-0.202822	0.74197	1.49915	0.928739	0.301067	0.331004	1.04224	-0.0360126	1.19388		5.79922						Other		Other		Other
ACH-000099	SIMA	Neuroblastoma	Peripheral Nervous System		-0.0603989				0.815575	1.43296	2.40054	5.26303	2.51096	2.6893	6.22304	0.333424	0.432959			-0.467936	-0.765258	-1.31049	0.0954235	-0.372185	-2.09983	-0.784559	-0.651787	-0.918847		-7.27547						Other		Other		Other
ACH-000101	KE37	Leukemia	Blood		-0.0551123				1.20163	0.250962	3.48671	5.71039	0.0285692	2.91456	6.76182	0.495695	0.411426			-0.268078	-1.24902	-0.351967	0.570142	-1.72861	-2.00423	-0.366332	-0.588894	-0.926452		-6.91344						Other		Other		Other
ACH-000103	CAOV4	Ovarian Cancer	Ovary		-0.0800536				0.565597	0.83996	2.88362	4.73552	1.31034	7.49225	6.82655	1.36177	0.847997			-0.597347	-1.00796	-0.884181	-0.46435	-1.02823	-0.0614918	-0.316085	-0.253223	-0.772268		-5.38513						Other		Other		Other
ACH-000108	KP3	Pancreatic Cancer	Pancreas		0.0134435				6.55044	6.94755	3.17313	5.76315	0.0703893	10.2465	9.27331	0.687061	0.356144			2.50093	1.49174	-0.628699	0.626121	-1.70576	1.10739	1.5832	-0.514725	-0.945976		3.51424						Other		Other		Other
ACH-000111	HCC1187	Breast Cancer	Breast		-0.343638				0.275007	2.15381	5.21374	5.8296	4.32048	8.41172	6.6953	2.17951	4.78712			-0.747782	-0.470232	1.17208	0.696635	0.616569	0.328725	-0.417968	0.0637165	0.61891		1.86066						Other		Other		Other
ACH-000113	OCIAML2	Leukemia	Blood		-0.01358				1.58015	0.0840643	2.70708	5.4353	1.33914	4.11353	5.71672	0.111031	1.4489			-0.0721273	-1.31733	-1.03997	0.278219	-1.01249	-1.4954	-1.17759	-0.737982	-0.560047		-7.13472						Other		Other		Other
ACH-000114	SU8686	Pancreatic Cancer	Pancreas		-0.359666				0.871844	7.15735	4.79805	5.83971	5.56682	9.1749	8.66917	4.14731	5.82909			-0.438807	1.57761	0.805252	0.707365	1.29759	0.652612	1.11424	0.826392	0.986903		7.52915						Other		Other		Other
ACH-000115	VCAP	Prostate Cancer	Prostate		0.0657317				0.111031	0.970854	2.86196	4.88166	2.32481	2.91073	7.29554	0.263034	1.23879			-0.83267	-0.954388	-0.9033	-0.30927	-0.473901	-2.00586	0.047968	-0.679069	-0.634253		-6.74474						Other		Other		Other
ACH-000116	OAW28	Ovarian Cancer	Ovary		-0.150431				0.400538	1.5008	5.06264	5.38128	2.01792	5.75836	6.91337	0.790772	2.17313			-0.682796	-0.737492	1.03874	0.220904	-0.64159	-0.797346	-0.248691	-0.474529	-0.304272		-2.62707					Missense_Mutation (p.R326H)	Other non-conserving		Other		Other
ACH-000118	HUPT3	Pancreatic Cancer	Pancreas		-0.140109				0.739848	5.08194	2.85599	4.40054	3.06523	7.10999	7.20389	4.51916	4.51412			-0.507139	0.728186	-0.908564	-0.819821	-0.0693248	-0.223723	-0.0231774	0.970516	0.522496		-0.330552						Other		Other		Other
ACH-000120	CHP212	Neuroblastoma	Peripheral Nervous System		-0.101982				1.30451	7.24384	3.43029	5.63981	0.0976108	10.0896	7.63416	0.454176	4.89724			-0.21482	1.61301	-0.401764	0.495243	-1.69088	1.0408	0.310819	-0.604986	0.657802		1.20522						Other		Other		Other
ACH-000123	COV434	Ovarian Cancer	Ovary		-0.0494292				0.422233	0.263034	3.3978	5.32409	0.124328	6.06996	6.47005	0.226509	1.1375			-0.671565	-1.24408	-0.430429	0.160214	-1.67628	-0.665104	-0.592817	-0.693225	-0.670023		-6.48331						Other		Other		Other
ACH-000124	OCILY19	Lymphoma	Lymphocyte		-0.0699099				0.895303	0.238787	1.89142	5.23113	0.0285692	1.61824	5.43396	0.464668	0.584963			-0.426662	-1.25401	-1.75977	0.0615627	-1.72861	-2.55438	-1.39708	-0.60092	-0.865164		-10.525						Other		Other	Missense_Mutation (p.D698G)	Other non-conserving
ACH-000127	SLR20	Kidney Cancer	Kidney		-0.0906429				0.400538	0.925999	3.63691	4.04264	4.04701	9.08483	8.15264	0.189034	0.475085			-0.682796	-0.972746	-0.219419	-1.1996	0.46714	0.614389	0.71329	-0.70775	-0.90397		-2.89146						Other		Other		Other
ACH-000128	LN319	Brain Cancer	Central Nervous System		-0.151208				0.650765	4.4522	3.57531	4.52105	5.48671	4.32337	6.8134	0.298658	1.13093			-0.553257	0.470449	-0.273782	-0.691938	1.25382	-1.40635	-0.326294	-0.665261	-0.672345		-2.86496						Other		Other		Other
ACH-000132	JHOS2	Ovarian Cancer	Ovary		-0.244951				0.669027	3.78973	3.88947	3.78869	3.93829	7.82534	7.36159	1.57531	0.815575			-0.543803	0.199315	0.00345718	-1.46909	0.407729	0.079868	0.0992419	-0.170458	-0.783719		-2.17746						Other		Other		Other
ACH-000133	HS729	Fibroblast	Fibroblast		-0.156616				1.23879	5.20906	4.30159	4.23649	3.52607	7.95169	7.42769	0.678072	3.62994			-0.248845	0.780216	0.367137	-0.993899	0.182487	0.133491	0.15055	-0.518209	0.21023		0.0631572						Other		Other		Other
ACH-000137	8MGBA	Brain Cancer	Central Nervous System		-0.291425				1.35614	7.09202	4.73715	4.87135	0.0703893	8.33186	7.35094	1.90689	0.356144			-0.18809	1.55087	0.751505	-0.320215	-1.70576	0.29483	0.090972	-0.0419453	-0.945976		-0.513806						Other		Other		Other
ACH-000138	CFPAC1	Pancreatic Cancer	Pancreas		-0.0419072				1.07039	6.9965	3.19377	4.70874	2.45943	8.91886	6.91994	6.6879	7.02104			-0.336022	1.51178	-0.610481	-0.492771	-0.400342	0.543952	-0.243593	1.81107	1.40786		3.19145						Other		Other		Other
ACH-000139	PANC0327	Pancreatic Cancer	Pancreas		-0.0169959				0.847997	4.27352	3.08406	3.83188	2.73552	7.33807	6.54179	1.90689	1.09085			-0.451152	0.397318	-0.707295	-1.42326	-0.249481	-0.126927	-0.537125	-0.0419453	-0.686499		-3.82637						Other		Other		Other
ACH-000141	SNU308	Gallbladder Cancer	Bile Duct		-0.62543				2.43296	6.97591	9.39917	7.96434	5.32409	11.021	9.32028	11.4856	9.83243			0.369364	1.50335	4.86562	2.96194	1.16496	1.43611	1.61967	3.67055	2.40076		19.9923					Missense_Mutation (p.M161I)	Other non-conserving		Other		Other
ACH-000142	CAL29	Bladder Cancer	Urinary Tract		-0.288714				0.333424	4.50843	4.29131	6.22207	3.45286	7.99932	7.15005	5.50684	3.97361			-0.71754	0.493462	0.358066	1.11311	0.142484	0.153705	-0.0649662	1.35332	0.331604		3.16325						Other		Other		Other
ACH-000143	HCC2429	Lung Cancer	Lung		-0.0278093				0.0840643	0.485427	3.54844	5.18507	4.72247	4.63169	6.59842	0.263034	3.81044			-0.846631	-1.15306	-0.297499	0.0126948	0.836218	-1.2755	-0.493165	-0.679069	0.273978		-3.62203						Other		Other		Other
ACH-000144	RERFGC1B	Gastric Cancer	Gastric		-0.0477597				3.04089	2.51602	3.15543	4.63285	5.60526	2.33342	7.09993	0.992768	4.74039			0.684084	-0.321988	-0.64432	-0.573302	1.31859	-2.25087	-0.103876	-0.396239	0.602406		-1.68551						Other		Other		Other
ACH-000146	THP1	Leukemia	Blood		-0.194314				0.790772	2.56071	3.91648	5.19219	3.54473	6.32876	6.4596	0.613532	1.1635			-0.480776	-0.303693	0.0272867	0.0202508	0.192685	-0.555269	-0.600931	-0.543223	-0.660843		-2.90451						Other		Other		Other
ACH-000147	T47D	Breast Cancer	Breast		-0.269002				0.613532	3.17951	1.62761	4.89191	0.0426443	8.5601	5.53512	0.201634	0.925999			-0.572532	-0.0504339	-1.99258	-0.298403	-1.72092	0.391697	-1.31855	-0.702866	-0.74472		-7.00931						Other		Other		Other
ACH-000148	HS578T	Breast Cancer	Breast		-0.177621				1.23879	2.99277	4.69321	4.21956	4.17951	8.71273	7.2115	1.45943	6.33753			-0.248845	-0.126864	0.712731	-1.01187	0.539539	0.456472	-0.0172681	-0.215371	1.16647		1.25499						Other		Other		Other
ACH-000149	SKNSH	Neuroblastoma	Peripheral Nervous System		-0.0957075				0.831877	4.98914	3.9241	5.1014	3.43429	7.02503	7.26219	0.238787	1.56071			-0.459497	0.690206	0.034014	-0.0760983	0.13234	-0.259779	0.0220797	-0.688466	-0.520558		-1.12576						Other		Other		Other
ACH-000150	HCC2935	Lung Cancer	Lung		-0.103524				4.64789	7.26435	3.75168	5.40395	3.86196	8.91928	6.54982	1.54597	2.26604			1.51601	1.6214	-0.118144	0.244956	0.366021	0.544129	-0.530892	-0.181831	-0.27146		3.19019					Missense_Mutation (p.V418L)	Other non-conserving		Other		Other
ACH-000151	JM1	Leukemia	Blood		-0.109551				1.47508	0.124328	3.10769	5.42425	0.0703893	2.40054	6.65549	0.163499	0.286881			-0.126516	-1.30085	-0.686448	0.266499	-1.70576	-2.22238	-0.448865	-0.717646	-0.970437		-7.9124						Other		Other		Other
ACH-000152	M059K	Brain Cancer	Central Nervous System		-0.13973				0.411426	2.26303	4.15056	4.33985	1.9855	6.91001	8.03144	0.411426	0.367371			-0.677159	-0.425527	0.233859	-0.884221	-0.659306	-0.308591	0.619208	-0.621555	-0.942011		-3.6653						Other		Other		Other
ACH-000153	NCIH2052	Lung Cancer	Lung		-0.24252				1.32769	0.9855	4.04089	4.07125	3.54967	7.37738	9.78953	0.321928	2.53605			-0.202822	-0.948393	0.13708	-1.16925	0.195382	-0.110242	1.98392	-0.656243	-0.176098		-0.946661						Other		Other		Other
ACH-000155	SW1990	Pancreatic Cancer	Pancreas		-0.368885				0.516015	4.27575	3.22033	4.76341	1.58496	10.0577	7.22978	1	3.83693			-0.623015	0.398233	-0.587044	-0.434755	-0.878167	1.02728	-0.00307738	-0.393437	0.283334		-1.21065						Other		Other		Other
ACH-000159	OSRC2	Kidney Cancer	Kidney		-0.246206				5.26228	6.57682	5.1815	5.13217	4.01881	8.01965	7.78712	3.47638	2.40054			1.83407	1.34001	1.14364	-0.0434491	0.45173	0.16233	0.429555	0.566356	-0.223958		5.66028						Other		Other		Other
ACH-000160	BT12	Rhabdoid	Soft Tissue		-0.0370791				6.96197	3.488	4.79077	5.06048	2.06695	9.62845	6.50557	0.163499	0.495695			2.71398	0.075824	0.798829	-0.119519	-0.6148	0.845094	-0.565241	-0.717646	-0.896691		1.51983						Other		Other		Other
ACH-000161	CORL105	Lung Cancer	Lung		-0.207863				0.411426	6.283	3.54102	4.54967	3.38267	7.17473	8.4042	4.14568	4.95327			-0.677159	1.21975	-0.304044	-0.66157	0.10413	-0.196248	0.908566	0.82576	0.677588		1.89678						Other		Other		Other
ACH-000163	SW579	Thyroid Cancer	Thyroid		-0.540311				1.15056	3.69822	4.71205	5.09887	4.36597	10.2581	7.97137	5.96555	7.19525			-0.294519	0.161861	0.729355	-0.0787763	0.641424	1.11231	0.57258	1.5311	1.46939		5.84473						Other	Missense_Mutation (p.D61Y)	Other non-conserving		Other
ACH-000164	PANC1	Pancreatic Cancer	Pancreas		-0.0851259				2.64847	5.38267	4.35544	4.31687	4.07039	7.71761	8.69063	0.575312	0.815575			0.480929	0.851269	0.414659	-0.908606	0.479913	0.034147	1.1309	-0.558036	-0.783719		1.14146						Other		Other		Other
ACH-000167	KE97	Myeloma	Plasma Cell		-0.445754				0.704872	0.275007	2.62994	5.9486	0.0565835	5.78136	6.38629	0.214125	0.298658			-0.525246	-1.23918	-1.10805	0.822918	-1.7133	-0.787584	-0.657831	-0.698025	-0.966278		-6.87258						Other		Other		Other
ACH-000168	NOMO1	Leukemia	Blood		-0.16386				1.39506	0.298658	2.10434	5.87406	2.27501	5.22574	5.92813	0.0840643	2.50589			-0.167942	-1.2295	-1.57188	0.743817	-0.501115	-1.02339	-1.01348	-0.748434	-0.18675		-5.69867						Other		Other		Other
ACH-000169	RD	Sarcoma	Soft Tissue		-0.192989				0.526069	0.773996	4.10098	6.25399	2.79494	7.63169	6.54226	0.443607	1.26903			-0.61781	-1.03496	0.190104	1.14698	-0.217017	-0.00231752	-0.536764	-0.609083	-0.623571		-2.30443						Other		Other		Other
ACH-000172	TM87	Rhabdoid	Soft Tissue		-0.0857947				9.16383	0.124328	3.43962	5.41988	0.15056	8.50227	6.76447	0.0976108	3.56803			3.85385	-1.30085	-0.393524	0.261857	-1.66195	0.367154	-0.36427	-0.743183	0.188366		0.207453						Other		Other		Other
ACH-000174	CAL62	Thyroid Cancer	Thyroid		-0.0896698				0.275007	1.16993	2.50335	4.06695	2.852	6.40361	7.13668	0.0976108	0.321928			-0.747782	-0.872913	-1.21976	-1.17381	-0.185837	-0.523506	-0.0753433	-0.743183	-0.95806		-6.50019						Other		Other		Other
ACH-000176	LOUNH91	Lung Cancer	Lung		-0.402664				0.910733	6.1102	4.25927	5.26866	4.67243	10.0264	9.40708	0.695994	1.79909			-0.418674	1.14903	0.329795	0.101392	0.808875	1.01398	1.68704	-0.511263	-0.436372		3.7238						Other		Other		Other
ACH-000178	HS766T	Pancreatic Cancer	Pancreas		-0.20091				1.26303	5.68622	5.44526	5.16712	2.4957	9.47511	7.79129	5.08108	5.87332			-0.236292	0.975506	1.3764	-0.00636	-0.380527	0.780017	0.432795	1.1883	1.00252		5.13237						Other		Other		Other
ACH-000181	SCC9	Head and Neck Cancer	Upper Aerodigestive		-0.153156				1.32769	4.65478	3.1811	3.60526	3.30597	7.92142	6.15218	2.70044	3.98094			-0.202822	0.55336	-0.621661	-1.66374	0.0622212	0.120645	-0.839559	0.265617	0.334192		-1.99175						Other		Other		Other
ACH-000182	SNU869	Bile Duct Cancer	Bile Duct		-0.0774939				0.443607	5.78084	2.45418	5.47994	1.69153	9.20457	7.91522	3.03914	3.05137			-0.6605	1.01423	-1.26315	0.325597	-0.819934	0.665204	0.528995	0.39689	0.00589714		0.193224						Other		Other		Other
ACH-000183	L363	Myeloma	Plasma Cell		-0.185418				2.50589	0.250962	4.30012	5.77452	0.0426443	6.93286	8.49542	0.250962	0.263034			0.40712	-1.24902	0.365845	0.638194	-1.72092	-0.298893	0.979368	-0.683748	-0.978859		-2.54091						Other		Other		Other
ACH-000187	CORL311	Lung Cancer	Lung		-0.0294831				0.83996	1.04963	2.81352	5.90304	3.76129	3.71149	7.34713	0.226509	0.250962			-0.455313	-0.922146	-0.946039	0.774569	0.311013	-1.66602	0.0880183	-0.693225	-0.983123		-4.49227						Other		Other		Other
ACH-000188	SCC25	Head and Neck Cancer	Upper Aerodigestive		-0.145934				0.432959	1.37851	4.93216	3.15543	2.08746	6.8339	4.78346	0.948601	4.51916			-0.666012	-0.787543	0.923596	-2.14108	-0.603592	-0.340892	-1.90203	-0.413358	0.524277		-5.40663						Other		Other		Other
ACH-000189	RCC10RGB	Kidney Cancer	Kidney		-0.233759				0.757023	7.06792	3.6565	3.04614	2.74416	7.28355	6.77334	0.903038	3.01792			-0.498248	1.541	-0.202139	-2.25705	-0.244761	-0.150064	-0.35739	-0.431017	-0.00591645		-2.60558						Other		Other		Other
ACH-000190	HDMYZ	Lymphoma	Lymphocyte		-0.0963413				0.226509	0.713696	3.09255	5.22689	2.31325	8.36023	8.18849	0.31034	2.65764			-0.772889	-1.05964	-0.69981	0.0570726	-0.48022	0.306873	0.741118	-0.660734	-0.133157		-2.70138						Other		Other		Other
ACH-000191	BHT101	Thyroid Cancer	Thyroid		-0.340589				5.47476	6.40429	4.60288	4.82171	3.88166	5.28762	7.76301	5.33235	4.37573			1.94407	1.2694	0.633023	-0.372891	0.37679	-0.997124	0.410843	1.28569	0.473622		5.02342						Other		Other		Other
ACH-000192	MFE280	Endometrial/Uterine Cancer	Uterus		-0.000907605				0.400538	2.848	3.44095	5.45648	4.35544	6.8674	6.17473	0.367371	1.4957			-0.682796	-0.186115	-0.392351	0.300697	0.635669	-0.326675	-0.82206	-0.63863	-0.543521		-2.65578						Other		Other		Other
ACH-000195	SET2	Leukemia	Blood		-0.261582				0.263034	0.650765	3.21723	5.57622	2.98732	4.19535	6.29737	0.201634	7.20389			-0.75398	-1.08539	-0.589779	0.427763	-0.111894	-1.46068	-0.726854	-0.702866	1.47244		-3.53124						Other		Other		Other
ACH-000198	EOL1	Leukemia	Blood		-0.0448157				1.41143	0.263034	1.79494	4.88753	0.137504	2.488	5.75569	0.15056	0.545968			-0.159471	-1.24408	-1.84492	-0.303051	-1.66908	-2.18526	-1.14734	-0.722661	-0.878936		-10.1548						Other		Other		Other
ACH-000200	NMCG1	Brain Cancer	Central Nervous System		-0.158232				1.29866	5.56955	3.97361	5.02237	5.25399	8.49817	9.4847	4.63865	6.45516			-0.21785	0.927756	0.0777065	-0.159962	1.12665	0.365413	1.7473	1.01683	1.20801		6.09186						Other		Other		Other
ACH-000202	COLO320	Colon/Colorectal Cancer	Colorectal		-0.109589				0.163499	0.31034	2.31904	5.21568	0.0703893	4.75702	6.89676	0.584963	0.485427			-0.805508	-1.22472	-1.38241	0.0451715	-1.70576	-1.22231	-0.261586	-0.554296	-0.900317		-8.01173						Other		Other		Other
ACH-000204	LP1	Myeloma	Plasma Cell		-0.0959916				0.695994	0.378512	2.41414	5.56316	0.124328	3.57168	6.66135	0.367371	0.584963			-0.529842	-1.19682	-1.29849	0.413902	-1.67628	-1.72536	-0.444319	-0.63863	-0.865164		-7.961						Other		Other		Other
ACH-000206	C8166	Lymphoma	Lymphocyte		0.0347887				0.356144	0.15056	2.72247	4.12846	2.64847	3.4489	5.88264	0.0285692	0.790772			-0.705778	-1.29012	-1.0264	-1.10854	-0.297051	-1.77746	-1.04879	-0.769942	-0.792478		-8.81655						Other		Other		Other
ACH-000207	DETROIT562	Head and Neck Cancer	Upper Aerodigestive		-0.406955				0.695994	4.92029	3.53107	5.90159	3.96162	8.18468	7.7862	3.62877	5.19456			-0.529842	0.662029	-0.312825	0.773033	0.420481	0.232368	0.428845	0.625419	0.762806		3.06232						Other		Other		Other
ACH-000209	SNU1079	Bile Duct Cancer	Bile Duct		-0.120017				3.5097	7.40165	2.99458	4.87823	2.58496	7.55727	7.67426	4.59694	7.83017			0.926778	1.67759	-0.786262	-0.31291	-0.33175	-0.0338984	0.341951	1.00066	1.69362		4.17578						Other		Other		Other
ACH-000211	DAOY	Brain Cancer	Central Nervous System		-0.21821				0.678072	4.26978	5.85898	5.12887	5.07639	6.44328	7.29581	0.910733	1.33914			-0.53912	0.395789	1.74149	-0.0469453	1.02961	-0.506671	0.0481818	-0.428035	-0.598812		1.09548						Other		Other		Other
ACH-000212	CAL120	Breast Cancer	Breast		-0.112695				0.948601	2.29866	3.35755	3.01078	3.43696	8.85256	7.54774	0.389567	2.88753			-0.39907	-0.410947	-0.465949	-2.29457	0.133797	0.515813	0.24374	-0.630027	-0.0519686		-3.35919						Other		Other		Other
ACH-000213	HUPT4	Pancreatic Cancer	Pancreas		-0.103064				0.0703893	5.10224	2.40599	4.20633	3.68145	9.16151	6.51444	0.807355	0.536053			-0.85371	0.736495	-1.30567	-1.02591	0.267389	0.646929	-0.55836	-0.468102	-0.882438		-3.44338						Other		Other		Other
ACH-000215	LN382	Brain Cancer	Central Nervous System		-0.344902				1.41684	6.5601	4.36317	5.74201	4.73335	10.5536	7.45779	3.10769	8.52842			-0.156669	1.33317	0.421482	0.603688	0.842168	1.23774	0.173916	0.423458	1.94022		6.81917						Other		Other		Other
ACH-000216	JHESOAD1	Esophageal Cancer	Esophagus		-0.150511				1.31034	5.64126	4.01881	5.47962	4.51475	8.80536	7.18696	0.137504	1.94486			-0.211802	0.957104	0.117595	0.325253	0.722721	0.495781	-0.0363195	-0.727722	-0.38489		1.25772						Other		Other		Other
ACH-000217	JHH6	Liver Cancer	Liver		-0.290601				6.40837	6.73145	6.36615	5.96924	0.0703893	6.95093	9.40389	9.71495	8.97711			2.42739	1.4033	2.18905	0.844822	-1.70576	-0.291224	1.68457	2.98429	2.09869		11.6351						Other		Other		Other
ACH-000219	A375	Skin Cancer	Skin		-0.117479				4.1152	2.44095	3.68594	4.39506	3.87774	9.80392	7.29517	0.286881	2.46728			1.24024	-0.35271	-0.176156	-0.825631	0.374648	0.919565	0.0476828	-0.669826	-0.200387		0.357426						Other		Other		Other
ACH-000221	SNU398	Liver Cancer	Liver		-0.0847244				0.910733	0.263034	3.86987	5.7811	0.238787	1.60407	7.15623	0.226509	0.678072			-0.418674	-1.24408	-0.0138412	0.64517	-1.61374	-2.5604	-0.0601668	-0.693225	-0.832281		-6.79124						Other		Other		Other
ACH-000222	ASPC1	Pancreatic Cancer	Pancreas		-0.35258				3.73552	6.96901	2.39232	6.16932	2.92029	9.23084	8.34123	1.95977	7.29389			1.04369	1.50052	-1.31774	1.05714	-0.148519	0.676351	0.859682	-0.0214503	1.50422		5.15389						Other		Other		Other
ACH-000223	HCC1937	Breast Cancer	Breast		-0.126007				0.963474	5.5008	5.30232	4.47638	5.08236	9.88981	6.71246	3.52732	2.96901			-0.391371	0.899619	1.25026	-0.739339	1.03287	0.956014	-0.404647	0.586098	-0.0231898		3.16631						Other		Other		Other
ACH-000226	SUPM2	Lymphoma	Lymphocyte		0.0845783				0.594549	0.238787	3.99639	3.97911	0.0426443	6.95849	7.07874	0.275007	3.76765			-0.582359	-1.25401	0.097807	-1.26702	-1.72092	-0.288016	-0.120324	-0.674428	0.258867		-5.5504						Other		Other		Other
ACH-000227	KPNYN	Neuroblastoma	Peripheral Nervous System		-0.19095				0.604071	0.575312	2.79701	4.93782	0.0285692	2.98003	6.64371	0.62293	2.23573			-0.577429	-1.11627	-0.96061	-0.249685	-1.72861	-1.97645	-0.458011	-0.539581	-0.282164		-7.88881						Other		Other		Other
ACH-000228	BICR31	Head and Neck Cancer	Upper Aerodigestive		-0.125264				0.400538	3.60763	2.86394	4.52982	3.80839	7.63089	6.50922	2.79494	2.99458			-0.682796	0.124784	-0.90155	-0.682632	0.336749	-0.00265721	-0.56241	0.302242	-0.0141602		-2.08243						Other		Other		Other
ACH-000231	KALS1	Brain Cancer	Central Nervous System		-0.245274				0.632268	5.44791	4.79546	4.16752	0.275007	8.96884	9.10761	1.21412	1.30451			-0.562832	0.877971	0.802962	-1.06709	-1.59395	0.565161	1.45458	-0.310446	-0.611041		-0.444684						Other		Other		Other
ACH-000232	U251MG	Brain Cancer	Central Nervous System		-0.211938				0.871844	6.93676	4.45681	4.96532	0.176323	9.93665	7.85574	3.74846	3.04439			-0.438807	1.48732	0.504113	-0.220496	-1.64787	0.975895	0.482823	0.671808	0.00343273		1.81822						Other		Other		Other
ACH-000233	DEL	Lymphoma	Lymphocyte		-0.0761871				1.848	0.422233	3.76977	3.91265	0.111031	6.2948	5.5552	0.485427	1.0072			0.0665362	-1.17893	-0.102176	-1.33755	-1.68355	-0.569681	-1.30296	-0.592874	-0.716044		-7.41722						Other		Other		Other
ACH-000234	CAKI2	Kidney Cancer	Kidney		-0.912841				7.55628	7.53706	6.32661	7.53177	5.10518	11.5822	10.1854	10.9524	12.1592			3.02164	1.73301	2.15416	2.50291	1.04534	1.67427	2.29119	3.46389	3.22252		21.1089					Missense_Mutation (p.I137T)	Other non-conserving		Other		Other
ACH-000235	PANC0403	Pancreatic Cancer	Pancreas		-0.300017				0.85599	5.91385	3.99548	5.70984	4.25096	9.46287	8.32184	2.38957	3.38267			-0.447014	1.06867	0.097009	0.569557	0.57858	0.774825	0.844629	0.14513	0.122901		3.75428						Other		Other		Other
ACH-000237	JHOM1	Ovarian Cancer	Ovary		-0.74477				4.15218	8.07633	7.79422	8.02248	6.51286	10.247	10.5629	8.19086	11.0051			1.25939	1.95373	3.44929	3.02363	1.81452	1.10759	2.58426	2.39359	2.81493		20.4009						Other		Other		Other
ACH-000238	SCC4	Head and Neck Cancer	Upper Aerodigestive		-0.335814				1.58015	5.29609	3.15218	5.05572	3.3978	6.70335	5.52293	3.80426	5.68342			-0.0721273	0.815835	-0.647181	-0.124574	0.1124	-0.396297	-1.32801	0.693434	0.935455		-0.011067						Other		Other		Other
ACH-000243	DANG	Pancreatic Cancer	Pancreas		-0.18472				1.78241	5.25096	2.8679	3.99639	3.55459	8.78238	6.55474	1.5509	5.18269			0.0325819	0.797364	-0.898057	-1.24869	0.19807	0.486027	-0.527074	-0.179919	0.758615		-0.581078						Other		Other		Other
ACH-000244	DKMG	Brain Cancer	Central Nervous System		-0.315247				0.748461	1.70044	3.95606	4.02591	4.15947	7.7703	7.09803	2.41414	1.91073			-0.50268	-0.655785	0.062215	-1.21736	0.528587	0.0565094	-0.105346	0.154652	-0.396942		-2.07615						Other		Other		Other
ACH-000246	SLR23	Kidney Cancer	Kidney		-0.348535				6.48027	6.99061	5.10476	6.17313	4.62994	9.58163	7.89573	9.58528	6.48075			2.46461	1.50937	1.07591	1.06118	0.78566	0.825227	0.513862	2.93403	1.21705		12.3869						Other		Other		Other
ACH-000247	OCUM1	Gastric Cancer	Gastric		-0.0649072				6.62073	7.46589	2.7845	6.10056	3.88947	9.70028	6.76487	3.72028	6.64285			2.53732	1.70389	-0.971649	0.984167	0.381057	0.875581	-0.363961	0.660885	1.2743		7.08159						Other		Other		Other
ACH-000248	AU565	Breast Cancer	Breast		-0.357742				4.02414	3.95977	4.82324	6.07253	5.61618	8.75696	8.99757	6.14139	1.97085			1.1931	0.268909	0.827481	0.954431	1.32456	0.47524	1.36917	1.59926	-0.375709		7.63643						Other		Other		Other
ACH-000249	CL11	Colon/Colorectal Cancer	Colorectal		-0.161143				0.669027	5.29205	3.23879	5.70072	3.45812	8.98277	6.85287	1.54102	1.98914			-0.543803	0.814179	-0.570756	0.559874	0.145358	0.571072	-0.295651	-0.183749	-0.369251		0.127272						Other		Other		Other
ACH-000250	KMRC20	Kidney Cancer	Kidney		-0.227228				7.23993	6.1079	5.67469	7.32993	4.50653	10.0297	9.42305	9.93301	8.47877			2.85788	1.14809	1.57886	2.28873	0.718225	1.01538	1.69944	3.06881	1.92269		16.2981						Other		Other		Other
ACH-000251	NCIH2887	Lung Cancer	Lung		-0.614447				0.389567	5.29499	3.62877	5.68706	5.60822	10.5967	8.9222	7.46516	8.15234			-0.688476	0.815384	-0.226603	0.545382	1.32021	1.25604	1.31066	2.11232	1.8074		8.25231						Other		Other		Other
ACH-000252	LS1034	Colon/Colorectal Cancer	Colorectal		-0.055205				2.13093	6.11915	2.66676	5.32589	4.56133	9.40465	5.69794	0.604071	1.76553			0.213008	1.15269	-1.07556	0.162123	0.748169	0.750117	-1.19216	-0.54689	-0.448222		-0.236722						Other		Other		Other
ACH-000253	COLO201	Colon/Colorectal Cancer	Colorectal		-0.174418				4.81916	7.34873	2.60644	4.72683	1.91456	9.76408	6.50367	0.678072	5.95513			1.60467	1.65593	-1.12878	-0.473573	-0.698067	0.902654	-0.566721	-0.518209	1.03142		1.80932						Other		Other		Other
ACH-000255	LMSU	Gastric Cancer	Gastric		-0.13667				1.5008	1.09085	4.70874	4.20006	4.36667	8.52066	8.08704	0.594549	1.76553			-0.113202	-0.905275	0.726437	-1.03255	0.641806	0.374956	0.662367	-0.550581	-0.448222		-0.644268						Other		Other		Other
ACH-000256	COV318	Ovarian Cancer	Ovary		-0.116737				0.411426	0.356144	2.75061	3.88947	1.75702	5.91552	5.04789	0.263034	0.85599			-0.677159	-1.20598	-1.00156	-1.36214	-0.78415	-0.730647	-1.69677	-0.679069	-0.769446		-8.90691						Other		Other		Other
ACH-000257	CORL279	Lung Cancer	Lung		-0.0396598				0.485427	1.1177	4.75435	5.40361	3.36737	2.59932	7.51341	0.333424	1.93734			-0.63885	-0.894289	0.76669	0.244595	0.0957715	-2.13802	0.217091	-0.651787	-0.387544		-3.38634						Other		Other		Other
ACH-000258	DU4475	Breast Cancer	Breast		-0.0903456				4.52356	0.378512	2.58496	5.72738	3.02857	7.60229	6.07874	0.799087	1.7866			1.45164	-1.19682	-1.14774	0.588163	-0.0893556	-0.0147929	-0.896571	-0.471306	-0.440783		-2.21756						Other		Other		Other
ACH-000259	KELLY	Neuroblastoma	Peripheral Nervous System		-0.00496494				0.344828	0.31034	2.6893	5.32012	3.12598	3.84499	6.92303	0.604071	3.19535			-0.711636	-1.22472	-1.05566	0.156004	-0.0361278	-1.60937	-0.241191	-0.54689	0.0567449		-5.21285						Other		Other		Other
ACH-000260	SKNAS	Neuroblastoma	Peripheral Nervous System		-0.119793				4.07382	5.40735	3.45286	5.615	4.02768	8.59268	7.01592	0.613532	5.65478			1.21882	0.861372	-0.381843	0.468919	0.456578	0.405522	-0.169088	-0.543223	0.925342		3.2424						Other		Other		Other
ACH-000261	RERFLCAI	Lung Cancer	Lung		-0.0739596				0.632268	3.20945	4.34767	5.86617	3.8846	8.81067	9.38035	0.31034	3.82069			-0.562832	-0.0381792	0.407799	0.735441	0.378393	0.498034	1.6663	-0.660734	0.277597		2.70182						Other		Other		Other
ACH-000262	UOK101	Kidney Cancer	Kidney		-0.0647831				2.25096	3.73227	3.47119	5.31759	4.9855	7.7271	7.4417	2.61117	3.17951			0.275146	0.175798	-0.365669	0.153319	0.979945	0.0381769	0.161424	0.231019	0.0511519		1.70031						Other		Other		Other
ACH-000263	KASUMI1	Leukemia	Blood		-0.00884059				0.910733	0.344828	1.68706	3.96901	0.378512	2.98185	6.19318	0.505891	0.584963			-0.418674	-1.21061	-1.94011	-1.27774	-1.53739	-1.97568	-0.807735	-0.584943	-0.865164		-10.618						Other		Other		Other
ACH-000264	CALU6	Lung Cancer	Lung		-0.101278				1.41684	4.31034	2.85	4.83036	2.81967	8.23702	6.82998	0.31034	3.24489			-0.156669	0.412389	-0.913851	-0.363716	-0.203503	0.254582	-0.313424	-0.660734	0.0742408		-1.87068						Other		Other		Other
ACH-000265	KP4	Pancreatic Cancer	Pancreas		-0.079491				0.378512	3.86493	3.90014	5.41143	2.96717	8.75084	9.38094	0.411426	0.632268			-0.694199	0.230092	0.012872	0.252891	-0.122906	0.472644	1.66675	-0.621555	-0.848457		0.348134						Other		Other		Other
ACH-000266	SNU213	Pancreatic Cancer	Pancreas		-0.362351				0.356144	5.904	3.22805	5.32229	3.82477	7.77268	7.11312	1.55582	1.53107			-0.705778	1.06464	-0.580232	0.158302	0.345701	0.0575182	-0.0936368	-0.178014	-0.531028		-0.462529						Other		Other		Other
ACH-000269	AM38	Brain Cancer	Central Nervous System		-0.403879				0.321928	3.17632	3.853	4.75168	2.20163	7.44989	9.36918	0.275007	4.81813			-0.723491	-0.0517388	-0.0287319	-0.447206	-0.541207	-0.0794701	1.65763	-0.674428	0.629864		-0.258782						Other		Other		Other
ACH-000271	SUDHL10	Lymphoma	Lymphocyte		0.00726667				0.62293	0.790772	3.848	5.64357	0.263034	3.75489	5.81044	2.08066	1.29278			-0.567666	-1.02809	-0.0331448	0.499229	-1.60049	-1.64761	-1.10483	0.0254031	-0.615184		-6.07238						Other		Other		Other
ACH-000272	SLR24	Kidney Cancer	Kidney		-0.111164				3.05832	5.47541	3.79181	4.749	4.17313	7.2181	7.00113	1.07039	0.0426443			0.693104	0.889226	-0.0827247	-0.45005	0.53605	-0.17784	-0.180569	-0.366155	-1.05669		-0.195653						Other		Other		Other
ACH-000273	SF539	Brain Cancer	Central Nervous System		-0.263305				0.948601	4.73823	4.23649	5.37295	4.63517	8.96976	6.70113	0.799087	1.78241			-0.39907	0.587514	0.309692	0.212063	0.78852	0.565552	-0.413438	-0.471306	-0.442262		0.737265						Other		Other		Other
ACH-000274	HS852T	Skin Cancer	Skin		-0.147027				6.06738	1.89142	3.53978	5.23304	0.0976108	9.94295	8.27216	1.48027	0.632268			2.25086	-0.577621	-0.305139	0.0635993	-1.69088	0.978569	0.806069	-0.207296	-0.848457		0.469705						Other		Other		Other
ACH-000276	HCC38	Breast Cancer	Breast		-0.259848				0.333424	6.93381	3.64501	3.87971	4.06437	9.18244	7.4559	1.46989	4.55459			-0.71754	1.48612	-0.212275	-1.37251	0.476621	0.655814	0.172449	-0.211319	0.536788		0.814147						Other		Other		Other
ACH-000277	HCC1419	Breast Cancer	Breast		-0.279421				1.0635	3.66334	3.50335	7.44145	5.03694	8.88328	6.07489	0.992768	0.356144			-0.339587	0.147588	-0.337288	2.40707	1.00805	0.528853	-0.899557	-0.396239	-0.945976		1.17291						Other		Other		Other
ACH-000278	COV362	Ovarian Cancer	Ovary		-0.30356				0.286881	4.76977	2.84599	4.9472	2.22342	7.95484	8.49909	1.32193	3.74308			-0.741635	0.600424	-0.917387	-0.239728	-0.529301	0.134825	0.98222	-0.268664	0.250189		-0.729058						Other		Other		Other
ACH-000279	EWS502	Bone Cancer	Bone		-0.136495				0.250962	0.163499	3.21878	6.00518	4.67299	5.94416	7.51854	2.12433	1.01436			-0.76023	-1.28482	-0.588411	0.882952	0.809184	-0.718494	0.221068	0.0423288	-0.713516		-2.10994						Other		Other	Missense_Mutation (p.E358Q)	Other non-conserving
ACH-000280	SNU840	Ovarian Cancer	Ovary		-0.375303				1.1635	5.60437	4.6893	4.29793	3.05311	7.71149	6.90497	0.678072	1.35614			-0.28782	0.942006	0.709282	-0.92871	-0.0759453	0.0315527	-0.255214	-0.518209	-0.592806		-0.975864						Other		Other		Other
ACH-000281	KP2	Pancreatic Cancer	Pancreas		-0.514772				0.604071	6.15644	4.06953	5.13299	3.32481	9.55292	7.26444	1.89142	4.61589			-0.577429	1.16796	0.162352	-0.0425762	0.0725157	0.813041	0.0238292	-0.0479417	0.558437		2.13018						Other		Other		Other
ACH-000282	NCIH1755	Lung Cancer	Lung		-1.23762				4.69599	7.57796	5.87258	6.94907	5.54226	10.787	10.2187	10.223	9.08979			1.54091	1.74975	1.7535	1.88457	1.28417	1.33678	2.31705	3.18121	2.13849		17.1864					Nonsense_Mutation (p.E582*)	Damaging		Other		Other
ACH-000286	SNU1033	Colon/Colorectal Cancer	Colorectal		-0.16049				3.15381	4.20711	3.19219	4.53667	4.23113	8.4566	6.41988	0.356144	1.73552			0.742538	0.37014	-0.611873	-0.675359	0.567741	0.347771	-0.631763	-0.642981	-0.458821		-0.992608						Other		Other		Other
ACH-000288	BT549	Breast Cancer	Breast		-0.252836				1.41684	3.62293	4.66846	5.1815	3.03914	10.207	8.00293	1.56071	3.50716			-0.156669	0.131048	0.690891	0.00890276	-0.0835804	1.09063	0.597076	-0.176116	0.166868		2.26906						Other		Other		Other
ACH-000290	NCIH209	Lung Cancer	Lung		-0.0803638				0.632268	0.344828	3.46205	5.35403	3.98459	5.95838	7.54102	0.389567	7.17143			-0.562832	-1.21061	-0.373731	0.191983	0.43303	-0.712458	0.238521	-0.630027	1.46098		-1.16514						Other		Other		Other
ACH-000291	OV90	Ovarian Cancer	Ovary		-0.383291				5.45812	1.82375	4.36737	5.81532	5.46434	10.1372	7.77439	8.35381	8.86984			1.93545	-0.605317	0.425189	0.681485	1.24159	1.06103	0.419676	2.45674	2.0608		9.67665						Other		Other		Other
ACH-000292	NCIH841	Lung Cancer	Lung		-0.114592				0.226509	0.137504	3.26903	5.33949	2.15056	7.18923	8.75732	0.275007	0.871844			-0.772889	-1.29546	-0.544065	0.176559	-0.569115	-0.190092	1.18267	-0.674428	-0.763846		-3.45066						Other		Other		Other
ACH-000293	KLE	Endometrial/Uterine Cancer	Uterus		-0.126213				0.545968	2.59932	2.74631	4.34056	3.45154	7.18646	7.08002	1.15704	0.400538			-0.607508	-0.287894	-1.00535	-0.883465	0.141763	-0.191268	-0.11933	-0.33257	-0.930297		-4.21592						Other		Other		Other
ACH-000294	NB4	Leukemia	Blood		-0.170358				1.04264	0.344828	2.69153	4.42021	2.98368	6.0018	6.83213	0.201634	0.432959			-0.350385	-1.21061	-1.05369	-0.798943	-0.113885	-0.69403	-0.311752	-0.702866	-0.918847		-6.15501						Other		Other		Other
ACH-000295	EM2	Leukemia	Blood		-0.122326				0.238787	0.176323	2.05658	5.29462	0.226509	3.42223	6.29774	0.189034	0.83996			-0.766533	-1.27957	-1.61402	0.128942	-1.62045	-1.78878	-0.72657	-0.70775	-0.775107		-9.14984						Other		Other		Other
ACH-000296	OUMS23	Colon/Colorectal Cancer	Colorectal		-0.213064				4.29205	1.32193	4.11437	5.39712	6.34749	8.3716	6.04352	2.54597	2.30159			1.33179	-0.810701	0.20192	0.237708	1.72416	0.311698	-0.923909	0.205747	-0.258904		2.01951						Other		Other		Other
ACH-000302	SNU1077	Endometrial/Uterine Cancer	Uterus		-0.247467				0.286881	2.28983	3.76022	3.75916	4.71534	1.19535	5.49697	0.485427	2.0321			-0.741635	-0.414559	-0.110605	-1.50043	0.832327	-2.73386	-1.34816	-0.592874	-0.354079		-6.96387						Other		Other		Other
ACH-000303	SNU5	Gastric Cancer	Gastric		-0.154969				5.65507	7.3361	3.89045	6.37903	2.62293	9.65628	8.59107	0.650765	4.47314			2.03741	1.65077	0.00431595	1.27967	-0.311004	0.856907	1.05362	-0.528793	0.508022		6.55092						Other		Other		Other
ACH-000304	WM115	Skin Cancer	Skin		-0.0886143				2.852	2.14405	2.71149	5.24146	4.13011	11.1211	8.03974	1.01436	1.87971			0.586296	-0.474226	-1.03608	0.0725284	0.512543	1.47859	0.625653	-0.387873	-0.4079		0.96953						Other		Other		Other
ACH-000305	ECGI10	Esophageal Cancer	Esophagus		-0.221484				2.33914	7.33208	5.40803	5.12267	4.99548	6.95082	7.89899	2.79701	6.35014			0.320794	1.64912	1.34354	-0.0535224	0.9854	-0.291273	0.516398	0.303047	1.17092		5.94443						Other		Other		Other
ACH-000307	PK1	Pancreatic Cancer	Pancreas		-0.244575				0.773996	5.23381	3.75596	5.49793	3.55949	9.11507	7.95507	0.9855	3.34625			-0.489461	0.790345	-0.114369	0.344687	0.20075	0.627221	0.559926	-0.399056	0.110038		1.63008						Other		Other		Other
ACH-000308	EFO21	Ovarian Cancer	Ovary		-0.227285				1.1177	4.26903	5.44261	5.56529	4.58075	7.84027	7.42568	0.863938	1.90304			-0.311532	0.395483	1.37406	0.416167	0.758781	0.0862059	0.148987	-0.446171	-0.39966		2.02232						Other		Other		Other
ACH-000310	IMR32	Neuroblastoma	Peripheral Nervous System		-0.105757				0.773996	0.15056	3.23266	4.98959	1.20163	3.73118	7.26313	0.443607	1.75275			-0.489461	-1.29012	-0.576162	-0.194741	-1.08762	-1.65767	0.022809	-0.609083	-0.452737		-6.33478						Other		Other		Other
ACH-000311	NCIH2122	Lung Cancer	Lung		-1.11737				7.55957	7.21383	6.23592	7.94334	6.06975	10.5967	9.33998	11.1361	11.5351			3.02335	1.60072	2.07413	2.93965	1.57239	1.256	1.63496	3.5351	3.00209		20.6384					Missense_Mutation (p.A203V)|Frame_Shift_Ins (p.A203fs)	Damaging		Other		Other
ACH-000312	SKNBE2	Neuroblastoma	Peripheral Nervous System		-0.00967291				0.83996	1.25096	1.9222	5.30342	2.79286	4.13011	6.74066	0.367371	4.9364			-0.455313	-0.839746	-1.73261	0.138274	-0.218154	-1.48836	-0.382757	-0.63863	0.671633		-4.94567						Other		Other		Other
ACH-000313	KMRC3	Kidney Cancer	Kidney		-0.339293				1.26903	7.80594	3.64501	5.20281	0.137504	8.2211	7.78333	1.83188	1.98185			-0.233186	1.84306	-0.212275	0.0315153	-1.66908	0.247827	0.426611	-0.0710189	-0.371825		-0.00837606						Other		Other		Other
ACH-000315	KARPAS422	Lymphoma	Lymphocyte		0.00812208				0.201634	0.286881	3.08066	5.84574	0.0840643	5.24413	6.00428	0.765535	0.650765			-0.785766	-1.23432	-0.710301	0.713767	-1.69828	-1.01558	-0.954371	-0.48431	-0.841925		-7.01109						Other		Other		Other
ACH-000316	SNU886	Liver Cancer	Liver		-0.611194				6.18369	6.2948	5.01926	6.38163	4.29939	1.5008	8.52536	7.56605	8.04571			2.31107	1.22459	1.00046	1.28243	0.605043	-2.60422	1.00262	2.15142	1.76974		8.74315						Other		Other		Other
ACH-000317	TUHR14TKB	Kidney Cancer	Kidney		-0.143657				3.57773	6.06587	4.88313	5.26866	2.52607	8.14195	6.50128	3.43563	2.87774			0.961999	1.13089	0.880334	0.101392	-0.36393	0.214237	-0.568574	0.550561	-0.055423		2.85148						Other		Other		Other
ACH-000318	TE10	Esophageal Cancer	Esophagus		-0.267445				1.58976	3.79077	3.25701	4.99639	3.30743	7.75589	7.02148	2.32193	1.48543			-0.0671481	0.199742	-0.554674	-0.18753	0.0630179	0.0503933	-0.16477	0.118914	-0.547147		-1.0892						Other		Other		Other
ACH-000319	MPP89	Lung Cancer	Lung		-0.196316				4.25701	5.75087	5.78999	6.69335	4.47184	10.472	9.80801	5.83668	8.1875			1.31365	1.00197	1.68061	1.61321	0.699271	1.20308	1.99827	1.48116	1.81982		12.811					Missense_Mutation (p.R483G); TCGA hotspot	Hotspot		Other		Other
ACH-000320	PSN1	Pancreatic Cancer	Pancreas		-0.162276				0.757023	4.4614	4.14812	5.08746	3.40327	8.45072	7.36431	0.555816	3.36737			-0.498248	0.474214	0.231706	-0.0908857	0.115386	0.345273	0.101351	-0.565593	0.117498		0.230702						Other		Other		Other
ACH-000322	HT144	Skin Cancer	Skin		-0.210806				1.13093	1.46989	3.1635	4.43962	4.7703	9.9613	7.20301	1.07724	4.99413			-0.30468	-0.750145	-0.637196	-0.778346	0.862356	0.986357	-0.0238613	-0.363499	0.692019		-0.316995						Other		Other		Other
ACH-000323	42MGBA	Brain Cancer	Central Nervous System		-0.0368163				1.19535	2.77821	4.62877	5.58406	4.80632	9.26292	7.85736	1.0072	2.26003			-0.271333	-0.214678	0.65587	0.436083	0.88204	0.689966	0.484079	-0.390648	-0.273582		1.9978						Other		Other		Other
ACH-000324	JHOC5	Ovarian Cancer	Ovary		-0.112145				0.650765	4.04089	5.42761	6.70044	4.34483	8.49586	9.11213	0.432959	0.286881			-0.553257	0.30211	1.36082	1.62074	0.629871	0.36443	1.45809	-0.613209	-0.970437		3.59915					Missense_Mutation (p.R483H)	Other non-conserving		Other		Other
ACH-000325	SNU620	Gastric Cancer	Gastric		-0.0854168				1.32769	6.89178	3.71699	6.61559	4.06264	9.48454	5.90977	6.16471	2.13093			-0.202822	1.46892	-0.148754	1.5307	0.475678	0.784022	-1.02773	1.60829	-0.319175		4.16913						Other		Other		Other
ACH-000326	JURLMK1	Leukemia	Blood		-0.0806723				0.970854	1.02857	3.33056	5.63981	3.88655	4.86592	6.05918	0.495695	5.70708			-0.38755	-0.930766	-0.48977	0.495243	0.37946	-1.17609	-0.911751	-0.588894	0.943814		-2.66631						Other		Other		Other
ACH-000329	CCFSTTG1	Brain Cancer	Central Nervous System		-0.202627				2.07724	5.64645	5.22959	6.00944	3.61471	9.43258	8.39047	4.01614	4.41007			0.185214	0.959229	1.18607	0.887474	0.230922	0.761971	0.897905	0.775554	0.485748		6.37009						Other		Other		Other
ACH-000330	EFM19	Breast Cancer	Breast		-0.160045				0.0565835	3.32048	2.96532	4.66846	4.44758	8.30337	5.29976	0.356144	0.275007			-0.860857	0.00726341	-0.812081	-0.535514	0.686016	0.28274	-1.50125	-0.642981	-0.974631		-4.3513						Other		Other		Other
ACH-000331	ISTMES2	Lung Cancer	Lung		-0.239976				1.53107	5.65592	4.50779	5.83441	0.137504	9.68289	9.40703	1.81967	4.61471			-0.0975333	0.963107	0.549109	0.701741	-1.66908	0.868199	1.68701	-0.0757508	0.558021		3.48482						Other		Other		Other
ACH-000332	YAPC	Pancreatic Cancer	Pancreas		-0.331166				1.852	6.06953	3.17951	5.04396	3.71149	9.39855	7.04811	4.09339	2.94673			0.0686079	1.13239	-0.623066	-0.137052	0.283807	0.747528	-0.144102	0.805495	-0.031059		2.10255						Other		Other		Other
ACH-000334	DB	Lymphoma	Lymphocyte		-0.0812999				0.286881	0.250962	4.0781	6.22747	0.0565835	2.72683	6.88362	0.275007	0.226509			-0.741635	-1.24902	0.169913	1.11884	-1.7133	-2.08391	-0.271783	-0.674428	-0.991759		-6.43708						Other		Other		Other
ACH-000335	MSTO211H	Lung Cancer	Lung		-0.242286				0.773996	0.31034	3.95327	5.16792	4.30378	9.61488	9.50333	0.201634	3.74416			-0.489461	-1.22472	0.0597516	-0.00550807	0.607442	0.839335	1.76176	-0.702866	0.250569		1.0963						Other		Other		Other
ACH-000336	OCIAML3	Leukemia	Blood		-0.0990584				0.678072	0.163499	1.76129	5.42727	1.9782	3.93168	4.79025	0.400538	1.84398			-0.53912	-1.28482	-1.87461	0.269704	-0.663297	-1.57257	-1.89676	-0.625775	-0.420516		-8.60777						Other		Other		Other
ACH-000337	NCIH3122	Lung Cancer	Lung		-0.200518				0.594549	4.98094	4.43696	5.13545	6.17133	9.13268	8.6817	0.604071	2.3505			-0.582359	0.68685	0.4866	-0.0399608	1.6279	0.634694	1.12397	-0.54689	-0.241631		3.14917						Other		Other		Other
ACH-000339	HCC461	Lung Cancer	Lung		-0.00711443				0.773996	4.44228	4.65878	4.64731	3.9644	9.39262	7.30834	1.5656	3.63227			-0.489461	0.466389	0.682352	-0.557952	0.421997	0.74501	0.0579037	-0.174223	0.211052		1.36307						Other		Other		Other
ACH-000341	SKNFI	Neuroblastoma	Peripheral Nervous System		-0.197847				0.0840643	1.02857	4.04963	5.63198	3.92125	6.35808	7.97865	0.526069	1.16993			-0.846631	-0.930766	0.144792	0.48693	0.398418	-0.542828	0.578233	-0.577122	-0.658573		-1.94755						Other		Other		Other
ACH-000343	NCIH522	Lung Cancer	Lung		-0.0723501				0.238787	0.189034	3.82069	5.02237	0.0703893	9.56661	8.9847	0.321928	1.43829			-0.766533	-1.27437	-0.0572428	-0.159962	-1.70576	0.81885	1.35918	-0.656243	-0.563794		-3.00587						Other		Other		Other
ACH-000344	SNU668	Gastric Cancer	Gastric		-0.588562				1.42223	6.39025	2.64386	4.09845	2.926	9.1702	6.97131	0.298658	9.79373			-0.153877	1.26365	-1.09577	-1.14038	-0.145401	0.650618	-0.203711	-0.665261	2.3871		0.896966						Other		Other		Other
ACH-000346	JVM3	Leukemia	Blood		-0.0725131				0.790772	0.863938	2.39232	4.80168	1.93357	3.47249	5.65277	0.389567	0.687061			-0.480776	-0.998146	-1.31774	-0.394151	-0.68768	-1.76745	-1.22722	-0.630027	-0.829106		-8.33231						Other	Missense_Mutation (p.N291I)	Other non-conserving		Other
ACH-000348	RPMI7951	Skin Cancer	Skin		-0.316915				4.44692	5.76022	4.20789	4.67129	3.99458	10.2299	7.27752	1.26903	4.78973			1.41197	1.00579	0.284454	-0.532507	0.438489	1.10035	0.0339804	-0.289165	0.619832		4.07319						Other		Other		Other
ACH-000350	COLO678	Colon/Colorectal Cancer	Colorectal		-0.416115				1.39506	7.55359	3.46205	5.7046	1.8953	7.74665	4.52795	0.226509	1.46467			-0.167942	1.73978	-0.373731	0.563989	-0.708592	0.0464717	-2.10037	-0.693225	-0.554479		-2.2481						Other		Other		Other
ACH-000352	HCC1428	Breast Cancer	Breast		-0.0572989				3.42626	2.69377	4.59156	4.97957	4.21568	10.3841	6.89445	0.286881	0.823749			0.883587	-0.249239	0.623029	-0.205379	0.559301	1.1658	-0.263373	-0.669826	-0.780832		1.06307						Other		Other		Other
ACH-000354	CAPAN1	Pancreatic Cancer	Pancreas		-0.490511				0.250962	7.87541	3.20789	4.69933	2.52105	8.6118	6.6703	2.45681	3.57652			-0.76023	1.87149	-0.598019	-0.502756	-0.366672	0.413636	-0.437371	0.17119	0.191364		-0.017365						Other		Other		Other
ACH-000355	NCIH82	Lung Cancer	Lung		0.0269811				0.495695	0.0426443	3.10936	5.86666	3.38819	4.06609	6.93026	2.43829	0.863938			-0.633534	-1.33428	-0.684971	0.735966	0.107147	-1.51553	-0.235576	0.164015	-0.766638		-4.16341						Other		Other		Other
ACH-000356	MKN45	Gastric Cancer	Gastric		-0.113879				3.01614	5.16511	2.75702	5.32517	4.69265	9.58131	6.37452	3.82273	5.42358			0.67127	0.762226	-0.9959	0.16136	0.819927	0.825091	-0.666972	0.700593	0.843689		3.12128						Other		Other		Other
ACH-000361	SKHEP1	Liver Cancer	Liver		0.0699934				4.2891	0.903038	3.39369	4.16027	2.88947	1.26303	8.97759	0.62293	1.33914			1.33026	-0.982143	-0.434058	-1.07478	-0.16536	-2.70513	1.35366	-0.539581	-0.598812		-3.81594						Other		Other		Other
ACH-000362	MOLM13	Leukemia	Blood		0.0119663				1.09085	0.0565835	2.02503	5.32121	0.83996	3.46597	5.63749	0.124328	1.94486			-0.325428	-1.32858	-1.64186	0.157153	-1.28525	-1.77022	-1.23908	-0.732828	-0.38489		-8.55099						Other		Other		Other
ACH-000363	SKMM2	Myeloma	Plasma Cell		-0.212184				0.464668	0.15056	2.70708	4.36036	2.89724	3.47508	7.17003	0.422233	0.941106			-0.649596	-1.29012	-1.03997	-0.862452	-0.161116	-1.76635	-0.049462	-0.617367	-0.739385		-7.17582						Other		Other		Other
ACH-000364	U2OS	Bone Cancer	Bone		-0.313521				0.910733	4.69153	3.48671	4.50653	3.0036	7.0814	6.43863	0.773996	0.887525			-0.418674	0.568403	-0.351967	-0.707352	-0.102998	-0.235854	-0.617209	-0.481031	-0.758308		-3.10499						Other		Other		Other
ACH-000365	SUDHL4	Lymphoma	Lymphocyte		-0.0267182				0.0703893	0.389567	2.72683	5.90689	0.0703893	2.22959	5.37851	0.536053	0.536053			-0.85371	-1.1923	-1.02254	0.778656	-1.70576	-2.29493	-1.44012	-0.573252	-0.882438		-9.18639						Other		Other		Other
ACH-000366	SKNDZ	Neuroblastoma	Peripheral Nervous System		-0.14202				0.555816	0.495695	3.06523	5.76155	1.81147	5.50938	7.77906	0.432959	5.02768			-0.60241	-1.14886	-0.723918	0.624428	-0.754399	-0.903011	0.423302	-0.613209	0.703871		-2.99421						Other		Other		Other
ACH-000367	NCIH226	Lung Cancer	Lung		-0.222691				0.62293	0.722466	3.15056	5.25663	0.0426443	8.39921	10.0633	0.495695	0.807355			-0.567666	-1.05605	-0.648614	0.0886309	-1.72092	0.323416	2.1964	-0.588894	-0.786622		-2.76031						Other		Other		Other
ACH-000368	SNU1105	Brain Cancer	Central Nervous System		-0.470347				1.53107	5.58706	5.03738	4.84097	4.68313	9.68313	8.52454	3.46205	6.09824			-0.0975333	0.934924	1.01646	-0.352457	0.814727	0.868304	1.00198	0.560802	1.08196		5.82916						Other		Other		Other
ACH-000370	SNU626	Brain Cancer	Central Nervous System		-0.383535				1.10434	5.34412	5.35156	5.02503	0.0976108	8.01519	7.8658	1.04963	0.356144			-0.318448	0.835491	1.29371	-0.157138	-1.69088	0.16044	0.490627	-0.374201	-0.945976		-0.706378						Other		Other		Other
ACH-000371	RL	Lymphoma	Lymphocyte		-0.296287				0.163499	0.0976108	3.63923	5.83188	0.0285692	3.17153	6.67906	0.15056	0.0976108			-0.805508	-1.31179	-0.217374	0.699055	-1.72861	-1.89518	-0.430574	-0.722661	-1.03728		-7.44992						Other		Other		Other
ACH-000374	HCC1143	Breast Cancer	Breast		-0.117775				1.31615	5.46597	4.44559	3.92029	3.96162	7.98886	6.33789	0.963474	5.36387			-0.208797	0.885364	0.494219	-1.32944	0.420481	0.149263	-0.695405	-0.407593	0.822602		0.130697						Other		Other		Other
ACH-000375	G402	Kidney Cancer	Soft Tissue		0.0480009				0.443607	4.9241	4.29425	5.38716	2.91456	8.73396	6.57228	0.163499	1.33914			-0.6605	0.663587	0.360664	0.227136	-0.15165	0.465482	-0.513457	-0.717646	-0.598812		-0.925196						Other		Other		Other
ACH-000376	SF295	Brain Cancer	Central Nervous System		-0.512835				2.10434	5.53636	4.63459	5.52763	0.0426443	9.48073	8.3881	5.1206	7.26669			0.19924	0.914173	0.661005	0.376205	-1.72092	0.782404	0.896068	1.20362	1.49462		4.80642						Other		Other		Other
ACH-000377	SNU478	Bile Duct Cancer	Bile Duct		-0.329108				2.98732	4.70764	3.63343	5.11478	4.02503	7.37712	7.03628	3.96809	4.18031			0.656351	0.574993	-0.222493	-0.0618942	0.455127	-0.110352	-0.153279	0.756931	0.404603		2.29999						Other		Other		Other
ACH-000378	NCIH647	Lung Cancer	Lung		-0.646363				6.6532	7.26754	6.93981	7.42265	6.17911	10.4687	10.0688	8.03579	10.343			2.55413	1.6227	2.6953	2.38712	1.63215	1.2017	2.20069	2.33348	2.58107		19.2084					Missense_Mutation (p.G523W)	Other non-conserving		Other		Other
ACH-000381	T84	Colon/Colorectal Cancer	Colorectal		-0.0754815				5.75836	6.4165	3.80426	5.11811	5.07852	9.05037	6.84887	3.03914	2.99458			2.09088	1.27439	-0.0717414	-0.0583637	1.03077	0.599761	-0.298755	0.39689	-0.0141602		4.94968						Other		Other		Other
ACH-000383	OE33	Esophageal Cancer	Esophagus		-0.156679				0.659925	5.19928	3.42089	6.14343	4.10601	7.43146	7.22911	0.722466	1.31615			-0.548515	0.776212	-0.410058	1.02967	0.499378	-0.087294	-0.00359977	-0.501003	-0.606932		0.147855						Other		Other		Other
ACH-000385	SKRC20	Kidney Cancer	Kidney		-0.153336				6.19554	5.99141	4.37365	4.84699	4.5509	8.78555	8.51566	4.74685	5.21956			2.31721	1.10041	0.430728	-0.34606	0.742472	0.487375	0.995083	1.05876	0.771634		7.55762						Other		Other		Other
ACH-000387	TF1	Leukemia	Blood		-0.0899232				0.790772	0.739848	4.60585	5.73606	5.42761	6.16912	6.61633	0.286881	6.78018			-0.480776	-1.04893	0.63564	0.597382	1.22152	-0.62302	-0.479268	-0.669826	1.3228		0.475517						Other		Other		Other
ACH-000389	H4	Brain Cancer	Central Nervous System		-0.272958				4.14812	6.41414	5.21917	6.26115	5.7447	10.8196	9.41899	7.23936	8.04461			1.25728	1.27343	1.17688	1.15459	1.39478	1.35062	1.69629	2.0248	1.76936		13.098						Other		Other		Other
ACH-000390	LUDLU1	Lung Cancer	Lung		-1.29136				7.79844	6.92184	6.96521	6.74214	5.7761	10.3247	8.49985	10.9581	10.5887			3.14701	1.48122	2.71771	1.66499	1.41194	1.1406	0.982807	3.46612	2.66786		18.6802					Nonsense_Mutation (p.E258*)	Damaging		Other		Other
ACH-000391	MHHES1	Bone Cancer	Bone		-0.0924908				0.201634	1.19535	3.1375	5.38232	4.93216	6.05355	6.86567	2.05658	2.13093			-0.785766	-0.862508	-0.660136	0.222006	0.950796	-0.67207	-0.285716	0.0160724	-0.319175		-2.3965						Other		Other		Other
ACH-000393	HLF	Liver Cancer	Liver		-0.252373				5.07082	0.669027	5.23534	5.25475	4.13258	8.40586	8.0805	0.321928	1.04963			1.73495	-1.07792	1.19115	0.0866273	0.513893	0.326239	0.65729	-0.656243	-0.701057		2.07493						Other		Other		Other
ACH-000395	NCIH520	Lung Cancer	Lung		-0.385489				4.58316	1.20789	4.1334	6.03078	5.84197	9.346	8.29057	1.25096	9.56169			1.4825	-0.857373	0.218715	0.91012	1.44794	0.725228	0.820359	-0.296169	2.30514		6.75646						Other		Other		Other
ACH-000397	TEN	Endometrial/Uterine Cancer	Uterus		-0.254742				1.26903	2.34199	3.55336	6.3651	3.66334	7.2465	6.74039	0.389567	1.29278			-0.233186	-0.393214	-0.293154	1.26489	0.257496	-0.165787	-0.382967	-0.630027	-0.615184		-1.19114						Other		Other		Other
ACH-000398	RI1	Lymphoma	Lymphocyte		-0.0392586				0.62293	0.137504	1.96717	5.64472	0.0426443	2.89918	6.98436	0.214125	0.333424			-0.567666	-1.29546	-1.69293	0.500454	-1.72092	-2.01076	-0.193583	-0.698025	-0.954		-8.63288						Other		Other		Other
ACH-000401	COLO800	Skin Cancer	Skin		0.241889				0.871844	0.713696	4.18269	5.28059	4.86295	10.8205	7.80245	1.17632	1.22033			-0.438807	-1.05964	0.262215	0.114048	0.91298	1.35099	0.441457	-0.325098	-0.640772		0.61738						Other		Other		Other
ACH-000402	BL70	Lymphoma	Lymphocyte		-0.332395				0.263034	0.298658	2.31904	5.29939	0.0285692	3.30889	6.59828	0.201634	0.275007			-0.75398	-1.2295	-1.38241	0.134004	-1.72861	-1.83689	-0.493281	-0.702866	-0.974631		-8.96816						Other		Other		Other
ACH-000403	NCIH747	Colon/Colorectal Cancer	Colorectal		-0.363326				0.757023	4.89482	3.20006	5.28133	4.61353	9.26566	8.60389	0.214125	2.91456			-0.498248	0.651603	-0.604927	0.114835	0.776695	0.691131	1.06357	-0.698025	-0.0424192		1.45421						Other		Other		Other
ACH-000404	K029AX	Skin Cancer	Skin		0.0666473				4.9991	0.378512	3.69488	6.23324	4.45549	9.59764	7.47176	1.11103	0.594549			1.69782	-1.19682	-0.168266	1.12496	0.690339	0.832021	0.184756	-0.350403	-0.861779		1.95263						Other		Other		Other
ACH-000405	MEC1	Leukemia	Blood		-0.000648072				0.263034	0.275007	2.38681	5.02326	0.0285692	4.45681	6.31198	0.226509	0.432959			-0.75398	-1.23918	-1.3226	-0.15902	-1.72861	-1.34972	-0.715521	-0.693225	-0.918847		-8.8807						Other		Other		Other
ACH-000406	U937	Leukemia	Blood		-0.0754877				1.76129	0.0426443	2.75275	5.65621	0.0426443	5.74766	5.88044	0.201634	0.0840643			0.0216466	-1.33428	-0.999672	0.512645	-1.72092	-0.801888	-1.0505	-0.702866	-1.04207		-7.1179						Other		Other		Other
ACH-000407	SNU685	Endometrial/Uterine Cancer	Uterus		-0.215073				0.378512	2.91839	3.10601	5.01257	4.00809	5.92386	7.15127	0.238787	1.56071			-0.694199	-0.157306	-0.687925	-0.17036	0.445873	-0.727107	-0.0640205	-0.688466	-0.520558		-3.26407						Other		Other		Other
ACH-000408	TE5	Esophageal Cancer	Esophagus		-0.210838				1.02857	4.33985	3.19849	5.70598	4.75382	8.4573	6.5803	3.78555	1.65076			-0.357672	0.424467	-0.606313	0.565456	0.85335	0.348067	-0.507237	0.686183	-0.488755		0.917545						Other		Other		Other
ACH-000410	SAOS2	Bone Cancer	Bone		-0.217941				0.176323	4.08236	5.64674	4.2032	5.20711	5.93168	7.1918	1.11103	0.137504			-0.798869	0.319083	1.5542	-1.02923	1.10104	-0.723788	-0.0325598	-0.350403	-1.02319		-0.983724						Other		Other		Other
ACH-000411	769P	Kidney Cancer	Kidney		-0.282059				6.71053	6.05853	4.8525	6.76434	4.13175	9.07607	8.77278	4.30232	4.80941			2.58381	1.12789	0.853301	1.68855	0.513443	0.610668	1.19467	0.886471	0.626785		10.0856						Other		Other		Other
ACH-000414	NCIH1944	Lung Cancer	Lung		-0.850812				7.97676	7.23974	7.16772	8.16123	5.73985	10.5662	10.5993	11.802	11.4246			3.23933	1.61133	2.89642	3.17087	1.39213	1.24309	2.61247	3.79318	2.96306		22.9219					Missense_Mutation (p.R272L)	Other non-conserving		Other		Other
ACH-000415	BICR6	Head and Neck Cancer	Upper Aerodigestive		-0.227828				0.214125	1.852	2.33914	4.29572	2.41143	4.73606	4.8485	2.98914	2.63227			-0.7793	-0.593755	-1.36467	-0.931047	-0.426573	-1.2312	-1.85154	0.377511	-0.142118		-6.9427						Other		Other		Other
ACH-000416	NCIH838	Lung Cancer	Lung		-0.634499				5.28873	1.93357	6.20457	5.38163	4.69153	10.6148	8.48603	3.5656	6.0505			1.84776	-0.560369	2.04647	0.221272	0.819317	1.2637	0.972083	0.600934	1.0651		8.27626					Nonsense_Mutation (p.E444*)	Damaging		Other		Other
ACH-000417	PANC0813	Pancreatic Cancer	Pancreas		-0.295222				0.189034	6.1177	3.0018	5.01078	3.64847	9.09331	8.04979	3.54102	2.0036			-0.792289	1.1521	-0.779889	-0.172258	0.249366	0.617987	0.633456	0.591408	-0.364143		1.13574						Other		Other		Other
ACH-000420	SNU449	Liver Cancer	Liver		-0.226258				4.88118	6.24793	4.18666	6.14221	4.79077	3.79494	7.56758	2.07724	9.47096			1.63678	1.2054	0.265715	1.02837	0.873542	-1.63061	0.259136	0.0240796	2.2731		5.93551						Other		Other		Other
ACH-000421	SW837	Colon/Colorectal Cancer	Colorectal		-0.146188				0.83996	6.21665	3.18428	5.10014	3.81455	9.59703	8.11416	1.73552	3.06867			-0.455313	1.1926	-0.618857	-0.0774367	0.340118	0.831761	0.683419	-0.108364	0.0120065		1.79993						Other		Other		Other
ACH-000422	SNU475	Liver Cancer	Liver		-0.462272				6.02791	6.15462	5.8824	6.99921	6.01391	11.8879	9.53578	10.7852	8.84872			2.23043	1.16721	1.76216	1.93778	1.54188	1.80401	1.78695	3.3991	2.05334		17.6829					Nonsense_Mutation (p.K97*)	Damaging		Other		Other
ACH-000424	TC71	Bone Cancer	Bone		-0.144929				0.495695	0.432959	3.03738	5.83719	3.93357	5.52356	7.31587	0.321928	0.731183			-0.633534	-1.17454	-0.74849	0.704689	0.405154	-0.896992	0.0637528	-0.656243	-0.813523		-3.74972						Other		Other		Other
ACH-000425	UACC62	Skin Cancer	Skin		-0.0234842				1.53107	0.389567	2.32769	4.85898	5.15543	9.09619	6.10098	0.565597	1.57531			-0.0975333	-1.1923	-1.37478	-0.333347	1.07279	0.619207	-0.879307	-0.561802	-0.515403		-3.26246						Other		Other		Other
ACH-000427	NCIN87	Gastric Cancer	Gastric		-0.140081				0.83996	6.41193	3.47119	4.14975	3.76129	9.53064	6.09803	0.526069	2.01078			-0.455313	1.27252	-0.365669	-1.08595	0.311013	0.803586	-0.881594	-0.577122	-0.361609		-1.34013						Other		Other		Other
ACH-000430	TYKNU	Ovarian Cancer	Ovary		-0.0768809				0.443607	0.62293	5.57954	6.21762	0.0976108	8.69258	8.76636	1.37295	0.933573			-0.6605	-1.09679	1.4949	1.10839	-1.69088	0.447919	1.18969	-0.248888	-0.742046		-0.198205						Other		Other		Other
ACH-000431	NCIH1694	Lung Cancer	Lung		-0.214884				0.432959	0.422233	4.32841	5.47865	0.933573	3.76553	7.63829	0.713696	0.871844			-0.666012	-1.17893	0.390803	0.324224	-1.2341	-1.64309	0.314028	-0.504402	-0.763846		-4.96132						Other		Other		Other
ACH-000433	CAKI1	Kidney Cancer	Kidney		-0.3854				1.87578	6.55367	3.96255	6.18804	4.92695	9.92089	8.82349	6.94509	7.21451			0.0809192	1.33053	0.0679443	1.07701	0.947951	0.969205	1.23404	1.91075	1.47619		9.09454						Other		Other		Other
ACH-000434	NCIH1915	Lung Cancer	Lung		-0.280812				2.28096	5.04614	6.20065	4.59574	4.8953	9.37424	8.2658	1.11103	5.59932			0.290674	0.713536	2.04301	-0.612679	0.930659	0.737209	0.801132	-0.350403	0.905755		5.45889					Missense_Mutation (p.R135L)	Other non-conserving		Other		Other
ACH-000435	EFE184	Endometrial/Uterine Cancer	Uterus		-0.317571				1.37851	4.28983	3	4.45418	3.57531	6.95222	6.51791	0.389567	1.72247			-0.176511	0.403997	-0.781479	-0.762903	0.209394	-0.29068	-0.555668	-0.630027	-0.463432		-3.04731						Other		Other		Other
ACH-000436	OCIMY7	Myeloma	Plasma Cell		-0.0294235				0.807355	0.0703893	1.28688	2.97636	1.22651	2.23879	4.07382	0.124328	0.189034			-0.472192	-1.32293	-2.29326	-2.3311	-1.07403	-2.29103	-2.45288	-0.732828	-1.00499		-13.9752						Other		Other		Other
ACH-000437	SW1088	Brain Cancer	Central Nervous System		-0.353877				4.92979	6.63633	5.08236	5.82629	3.55949	10.9856	9.28068	8.08714	7.02989			1.66194	1.36437	1.05615	0.693131	0.20075	1.42104	1.58893	2.35339	1.41099		11.7507						Other		Other		Other
ACH-000438	LU65	Lung Cancer	Lung		-0.279579				1.59932	6.18448	3.72683	5.45549	4.33985	8.65209	7.35905	4.12516	3.76447			-0.062202	1.17943	-0.14007	0.299651	0.62715	0.430736	0.0972654	0.817806	0.257743		3.50751						Other		Other		Other
ACH-000441	SH4	Skin Cancer	Skin		0.0284975				5.32805	0.411426	4.2426	5.65335	0.0976108	10.7941	8.68808	2.16993	1.19535			1.86812	-1.18335	0.315084	0.509606	-1.69088	1.33979	1.12892	0.0600012	-0.649595		1.69769						Other		Other		Other
ACH-000442	RERFLCSQ1	Lung Cancer	Lung		-1.26361				4.52168	6.34784	5.58496	4.86295	5.62029	10.0171	8.81551	4.9279	8.06183			1.45067	1.24629	1.49968	-0.329132	1.32681	1.01003	1.22784	1.12893	1.77544		10.3366						Other	Missense_Mutation (p.D13H); TCGA hotspot and COSMIC hotspot	Hotspot	Missense_Mutation (p.C314W)	Other non-conserving
ACH-000444	LU99	Lung Cancer	Lung		-0.149626				1.15056	0.31034	4.28096	5.64386	3.49313	10.0583	9.04644	0.678072	3.67469			-0.294519	-1.22472	0.34893	0.499535	0.164491	1.02751	1.4071	-0.518209	0.226033		1.63615						Other		Other		Other
ACH-000445	KNS60	Brain Cancer	Central Nervous System		-0.12152				0.432959	5.48285	3.74631	3.90881	2.10098	6.87541	7.10978	1.38957	0.536053			-0.666012	0.89227	-0.122878	-1.34162	-0.596207	-0.323276	-0.0962284	-0.242449	-0.882438		-3.37884						Other		Other		Other
ACH-000448	NCIH1666	Lung Cancer	Lung		-0.176681				3.42223	6.52278	3.84097	3.09592	3.92884	8.9015	5.33664	1.76129	5.38267			0.881499	1.31789	-0.0393488	-2.20422	0.40257	0.536583	-1.47262	-0.0983788	0.82924		0.153211						Other		Other		Other
ACH-000450	MELHO	Skin Cancer	Skin		-0.16425				5.67751	0.201634	4.25399	5.926	3.82782	9.32607	7.35834	0.62293	0.565597			2.04903	-1.26921	0.325132	0.798934	0.347368	0.716768	0.0967195	-0.539581	-0.872003		1.65315						Other		Other		Other
ACH-000452	TE8	Esophageal Cancer	Esophagus		-0.183656				0.978196	3.63807	3.76341	4.22574	2.85599	8.02962	7.14119	2.26003	3.67694			-0.383749	0.137246	-0.107789	-1.00531	-0.183656	0.166562	-0.0718472	0.0949222	0.22683		-1.12679						Other		Other		Other
ACH-000454	HCC95	Lung Cancer	Lung		-0.856715				1.56071	5.02547	6.88947	6.98652	6.55413	10.0344	8.96391	9.35096	11.0714			-0.0821862	0.705077	2.65088	1.92432	1.83707	1.01737	1.34303	2.84322	2.83833		15.0771						Other		Other		Other
ACH-000455	LN428	Brain Cancer	Central Nervous System		-0.134456				2.04963	6.02945	4.71589	3.53232	4.45418	8.70442	6.52184	0.31034	1.68706			0.17092	1.11598	0.73275	-1.74114	0.68962	0.452945	-0.552617	-0.660734	-0.475936		-0.26821						Other		Other		Other
ACH-000456	BCPAP	Thyroid Cancer	Thyroid		-0.289442				0.910733	4.92172	2.11103	4.75809	2.66221	6.45746	7.2949	0.545968	1.61353			-0.418674	0.662614	-1.56597	-0.440402	-0.289543	-0.50065	0.0474689	-0.569409	-0.501905		-3.57647						Other		Other		Other
ACH-000458	CJM	Skin Cancer	Skin		-0.215375				1.36737	5.11645	4.19849	6.39609	4.49697	8.24916	9.25248	4.55336	5.07553			-0.182278	0.742311	0.27616	1.29778	0.713005	0.259735	1.56703	0.983769	0.720769		6.37828						Other		Other		Other
ACH-000459	TUHR10TKB	Kidney Cancer	Kidney		-0.448199				5.45483	6.05875	6.54566	5.99367	5.69237	8.4176	9.10863	9.08356	5.64039			1.93375	1.12797	2.34747	0.870748	1.36619	0.331219	1.45537	2.73958	0.92026		13.0926						Other		Other		Other
ACH-000460	SNU8	Ovarian Cancer	Ovary		-0.164344				0.250962	4.25776	3.75489	4.85649	3.28983	5.83112	7.53986	0.62293	1.0635			-0.76023	0.390871	-0.115311	-0.335987	0.0534042	-0.766467	0.237619	-0.539581	-0.696158		-2.53184						Other		Other		Other
ACH-000461	SNU1196	Bile Duct Cancer	Bile Duct		-0.099099				0.411426	6.0197	3.24031	5.98071	2.97636	8.8268	6.67384	1.13093	1.93734			-0.677159	1.11199	-0.569408	0.856991	-0.117882	0.504882	-0.434625	-0.342691	-0.387544		-0.0554425						Other		Other		Other
ACH-000463	NCIH460	Lung Cancer	Lung		-0.744724				6.66349	5.03782	5.40463	7.27062	6.12019	10.9652	9.31225	9.86952	9.42899			2.55946	0.710131	1.34054	2.22579	1.59996	1.41241	1.61343	3.0442	2.25828		16.7642					Missense_Mutation (p.D236H)	Other non-conserving		Other	Missense_Mutation (p.T410I)	Other non-conserving
ACH-000464	CAS1	Brain Cancer	Central Nervous System		-0.247938				0.286881	4.20477	4.04352	4.67751	3.44493	6.97934	6.13894	1.46467	3.93452			-0.741635	0.36918	0.139399	-0.525912	0.138152	-0.279169	-0.849841	-0.213341	0.317797		-1.64537						Other		Other		Other
ACH-000466	SNU216	Gastric Cancer	Gastric		-0.204008				0.31034	3.21101	3.48671	4.72356	3.73769	9.23153	6.55059	0.432959	1.65535			-0.72949	-0.0375412	-0.351967	-0.477046	0.298118	0.676647	-0.530295	-0.613209	-0.487135		-2.25192						Other		Other		Other
ACH-000467	HCC56	Colon/Colorectal Cancer	Colorectal		0.00374962				1.38405	5.4663	2.44626	4.76235	2.37295	7.95832	5.67299	0.748461	0.443607			-0.173644	0.885498	-1.27014	-0.435883	-0.447596	0.136304	-1.21153	-0.490928	-0.915087		-3.92301						Other		Other		Other
ACH-000468	PK45H	Pancreatic Cancer	Pancreas		-0.173214				0.344828	5.94064	4.24869	4.34908	4.12184	8.60629	9.00832	0.773996	5.18507			-0.711636	1.07963	0.320453	-0.874424	0.508028	0.4113	1.37751	-0.481031	0.759456		2.38929						Other		Other		Other
ACH-000469	YH13	Brain Cancer	Central Nervous System		-0.224772				0.978196	6.35773	3.66334	4.39849	3.26454	9.13363	6.73755	2.22033	3.5472			-0.383749	1.25034	-0.196095	-0.821998	0.0395809	0.635098	-0.385168	0.079537	0.18101		0.398553						Other		Other		Other
ACH-000470	SW1463	Colon/Colorectal Cancer	Colorectal		-0.250868				3.60526	5.31904	4.79181	5.38405	4.92172	8.82365	7.37434	7.32607	5.92955			0.976249	0.825227	0.799748	0.22384	0.945095	0.503546	0.10914	2.05841	1.02238		7.46364						Other		Other		Other
ACH-000471	LI7	Liver Cancer	Liver		-1.10131				6.56575	7.62972	5.11061	7.33476	6.4814	10.207	9.45082	10.2635	9.40595			2.50886	1.77094	1.08108	2.29386	1.79733	1.09063	1.721	3.1969	2.25014		17.7107						Other		Other		Other
ACH-000472	HSC2	Head and Neck Cancer	Upper Aerodigestive		-0.194876				0.632268	3.89336	2.50843	3.70044	3.31759	6.02636	4.95513	2.27202	4.62761			-0.562832	0.241729	-1.21528	-1.56274	0.0685722	-0.683608	-1.76877	0.0995722	0.562576		-4.82078					Missense_Mutation (p.E69K)	Other non-conserving		Other		Other
ACH-000473	RT112	Bladder Cancer	Urinary Tract		-0.307529				0.321928	5.61648	4.5601	5.07468	2.61589	7.88673	6.41244	2.42223	7.49705			-0.723491	0.946961	0.59527	-0.104454	-0.314852	0.105923	-0.637533	0.15779	1.57598		1.60159						Other		Other		Other
ACH-000475	HUH1	Liver Cancer	Liver		-1.27248				8.85699	6.64256	7.37374	6.0881	6.32283	10.1353	9.6438	12.0632	12.0229			3.69501	1.36691	3.07822	0.970947	1.71068	1.06021	1.8708	3.89443	3.17437		20.8216					Missense_Mutation (p.N414Y)	Other non-conserving		Other		Other
ACH-000476	JHH4	Liver Cancer	Liver		-0.110844				4.48929	6.46107	3.11103	5.78973	3.03914	0.831877	6.08937	4.06695	4.97315			1.4339	1.29263	-0.683497	0.65433	-0.0835804	-2.88811	-0.888317	0.795247	0.684612		0.317218						Other		Other		Other
ACH-000477	MALME3M	Skin Cancer	Skin		-0.0946048				3.69265	0.454176	2.66448	5.72137	1.93734	9.16126	6.87307	0.669027	0.992768			1.02149	-1.16585	-1.07756	0.581793	-0.685619	0.646822	-0.279969	-0.521715	-0.721139		-2.20175						Other		Other		Other
ACH-000478	SNU387	Liver Cancer	Liver		-0.290576				3.43962	7.66555	5.87012	5.25058	5.58616	9.6814	8.45857	7.13247	8.43334			0.890502	1.7856	1.75132	0.0822102	1.30816	0.867566	0.950768	1.98338	1.90664		11.5261						Other		Other		Other
ACH-000480	HUH7	Liver Cancer	Liver		-0.501961				4.78084	2.926	4.45088	6.89251	4.41143	7.30214	7.33351	2.1177	7.7028			1.58483	-0.154191	0.498884	1.82456	0.666261	-0.142176	0.0774451	0.0397579	1.64864		6.04401						Other		Other		Other
ACH-000481	NCIH2170	Lung Cancer	Lung		-0.371117				0.815575	5.70432	4.92267	7.90719	6.65707	11.1113	9.54701	2.35614	10.0756			-0.467936	0.982913	0.915228	2.90129	1.89332	1.47442	1.79567	0.132176	2.48665		12.1137					Nonsense_Mutation (p.R336*)	Damaging		Other		Other
ACH-000483	SNU182	Liver Cancer	Liver		-0.167164				0.238787	2.66448	3.88753	3.82883	3.65535	5.6565	7.14292	0.475085	0.263034			-0.766533	-0.261223	0.00173788	-1.42649	0.253129	-0.840575	-0.0704993	-0.596882	-0.978859		-4.68619						Other		Other		Other
ACH-000484	VMRCRCW	Kidney Cancer	Kidney		0.186474				6.06824	8.2993	4.05832	4.93593	3.85599	8.74913	9.62948	6.26828	5.8716			2.25131	2.04498	0.152457	-0.251685	0.362761	0.471919	1.85969	1.64844	1.00192		9.54178						Other		Other		Other
ACH-000485	GSU	Gastric Cancer	Gastric		-0.0502673				4.47249	7.46728	1.94486	6.16651	3.39643	9.18475	6.1641	8.24255	1.49057			1.4252	1.70445	-1.71261	1.05416	0.111652	0.656793	-0.830307	2.41362	-0.545331		4.27763						Other		Other		Other
ACH-000486	KU1919	Bladder Cancer	Urinary Tract		-0.242991				1.73552	3.20945	2.85997	3.84499	3.18903	8.27048	6.79701	0.847997	1.26903			0.00830938	-0.0381792	-0.905052	-1.40935	-0.00167498	0.268783	-0.339012	-0.45235	-0.623571		-3.49209						Other		Other		Other
ACH-000487	F36P	Leukemia	Blood		-0.105898				1.09085	0.286881	4.4822	6.41126	1.20789	2.78869	6.08767	0.238787	5.15543			-0.325428	-1.23432	0.526525	1.31387	-1.0842	-2.05765	-0.889633	-0.688466	0.748985		-3.69033						Other		Other		Other
ACH-000488	TE11	Esophageal Cancer	Esophagus		-0.416474				2.20477	5.65992	6.45713	7.61228	5.10182	9.75417	8.68909	10.0341	10.2265			0.251232	0.964744	2.26935	2.58834	1.0435	0.89845	1.12971	3.10799	2.53995		14.7933						Other	Missense_Mutation (p.D13G); TCGA hotspot	Hotspot		Other
ACH-000490	SF767	Brain Cancer	Central Nervous System		-0.147587				1.21412	3.61706	3.05832	6.46826	4.90111	9.28718	6.66448	7.94052	2.34199			-0.261612	0.128646	-0.730016	1.37436	0.933831	0.700264	-0.441888	2.29656	-0.244637		3.7555						Other		Other		Other
ACH-000491	NCIH716	Colon/Colorectal Cancer	Colorectal		-0.0839683				5.19298	4.24565	3.98823	6.61235	3.88362	10.014	7.90382	1.67807	6.68636			1.7982	0.385912	0.0906073	1.52726	0.377859	1.00873	0.520145	-0.130631	1.28967		6.86775						Other		Other		Other
ACH-000493	SNU423	Liver Cancer	Liver		-0.284966				3.36877	4.69599	4.51916	3.97269	3.92315	4.69488	8.87563	1.54597	3.83895			0.853821	0.570229	0.559142	-1.27383	0.399458	-1.24868	1.27451	-0.181831	0.284046		1.23686					Splice_Site (p.G511G)	Damaging		Other		Other
ACH-000495	TUHR4TKB	Kidney Cancer	Kidney		-0.262857				5.09508	5.02059	4.89724	4.52293	0.526069	8.13848	8.13042	4.8953	1.62293			1.74751	0.703079	0.892784	-0.689939	-1.45676	0.212761	0.696039	1.1163	-0.498585		2.72319						Other		Other		Other
ACH-000496	NCIH1792	Lung Cancer	Lung		-1.20902				5.54874	6.43346	5.87012	6.89869	6.07296	10.4373	9.45004	8.98405	9.44182			1.98237	1.28133	1.75132	1.83111	1.57415	1.18838	1.72039	2.70101	2.26281		16.2929					Missense_Mutation (p.G462W)	Other non-conserving		Other		Other
ACH-000498	KO52	Leukemia	Blood		-0.312127				0.790772	0.176323	3.09761	5.47379	4.40327	3.0036	5.92458	0.0565835	0.941106			-0.480776	-1.27957	-0.69534	0.319065	0.661803	-1.96645	-1.01624	-0.759084	-0.739385		-5.95597						Other		Other		Other
ACH-000499	EW8	Bone Cancer	Bone		-0.121552				0.536053	0.286881	2.34199	5.0197	3.32912	4.9331	6.03826	0.475085	1.28688			-0.612641	-1.23432	-1.36216	-0.162791	0.0748724	-1.14758	-0.927991	-0.596882	-0.617268		-6.58676						Other		Other		Other
ACH-000500	SNU46	Head and Neck Cancer	Upper Aerodigestive		-0.299894				2.04264	4.34625	3.91552	4.67129	3.25399	7.92973	8.47196	0.739848	1.48543			0.167303	0.427085	0.0264433	-0.532507	0.0338178	0.124171	0.961161	-0.494266	-0.547147		0.166061						Other		Other		Other
ACH-000501	LS123	Colon/Colorectal Cancer	Colorectal		-0.0991817				0.321928	3.19061	3.30597	3.41414	3.66334	4.86047	6.22284	0.799087	1.22651			-0.723491	-0.0458894	-0.511468	-1.86655	0.257496	-1.1784	-0.784709	-0.471306	-0.638589		-5.96291						Other		Other		Other
ACH-000502	TCCPAN2	Pancreatic Cancer	Pancreas		-0.0713406				1.35614	7.07746	2.70266	5.20633	1.36737	10.9564	7.94936	4.73715	7.63081			-0.18809	1.54491	-1.04388	0.0352518	-0.997062	1.40866	0.555494	1.055	1.62322		3.9935						Other		Other		Other
ACH-000503	BICR16	Head and Neck Cancer	Upper Aerodigestive		-0.848407				0.799087	2.62994	4.13586	5.05268	4.13996	8.52435	7.23821	5.4591	7.3658			-0.476472	-0.275361	0.220889	-0.127799	0.517928	0.376521	0.00346908	1.33482	1.52962		3.10361						Other	Missense_Mutation (p.D13H); TCGA hotspot and COSMIC hotspot	Hotspot		Other
ACH-000504	SNB75	Brain Cancer	Central Nervous System		-0.265616				1.15056	4.42626	5.05658	5.59544	0.111031	10.149	7.88503	2.43563	3.84097			-0.294519	0.459834	1.0334	0.448162	-1.68355	1.06601	0.505555	0.162982	0.284758		1.98263						Other		Other		Other
ACH-000505	RKN	Sarcoma	Soft Tissue		-0.259361				0.678072	3.26754	5.38957	4.06781	3.25701	7.75261	7.15553	0.505891	1.70044			-0.53912	-0.0144074	1.32725	-1.1729	0.0354687	0.0490037	-0.0607165	-0.584943	-0.471211		-1.43157						Other		Other		Other
ACH-000507	KE39	Gastric Cancer	Gastric		-0.191628				3.73444	6.18804	2.44095	6.06113	0.0143553	9.33	6.35032	3.47897	2.74631			1.04312	1.18089	-1.27482	0.942327	-1.73637	0.718435	-0.685755	0.567359	-0.101841		0.653344						Other		Other		Other
ACH-000510	NCIH1299	Lung Cancer	Lung		-0.0833504				0.807355	0.879706	3.63807	4.66278	1.56071	7.67334	6.8198	0.124328	0.871844			-0.472192	-0.991693	-0.218396	-0.541546	-0.891416	0.0153619	-0.321326	-0.732828	-0.763846		-4.91788						Other		Other		Other
ACH-000511	CALU1	Lung Cancer	Lung		-0.312765				0.823749	3.59216	4.66278	4.38474	4.42425	8.49317	8.67253	1.15056	5.43863			-0.463704	0.118453	0.685875	-0.836585	0.673268	0.363293	1.11685	-0.335083	0.849003		2.17137						Other	Missense_Mutation (p.P112L)	Other non-conserving		Other
ACH-000512	INA6	Myeloma	Plasma Cell		-0.359192				0.748461	0.163499	2.79286	4.79546	3.11103	3.47119	5.83693	0.333424	0.111031			-0.50268	-1.28482	-0.964279	-0.400752	-0.0442969	-1.76801	-1.08427	-0.651787	-1.03254		-7.73343						Other		Other		Other
ACH-000514	NCIH1092	Lung Cancer	Lung		-0.128836				0.62293	0.214125	2.93546	5.85175	1.42761	3.77189	6.66874	0.250962	0.871844			-0.567666	-1.2641	-0.838434	0.720143	-0.964149	-1.64039	-0.438581	-0.683748	-0.763846		-6.44077						Other		Other		Other
ACH-000516	CAL78	Bone Cancer	Bone		-0.218406				0.992768	3	5.6017	4.83744	4.24641	8.06307	6.73132	1.75275	5.39815			-0.376205	-0.123904	1.51445	-0.356201	0.576092	0.180759	-0.390006	-0.101687	0.834706		1.758						Other		Other		Other
ACH-000517	SNU410	Pancreatic Cancer	Pancreas		-0.190638				0.443607	5.73173	3.17313	4.24945	2.78031	8.49877	8.14741	1.848	5.04789			-0.6605	0.994131	-0.628699	-0.980154	-0.225009	0.365667	0.709229	-0.0647712	0.711006		0.220899						Other		Other		Other
ACH-000518	CAL33	Head and Neck Cancer	Upper Aerodigestive		-0.213693				1.0072	6.00876	4.09255	5.64904	4.16511	7.3435	6.79142	6.75047	6.72028			-0.368737	1.10752	0.182663	0.505037	0.531668	-0.124623	-0.343351	1.83532	1.30164		4.62714						Other		Other		Other
ACH-000520	59M	Ovarian Cancer	Ovary		-0.165192				1.66448	4.2555	5.19061	5.95884	6.07596	10.5686	9.47041	1.32769	5.20672			-0.0284668	0.389945	1.15168	0.833786	1.57579	1.2441	1.73621	-0.266432	0.767101		7.40371						Other		Other		Other
ACH-000521	NCIH2030	Lung Cancer	Lung		-0.63265				6.52089	6.12412	5.59753	6.57894	4.45022	11.3338	9.2104	3.53232	6.77083			2.48564	1.15473	1.51077	1.49181	0.687459	1.56882	1.53438	0.588035	1.3195		12.3411					Missense_Mutation (p.V568F)	Other non-conserving		Other		Other
ACH-000522	UMUC3	Bladder Cancer	Urinary Tract		-0.353813				0.214125	1.01436	5.48961	5.51665	2.80116	7.53395	9.54745	0.739848	5.35966			-0.7793	-0.936584	1.41553	0.364545	-0.213617	-0.0437951	1.79601	-0.494266	0.821115		1.92964						Other		Other		Other
ACH-000524	KURAMOCHI	Ovarian Cancer	Ovary		-0.230626				0.250962	4.77663	3.92315	4.74039	2.18269	6.18011	5.88142	0.695994	0.782409			-0.76023	0.603231	0.033175	-0.459187	-0.551557	-0.618358	-1.04974	-0.511263	-0.795432		-4.10936						Other		Other		Other
ACH-000527	OVISE	Ovarian Cancer	Ovary		-0.301328				1.43296	2.45681	3.1811	5.53667	3.5097	6.66263	5.40429	1.19535	4.11437			-0.148324	-0.346221	-0.621661	0.385799	0.17354	-0.413577	-1.42011	-0.317724	0.381315		-2.32696						Other		Other		Other
ACH-000528	ABC1	Lung Cancer	Lung		-0.159601				1.01436	0.0703893	3.88362	5.36212	0.356144	6.68271	7.79617	0.321928	0.443607			-0.36503	-1.32293	-0.0017077	0.200568	-1.54961	-0.405055	0.436581	-0.656243	-0.915087		-4.57852						Other		Other		Other
ACH-000532	SNU61	Colon/Colorectal Cancer	Colorectal		-0.272293				2.43829	5.79961	3.10266	4.39232	4.67638	9.30731	6.75368	1.4489	3.32048			0.372125	1.02191	-0.690886	-0.828545	0.811036	0.708808	-0.372645	-0.219452	0.10094		0.903293						Other		Other		Other
ACH-000533	NCIH2004RT	Rhabdoid	Soft Tissue		-0.0148225				3.76341	0.298658	3.68706	4.5435	0.0976108	7.18061	6.28281	0.124328	1.69599			1.05812	-1.2295	-0.175167	-0.66812	-1.69088	-0.193753	-0.73816	-0.732828	-0.472781		-4.84307						Other		Other		Other
ACH-000535	BXPC3	Pancreatic Cancer	Pancreas		-0.262614				0.356144	4.29646	4.49761	5.8166	3.69153	8.63793	5.77873	6.57592	6.70473			-0.705778	0.406707	0.540123	0.682844	0.2729	0.424725	-1.12945	1.76767	1.29615		3.5559						Other		Other		Other
ACH-000537	SNU761	Liver Cancer	Liver		-0.203486				4.01346	7.10905	2.80735	4.21801	2.74846	4.35262	6.72601	1.852	7.19722			1.18757	1.55784	-0.951483	-1.01352	-0.242411	-1.39393	-0.394125	-0.0632202	1.47008		0.156805						Other		Other		Other
ACH-000541	KMS34	Myeloma	Plasma Cell		-0.0620884				0.695994	0.333424	2.98003	4.57471	0.0976108	3.89433	7.47606	0.15056	0.378512			-0.529842	-1.21527	-0.799106	-0.635	-1.69088	-1.58843	0.188095	-0.722661	-0.938076		-7.93117						Other		Other		Other
ACH-000542	HEYA8	Ovarian Cancer	Ovary		-0.190511				0.604071	0.555816	2.73769	4.23189	4.17153	7.78882	7.84511	0.226509	2.64386			-0.577429	-1.12425	-1.01296	-0.99878	0.535176	0.0643673	0.474573	-0.693225	-0.138025		-3.47056						Other		Other		Other
ACH-000544	OE21	Esophageal Cancer	Esophagus		-1.00204				1.54102	4.19377	5.07553	5.19338	4.51538	9.68127	6.56849	7.54543	8.83229			-0.0923825	0.36468	1.05012	0.0215065	0.723065	0.867514	-0.516403	2.14343	2.04754		6.60907						Other	Missense_Mutation (p.D295H)|Missense_Mutation (p.G65S); TCGA hotspot	Hotspot		Other
ACH-000545	VMCUB1	Bladder Cancer	Urinary Tract		-0.277908				0.400538	5.48123	4.59694	4.44095	4.97728	9.65976	6.43413	1.96717	5.86864			-0.682796	0.89161	0.627773	-0.776935	0.975453	0.858385	-0.6207	-0.0185829	1.00087		2.25508					Missense_Mutation (p.E307Q)	Other non-conserving		Other		Other
ACH-000546	HSC4	Head and Neck Cancer	Upper Aerodigestive		-0.159341				1.36177	2.68257	3.11437	4.07724	2.94111	6.897	5.64241	3.87184	1.82375			-0.185178	-0.253819	-0.680553	-1.16289	-0.137147	-0.314114	-1.23527	0.719628	-0.427662		-3.677						Other		Other		Other
ACH-000547	HT1197	Bladder Cancer	Urinary Tract		-0.298857				4.38474	0.613532	3.87086	4.62819	4.07639	7.4402	7.11842	0.575312	0.790772			1.37978	-1.10063	-0.0129707	-0.578246	0.48319	-0.083581	-0.0895188	-0.558036	-0.792478		-1.3525						Other		Other		Other
ACH-000548	BHY	Head and Neck Cancer	Upper Aerodigestive		-0.155625				1.42223	2.53605	5.20359	4.9855	3.56682	7.24517	6.7961	1.81558	5.19298			-0.153877	-0.313787	1.16313	-0.199084	0.204751	-0.166351	-0.339717	-0.0773371	0.762249		0.879979						Other		Other		Other
ACH-000549	SNU1076	Head and Neck Cancer	Upper Aerodigestive		-0.259585				1.19535	4.91073	3.75061	5.08406	3.87086	8.73836	6.92279	2.89336	2.22342			-0.271333	0.658116	-0.119089	-0.0944921	0.370885	0.467349	-0.241376	0.34039	-0.28651		0.823941						Other		Other		Other
ACH-000550	IGR39	Skin Cancer	Skin		-0.35003				5.91504	6.26247	3.93357	5.71397	3.41007	10.7698	7.38922	0.669027	3.93829			2.172	1.21135	0.0423734	0.573938	0.119103	1.32946	0.120689	-0.521715	0.319128		5.36632						Other		Other		Other
ACH-000551	K562	Leukemia	Blood		-0.182622				0.111031	0.505891	4.79494	5.9364	4.07724	6.87983	6.67525	0.799087	7.01659			-0.83267	-1.14469	0.802503	0.809973	0.483658	-0.321401	-0.433529	-0.471306	1.40629		0.298832						Other	Missense_Mutation (p.T244R)	Other non-conserving		Other
ACH-000552	HT29	Colon/Colorectal Cancer	Colorectal		-0.302473				0.263034	7.3978	3.30743	4.6311	4.14893	9.1993	7.12443	7.02525	3.18587			-0.75398	1.67602	-0.510182	-0.575154	0.522831	0.662969	-0.084854	1.94182	0.0533965		2.93287						Other		Other		Other
ACH-000554	UACC893	Breast Cancer	Breast		-0.0732731				4.59156	6.55367	4.2891	5.8679	6.66888	10.9256	8.03105	1.81147	2.55582			1.48685	1.33053	0.356114	0.737278	1.89977	1.39558	0.618909	-0.0789279	-0.169118		7.57699						Other		Other		Other
ACH-000556	SIHA	Cervical Cancer	Cervix		-0.13573				0.757023	6.54024	5.55182	4.37643	4.79753	11.1382	9.22843	1.62761	4.30012			-0.498248	1.32504	1.47044	-0.845404	0.877236	1.48583	1.54837	-0.15019	0.446918		5.65999						Other		Other		Other
ACH-000557	AML193	Leukemia	Blood		-0.140131				0.831877	0.432959	3.86196	5.91241	0.389567	4.53916	5.21374	0.650765	0.970854			-0.459497	-1.17454	-0.0208269	0.784514	-1.53135	-1.31477	-1.56803	-0.528793	-0.728879		-6.54216						Other		Other		Other
ACH-000558	A172	Brain Cancer	Central Nervous System		-0.181435				0.941106	5.65735	4.37643	5.13996	4.6837	7.96093	8.10915	2.14078	5.66647			-0.40295	0.963692	0.433182	-0.0351773	0.815034	0.137411	0.679532	0.0487047	0.929472		3.5689						Other		Other		Other
ACH-000561	TDOTT	Esophageal Cancer	Esophagus		-0.402939				6.13217	4.78555	3.32193	4.69042	5.80323	9.10397	7.75976	7.00731	9.75584			2.2844	0.606882	-0.497386	-0.512214	1.42676	0.62251	0.408314	1.93487	2.37371		8.64785						Other		Other		Other
ACH-000562	HCC78	Lung Cancer	Lung		-0.148275				0.956057	5.07211	4.33771	5.2817	4.15299	6.59664	8.23482	0.722466	1.62293			-0.395211	0.724163	0.399015	0.115229	0.52505	-0.441586	0.77708	-0.501003	-0.498585		0.704151						Other		Other		Other
ACH-000563	EBC1	Lung Cancer	Lung		-0.114194				1.91073	5.26641	5.31904	5.45713	3.69488	10.0685	9.16606	2.84398	1.38957			0.0990137	0.803688	1.26501	0.301394	0.274728	1.03185	1.49996	0.321252	-0.581002		5.01589						Other	Missense_Mutation (p.D61V); TCGA hotspot	Hotspot		Other
ACH-000565	RCM1	Colon/Colorectal Cancer	Colorectal		-0.0602313				2.15381	6.46303	2.57531	4.43696	3.29278	8.64757	7.06426	0.275007	3.48414			0.22485	1.29344	-1.15625	-0.78117	0.0550146	0.428815	-0.131564	-0.674428	0.158737		-0.582562						Other		Other		Other
ACH-000570	YKG1	Brain Cancer	Central Nervous System		-0.156265				1.62761	4.45088	3.5435	5.6565	2.58256	8.08034	6.39094	1.70929	2.36177			-0.0475571	0.469909	-0.301859	0.512949	-0.333065	0.188087	-0.654222	-0.118531	-0.23765		-0.521939						Other		Other		Other
ACH-000571	T98G	Brain Cancer	Central Nervous System		-0.344554				1.93357	7.20809	6.32751	6.69223	2.9982	11.626	9.56178	9.59869	9.76913			0.110838	1.59837	2.15496	1.61203	-0.105952	1.69285	1.80713	2.93923	2.37841		14.1879						Other		Other		Other
ACH-000573	MDAMB436	Breast Cancer	Breast		-0.310097				3.88947	4.94953	4.94767	5.92125	4.59753	8.70508	7.82801	2.3505	7.83807			1.12338	0.673997	0.937284	0.79389	0.767952	0.453223	0.461296	0.129987	1.69641		7.03743						Other		Other		Other
ACH-000576	KMS27	Myeloma	Plasma Cell		-0.597701				0.918386	0.286881	2.83794	5.45746	0.0840643	5.72547	6.69572	0.344828	0.933573			-0.414712	-1.23432	-0.92449	0.301743	-1.69828	-0.811304	-0.417644	-0.647367	-0.742046		-6.58842						Other		Other		Other
ACH-000577	JHH2	Liver Cancer	Liver		-0.27205				0.773996	5.59634	4.56316	5.14771	4.29499	1.45943	7.00416	4.90689	6.77518			-0.489461	0.93872	0.597966	-0.02695	0.602637	-2.62178	-0.178211	1.12079	1.32103		1.26474						Other		Other		Other
ACH-000579	UACC257	Skin Cancer	Skin		0.181775				4.80632	0.176323	3.71918	5.01614	2.95047	8.9424	7.89081	0.678072	1.28688			1.59803	-1.27957	-0.146819	-0.166571	-0.132031	0.553939	0.510046	-0.518209	-0.617268		-0.198457						Other		Other		Other
ACH-000580	C32	Skin Cancer	Skin		-0.112177				6.43446	0.176323	3.15381	4.28762	4.08236	10.859	7.37182	3.9542	1.43829			2.44089	-1.27957	-0.64575	-0.939645	0.486455	1.36733	0.107181	0.751546	-0.563794		1.72464						Other		Other		Other
ACH-000581	SNU16	Gastric Cancer	Gastric		0.0532899				4.7252	6.80542	4.1177	6.00809	5.337	9.81102	7.28337	8.6767	6.47638			1.55603	1.43357	0.204856	0.886048	1.17201	0.922578	0.0385186	2.58189	1.21551		10.011						Other		Other		Other
ACH-000583	MC116	Lymphoma	Lymphocyte		-0.222911				0.378512	0.189034	3.3978	5.14568	0.0143553	3.2765	6.33932	0.389567	0.454176			-0.694199	-1.27437	-0.430429	-0.0291108	-1.73637	-1.85063	-0.694298	-0.630027	-0.911354		-8.25079						Other		Other		Other
ACH-000584	JHOS4	Ovarian Cancer	Ovary		-0.269441				0.356144	4.94205	4.20633	5.84071	2.93168	7.47857	7.15674	0.731183	2.47508			-0.705778	0.670932	0.283075	0.708434	-0.142296	-0.0673002	-0.0597743	-0.497624	-0.19763		-0.00796213						Other		Other	Missense_Mutation (p.S318I)	Other non-conserving
ACH-000585	EPLC272H	Lung Cancer	Lung		-0.225416				0.454176	3.25248	3.32625	4.87725	3.10098	7.59664	6.68328	0.536053	1.41684			-0.655028	-0.0205709	-0.493573	-0.313951	-0.0497904	-0.0171922	-0.4273	-0.573252	-0.57137		-3.12203						Other		Other		Other
ACH-000587	NCIH1975	Lung Cancer	Lung		-0.143404				0.948601	4.4019	3.73335	4.40054	3.87578	8.73135	7.36947	1.85997	1.5656			-0.39907	0.449864	-0.134314	-0.819821	0.373575	0.464374	0.105354	-0.0601309	-0.518834		-0.539004						Other		Other		Other
ACH-000588	KMS26	Myeloma	Plasma Cell		-0.103547				0.641546	0.214125	2.5435	5.48896	2.51854	1.30451	7.70991	0.0426443	0.871844			-0.558029	-1.2641	-1.18433	0.335171	-0.368047	-2.68753	0.369623	-0.764487	-0.763846		-6.88558						Other		Other		Other
ACH-000589	NCIH1437	Lung Cancer	Lung		-0.812906				7.20105	7.62505	7.10894	6.22323	6.31143	12.2513	9.65862	10.4293	13.3117			2.83775	1.76903	2.84455	1.11434	1.70446	1.95822	1.8823	3.26116	3.62955		21.0014						Other		Other		Other
ACH-000591	LN235	Brain Cancer	Central Nervous System		-0.229419				1.70929	4.35685	4.00899	5.26903	0.137504	9.514	5.99571	2.10769	6.18824			-0.00527038	0.431424	0.108926	0.101789	-1.66908	0.796526	-0.96102	0.0358794	1.11374		-0.0470846						Other		Other		Other
ACH-000592	TM31	Brain Cancer	Central Nervous System		-0.239038				0.879706	5.32553	6.08449	5.43062	0.321928	6.25531	8.23836	1.42223	1.68257			-0.434737	0.827884	1.9405	0.273258	-1.56831	-0.586442	0.779827	-0.229788	-0.477521		0.524671						Other		Other		Other
ACH-000593	BC3C	Bladder Cancer	Urinary Tract		-1.03194				5.94767	5.9697	6.84373	8.26613	6.02015	11.0061	8.79766	11.2761	11.8469			2.18889	1.09153	2.61051	3.28218	1.54529	1.42977	1.21399	3.58937	3.1122		20.0637					Missense_Mutation (p.P322L)	Other non-conserving	Missense_Mutation (p.R18Q); TCGA hotspot and COSMIC hotspot	Hotspot		Other
ACH-000595	LN229	Brain Cancer	Central Nervous System		-0.15843				0.443607	5.72492	4.45812	4.98003	3.33485	10.4043	7.93782	1.91456	5.72219			-0.6605	0.991346	0.505272	-0.204894	0.0780038	1.17436	0.546533	-0.0389711	0.94915		3.3403						Other		Other		Other
ACH-000596	LCLC97TM1	Lung Cancer	Lung		-0.0636351				0.992768	7.16239	3.27501	5.59006	3.77189	8.14022	8.11504	1.25096	1.05658			-0.376205	1.57967	-0.538793	0.442452	0.316805	0.213499	0.684106	-0.296169	-0.698602		1.32676						Other		Other		Other
ACH-000597	TTC709	Rhabdoid	Soft Tissue		-0.0649021				5.51286	0.485427	3.69822	5.4138	0.0143553	8.22226	6.73525	0.163499	2.47508			1.96379	-1.15306	-0.16532	0.255407	-1.73637	0.24832	-0.386954	-0.717646	-0.19763		-1.88947						Other		Other		Other
ACH-000599	PATU8902	Pancreatic Cancer	Pancreas		-0.0956748				0.713696	2.97453	3.58976	5.47054	3.95606	9.04701	6.81852	0.176323	0.226509			-0.520678	-0.134328	-0.261029	0.315616	0.417439	0.598339	-0.322318	-0.712676	-0.991759		-1.61139						Other		Other		Other
ACH-000600	SLR26	Kidney Cancer	Kidney		-0.283049				4.44956	6.76434	3.35332	5.36807	4.91791	8.15699	7.17503	5.43829	3.02326			1.41333	1.41676	-0.469681	0.206883	0.943012	0.220619	-0.0455805	1.32675	-0.00403284		5.00806						Other		Other		Other
ACH-000601	MIAPACA2	Pancreatic Cancer	Pancreas		-0.158248				5.4266	3.24641	5.98322	4.60585	3.98823	10.1166	7.52113	0.226509	8.72908			1.91914	-0.0230545	1.85113	-0.601953	0.435019	1.05227	0.223082	-0.693225	2.01109		6.17349						Other		Other		Other
ACH-000602	M07E	Leukemia	Blood		-0.0885624				0.163499	0.15056	2.75916	5.99073	0.0426443	4.54473	6.25342	0.321928	4.916			-0.805508	-1.29012	-0.994018	0.867621	-1.72092	-1.3124	-0.760973	-0.656243	0.664427		-6.00812						Other		Other		Other
ACH-000604	KYO1	Leukemia	Blood		-0.0542952				0.163499	0.137504	2.852	5.77531	3.27202	3.8846	5.59455	0.495695	1.848			-0.805508	-1.29546	-0.912086	0.639033	0.0436718	-1.59256	-1.27242	-0.588894	-0.419099		-6.20332						Other		Other		Other
ACH-000605	TE6	Esophageal Cancer	Esophagus		-0.851266				1.72247	5.75087	6.40956	6.87147	6.05094	9.40926	8.32706	9.92288	11.506			0.00155036	1.00197	2.22737	1.80223	1.56212	0.752074	0.848682	3.06488	2.99182		14.2527						Other	In_Frame_Del (p.FAQLQLD55del); COSMIC hotspot	Hotspot		Other
ACH-000606	PECAPJ34CLONEC12	Head and Neck Cancer	Upper Aerodigestive		-0.247773				0.367371	3.0321	3.70819	5.40429	3.59694	8.2318	5.93876	2.30159	3.76129			-0.699966	-0.110766	-0.156523	0.245318	0.221209	0.252366	-1.00523	0.111031	0.256617		-0.885945						Other		Other		Other
ACH-000607	KYM1	Rhabdoid	Soft Tissue		-0.177112				7.06727	2.46989	3.17153	5.08746	0.0426443	8.9034	6.9344	0.411426	1.69153			2.76849	-0.340868	-0.630111	-0.0908857	-1.72092	0.537389	-0.232367	-0.621555	-0.474356		-0.805176						Other		Other		Other
ACH-000608	COV644	Ovarian Cancer	Ovary		-0.312265				0.422233	3.90304	3.93923	4.95652	3.30012	7.82636	7.01536	2.50843	1.73118			-0.671565	0.24569	0.0473629	-0.229835	0.0590264	0.0802998	-0.169521	0.191198	-0.460354		-0.907698						Other		Other		Other
ACH-000609	SF126	Brain Cancer	Central Nervous System		-0.289065				0.799087	5.12598	4.26754	4.74362	4.24641	8.30597	8.37582	2.28983	1.03562			-0.476472	0.746213	0.337087	-0.455754	0.576092	0.283844	0.886534	0.106475	-0.706004		1.29802						Other		Other		Other
ACH-000614	RVH421	Skin Cancer	Skin		-0.0247536				5.04614	0.356144	3.16672	4.98048	4.4522	10.4839	7.97951	0.516015	1.26903			1.72218	-1.20598	-0.634357	-0.204409	0.68854	1.20815	0.578899	-0.581019	-0.623571		0.948436						Other		Other		Other
ACH-000616	HS746T	Gastric Cancer	Gastric		-0.116956				1.65992	3.33628	5.18943	3.62994	4.33414	8.77913	9.50912	0.650765	8.52966			-0.0308266	0.0137295	1.15063	-1.63755	0.62403	0.484649	1.76625	-0.528793	1.94066		3.78279						Other		Other		Other
ACH-000618	SNU1041	Head and Neck Cancer	Upper Aerodigestive		-0.0977435				1.02148	5.31542	3.6311	7.03034	4.11853	7.87952	6.32876	4.61117	6.82375			-0.361342	0.823746	-0.224547	1.97081	0.506215	0.102862	-0.702488	1.00618	1.33819		4.45962						Other		Other		Other
ACH-000619	PECAPJ15	Head and Neck Cancer	Upper Aerodigestive		-0.251737				0.464668	5.18587	3.12433	5.43162	3.65306	8.43296	6.2294	2.83996	1.95977			-0.649596	0.770723	-0.671763	0.274323	0.251877	0.337737	-0.779623	0.319692	-0.379624		-0.526255					Missense_Mutation (p.A30V)	Other non-conserving		Other		Other
ACH-000620	JHH1	Liver Cancer	Liver		-0.126546				0.214125	1.40599	4.54288	5.90207	0.748461	7.65033	6.2032	1.08406	3.20477			-0.7793	-0.776295	0.580068	0.773545	-1.33525	0.00559631	-0.799956	-0.360855	0.0600715		-2.63237						Other		Other		Other
ACH-000621	MDAMB157	Breast Cancer	Breast		-0.289351				0.941106	3.7761	2.73335	4.38612	3.83895	7.1536	5.90881	1.4957	3.45549			-0.40295	0.193738	-1.01679	-0.83512	0.353451	-0.205213	-1.02847	-0.201316	0.14862		-2.99405						Other		Other		Other
ACH-000622	KNS42	Brain Cancer	Central Nervous System		-0.315211				1.26903	7.13976	6.1633	5.58316	0.464668	9.81184	8.20016	2.774	5.28096			-0.233186	1.57041	2.01005	0.435125	-1.49031	0.922925	0.750179	0.294126	0.793319		5.05263						Other		Other		Other
ACH-000623	SNU201	Brain Cancer	Central Nervous System		-0.483654				0.516015	7.08714	4.27724	5.49346	3.488	9.82134	7.25795	5.98391	6.91612			-0.623015	1.54887	0.345651	0.339936	0.161686	0.926958	0.0187921	1.53822	1.37081		5.62791						Other		Other		Other
ACH-000624	HCC1806	Breast Cancer	Breast		0.0646114				2.89336	4.43962	2.63227	4.18824	3.67807	7.17463	6.40837	2.78031	6.82807			0.607709	0.465302	-1.10599	-1.0451	0.265544	-0.196291	-0.640693	0.296573	1.33971		-0.0132348						Other		Other		Other
ACH-000627	LCLC103H	Lung Cancer	Lung		-0.435291				0.739848	3.99095	4.12516	4.60229	4.5601	6.95501	8.70581	0.863938	1.44361			-0.507139	0.281672	0.21144	-0.60573	0.747501	-0.289494	1.14268	-0.446171	-0.561917		-0.0271563						Other		Other		Other
ACH-000630	YD8	Head and Neck Cancer	Upper Aerodigestive		-0.241513				1.69599	7.06674	4.1819	4.87283	5.2211	9.36389	9.09687	2.96901	3.70487			-0.012154	1.54052	0.261514	-0.318646	1.10868	0.73282	1.44625	0.36971	0.236694		5.36539						Other		Other		Other
ACH-000632	HS944T	Skin Cancer	Skin		-0.0886407				0.970854	1.83188	4.83086	5.81583	3.32193	9.40389	7.8767	2.14731	4.06695			-0.38755	-0.60199	0.834209	0.682028	0.0709407	0.749792	0.499093	0.0512348	0.364569		2.26233						Other		Other		Other
ACH-000633	FU97	Gastric Cancer	Gastric		-0.290789				1.72247	2.52607	5.99571	6.4522	4.73823	10.7118	6.68636	4.25172	1.61353			0.00155036	-0.317873	1.86215	1.35732	0.844831	1.30488	-0.424905	0.86686	-0.501905		4.99291						Other		Other		Other
ACH-000634	LN340	Brain Cancer	Central Nervous System		-0.519399				1.56071	4.43162	4.33128	5.03386	0.378512	9.26819	7.11249	3.69377	4.95187			-0.0821862	0.462027	0.393335	-0.147763	-1.53739	0.692204	-0.0941223	0.650609	0.677095		1.01381						Other		Other		Other
ACH-000637	KYSE520	Esophageal Cancer	Esophagus		-0.199871				1.52105	5.93121	4.95513	5.83112	4.62877	10.6571	9.80226	5.73471	9.02084			-0.10272	1.07578	0.943867	0.698249	0.785023	1.28163	1.9938	1.44163	2.11413		10.2314						Other	Missense_Mutation (p.T64I); TCGA hotspot	Hotspot		Other
ACH-000638	NCIH441	Lung Cancer	Lung		-0.158162				0.659925	6.69794	4.64443	5.42861	4.31252	9.22932	9.7126	1.71809	1.02148			-0.548515	1.38958	0.669689	0.271127	0.612217	0.675709	1.9242	-0.115121	-0.710999		4.16789						Other		Other		Other
ACH-000639	NCIH211	Lung Cancer	Lung		-0.0499693				0.613532	0.356144	4.15137	8.4643	5.29131	8.31465	8.24992	0.555816	0.992768			-0.572532	-1.20598	0.234575	3.49247	1.14704	0.287528	0.788803	-0.565593	-0.721139		2.88518						Other		Other		Other
ACH-000645	JL1	Lung Cancer	Lung		-0.187106				0.83996	4.53356	2.26303	4.46728	0.0703893	7.79266	9.98228	0.722466	1.51602			-0.455313	0.503749	-1.43183	-0.748998	-1.70576	0.0659987	2.13354	-0.501003	-0.536345		-2.67595						Other		Other		Other
ACH-000646	OVMANA	Ovarian Cancer	Ovary		-0.285595				0.516015	4.89724	2.28983	4.32912	1.09761	7.11593	6.12681	0.941106	3.57531			-0.623015	0.652594	-1.40818	-0.895603	-1.14446	-0.221202	-0.859257	-0.416262	0.190937		-4.72445						Other		Other		Other
ACH-000647	TE1	Esophageal Cancer	Esophagus		-0.180123				0.863938	4.56925	5.02414	5.51317	4.1635	7.84197	7.26819	1.18903	0.378512			-0.442899	0.518354	1.00477	0.360862	0.530789	0.0869268	0.026739	-0.320171	-0.938076		0.827296						Other		Other		Other
ACH-000648	NCIH28	Lung Cancer	Lung		-0.416826				7.87964	7.63554	7.39103	7.08023	4.35403	10.3505	9.81054	10.3675	8.86344			3.18905	1.77332	3.09349	2.02376	0.634898	1.15153	2.00023	3.23721	2.05854		19.162						Other		Other		Other
ACH-000649	786O	Kidney Cancer	Kidney		-0.210216				1.29866	3.52607	5.50335	4.8334	5.23726	7.86802	8.60407	2.34199	0.85599			-0.21785	0.0914044	1.42766	-0.360491	1.11751	0.0979809	1.06371	0.126688	-0.769446		2.57717						Other		Other		Other
ACH-000651	SW620	Colon/Colorectal Cancer	Colorectal		-0.0791132				3.81762	3.56194	2.848	5.36982	3.44095	8.57255	6.0555	0.226509	2.86987			1.08619	0.106084	-0.915618	0.208735	0.135977	0.396978	-0.914609	-0.693225	-0.0582034		-0.647693						Other		Other		Other
ACH-000652	SUIT2	Pancreatic Cancer	Pancreas		-0.284162				5.47897	6.70612	4.01346	5.07125	3.63923	9.25974	8.44211	4.78869	7.46703			1.94625	1.39293	0.112874	-0.108092	0.244321	0.688619	0.937993	1.07498	1.56538		7.85524						Other		Other		Other
ACH-000653	JJN3	Myeloma	Plasma Cell		-0.0539516				0.344828	0.176323	3.11936	3.90881	3.8748	4.17552	6.29994	0.250962	0.250962			-0.711636	-1.27957	-0.676151	-1.34162	0.373038	-1.46909	-0.724863	-0.683748	-0.983123		-7.49676						Other		Other		Other
ACH-000654	RAJI	Lymphoma	Lymphocyte		-0.0911206				0.464668	0.111031	4.13011	5.32193	0.0703893	4.65535	6.74228	0.250962	0.124328			-0.649596	-1.30629	0.21581	0.157919	-1.70576	-1.26545	-0.381501	-0.683748	-1.02785		-6.64647						Other		Other		Other
ACH-000655	SF268	Brain Cancer	Central Nervous System		-0.0257944				0.464668	0.344828	4.50779	4.51412	2.15704	8.09666	7.6575	0.356144	0.669027			-0.649596	-1.21061	0.549109	-0.69929	-0.565572	0.195015	0.328937	-0.642981	-0.835475		-3.53046						Other		Other		Other
ACH-000656	SUDHL8	Lymphoma	Lymphocyte		-0.328088				0.757023	0.137504	2.80323	4.83542	0.0426443	2.26303	5.77479	0.321928	0.505891			-0.498248	-1.29546	-0.955126	-0.358344	-1.72092	-2.28074	-1.13251	-0.656243	-0.89309		-9.79067						Other		Other		Other
ACH-000657	A2780	Ovarian Cancer	Ovary		-0.186965				0.356144	0.201634	3.16993	5.75275	2.05658	7.18309	6.17133	0.333424	0.226509			-0.705778	-1.26921	-0.631525	0.615087	-0.620465	-0.192699	-0.824699	-0.651787	-0.991759		-5.27284						Other		Other		Other
ACH-000660	SUDHL5	Lymphoma	Lymphocyte		-0.0706861				0.545968	0.871844	4.30378	5.73931	0.400538	3.61589	6.63735	1.44361	1.99639			-0.607508	-0.994911	0.369072	0.600825	-1.52536	-1.7066	-0.46295	-0.221504	-0.366691		-4.91562						Other		Other		Other
ACH-000661	WM1799	Skin Cancer	Skin		0.174455				1.07039	0.879706	4.0009	6.07339	4.20555	10.5798	7.87055	1.02148	1.58015			-0.336022	-0.991693	0.101789	0.955341	0.553766	1.24884	0.494318	-0.385111	-0.513696		1.12753						Other		Other		Other
ACH-000662	CORL23	Lung Cancer	Lung		-0.00655571				0.286881	1.34483	1.60881	5.23726	3.10266	5.5598	6.74551	0.400538	0.432959			-0.741635	-0.801328	-2.00917	0.0680704	-0.0488721	-0.881613	-0.378994	-0.625775	-0.918847		-6.33816						Other		Other		Other
ACH-000663	OVTOKO	Ovarian Cancer	Ovary		-0.27753				2.10098	5.47021	4.21878	5.76818	3.70044	9.48047	7.74342	1.79077	5.66306			0.197501	0.887099	0.294062	0.631467	0.277766	0.782293	0.395635	-0.0869504	0.928266		4.30714						Other		Other		Other
ACH-000665	SKMES1	Lung Cancer	Lung		-0.912948				0.895303	7.40863	4.91695	5.78319	5.72574	10.6941	7.06242	6.749	10.6809			-0.426662	1.68045	0.910181	0.647396	1.38442	1.29735	-0.132987	1.83475	2.70041		9.89531						Other		Other		Other
ACH-000666	NCIH1355	Lung Cancer	Lung		-0.895036				6.79986	7.35878	5.97728	7.87258	5.13422	10.4994	10.0385	2.57046	10.2663			2.63006	1.66005	1.84589	2.86457	1.06121	1.21474	2.17719	0.215241	2.554		16.2229					Nonsense_Mutation (p.Q75*)	Damaging		Other		Other
ACH-000667	HCC44	Lung Cancer	Lung		-0.339857				0.978196	6.09149	4.93923	4.93026	4.2555	8.92929	8.63452	4.54905	5.32876			-0.383749	1.14137	0.929836	-0.257698	0.581061	0.548376	1.08735	0.9821	0.810203		5.43885					Missense_Mutation (p.F211C)	Other non-conserving		Other		Other
ACH-000668	HCC70	Breast Cancer	Breast		0.0489201				0.15056	5.61206	6.1918	4.72301	4.2502	9.66306	7.19702	5.57984	4.44029			-0.812207	0.945153	2.0352	-0.477625	0.578166	0.859784	-0.0285073	1.38161	0.49642		4.97799						Other		Other		Other
ACH-000671	HUH6	Liver Cancer	Liver		-0.532714				4.53916	2.43029	3.98368	4.46401	5.15866	7.56194	6.66931	2.0321	2.62527			1.45972	-0.357075	0.0865898	-0.752462	1.07456	-0.0319187	-0.438141	0.00658348	-0.144589		0.903268						Other		Other		Other
ACH-000673	LN443	Brain Cancer	Central Nervous System		-0.133086				1.32769	2.97636	3.74739	5.06307	3.03034	6.33735	7.72329	0.238787	6.51349			-0.202822	-0.133578	-0.12193	-0.116769	-0.0883901	-0.551623	0.380005	-0.688466	1.22861		-0.294961						Other	Missense_Mutation (p.P277S)	Other non-conserving		Other
ACH-000676	LN464	Brain Cancer	Central Nervous System		0.00919507				4.62352	0.31034	3.7866	5.28983	3.79701	11.3392	6.66221	0.85599	0.713696			1.50339	-1.22472	-0.0873292	0.123863	0.330535	1.57114	-0.443656	-0.449252	-0.819699		0.504272						Other		Other		Other
ACH-000677	SW1573	Lung Cancer	Lung		-0.142813				1.28096	4.81096	5.72874	4.79857	3.95884	9.23848	8.9609	1.50589	1.61353			-0.227014	0.61728	1.62656	-0.397448	0.418962	0.679594	1.3407	-0.197364	-0.501905		3.35936						Other		Other		Other
ACH-000680	SW948	Colon/Colorectal Cancer	Colorectal		0.00723249				0.226509	6.16732	2.74201	5.61265	3.38819	8.58056	6.02879	2.05658	1.97453			-0.772889	1.17241	-1.00915	0.466418	0.107147	0.400378	-0.935342	0.0160724	-0.374411		-0.92937						Other		Other		Other
ACH-000681	A549	Lung Cancer	Lung		-0.649729				7.10842	6.0917	6.27165	7.1638	6.03826	10.9915	9.86892	11.6959	9.30561			2.78979	1.14146	2.10566	2.11244	1.55519	1.42357	2.04554	3.75206	2.2147		19.1404					Missense_Mutation (p.G333C); TCGA hotspot	Hotspot		Other		Other
ACH-000682	SNU1066	Head and Neck Cancer	Upper Aerodigestive		-0.153822				0.575312	3.28836	3.2555	5.29719	1.848	6.17213	7.4297	2.63459	3.86096			-0.592317	-0.00588509	-0.556007	0.131669	-0.73444	-0.621745	0.15211	0.240097	0.29182		-1.6947						Other		Other		Other
ACH-000683	SNU503	Colon/Colorectal Cancer	Colorectal		-1.00659				1.52607	5.73227	6.8695	8.09877	5.76394	9.98128	9.16827	10.3423	10.0928			-0.100122	0.994353	2.63325	3.10459	1.4053	0.994835	1.50167	3.22744	2.4927		16.254						Other		Other		Other
ACH-000684	KMRC1	Kidney Cancer	Kidney		-0.321489				2.33628	3.56803	4.0505	4.1035	3.82883	8.87144	7.4287	2.42761	4.61353			0.319316	0.108579	0.14556	-1.13503	0.347923	0.523827	0.15133	0.159873	0.557605		1.17898						Other		Other		Other
ACH-000685	L33	Pancreatic Cancer	Pancreas		-0.418426				1.5008	5.75382	3.35332	5.26454	4.71315	9.31734	5.20828	2.12763	5.54659			-0.113202	1.00317	-0.469681	0.0970174	0.831126	0.713065	-1.57226	0.0436098	0.887131		1.41998						Other		Other		Other
ACH-000688	OV7	Ovarian Cancer	Ovary		-0.367313				0.226509	5.66959	4.47768	5.06134	3.21101	8.22935	7.95629	2.46728	4.33628			-0.772889	0.968701	0.522531	-0.118602	0.0103344	0.251326	0.560873	0.175249	0.459689		2.05721						Other		Other		Other
ACH-000693	KYSE180	Esophageal Cancer	Esophagus		-0.4196				2.91648	4.81455	5.38128	6.48301	5.28873	9.53656	8.08124	6.95012	8.89294			0.619675	0.618751	1.31994	1.39001	1.14563	0.806097	0.657869	1.9127	2.06896		10.5396					Missense_Mutation (p.P278Q)	Other non-conserving	Missense_Mutation (p.D61V); TCGA hotspot	Hotspot		Other
ACH-000694	TE9	Esophageal Cancer	Esophagus		-0.293513				2.0321	3.85699	4.25927	5.57319	4.82375	8.39985	7.37077	5.97361	6.32859			0.161845	0.226841	0.329795	0.42455	0.891561	0.323688	0.106369	1.53423	1.16331		5.16219						Other		Other		Other
ACH-000695	CORL47	Lung Cancer	Lung		-0.182937				0.226509	0.333424	2.76129	5.34234	0.575312	5.69988	7.5738	0.298658	3.82579			-0.772889	-1.21527	-0.992139	0.179581	-1.42986	-0.822161	0.263966	-0.665261	0.279397		-5.17464						Other		Other		Other
ACH-000696	OVCAR8	Ovarian Cancer	Ovary		-0.156898				0.432959	0.443607	4.31034	5.01123	3.57168	7.51956	7.65814	0.565597	1.40054			-0.666012	-1.17018	0.374861	-0.171784	0.207408	-0.0499042	0.329436	-0.561802	-0.577128		-2.2851						Other		Other		Other
ACH-000697	A3KAW	Lymphoma	Lymphocyte		-0.107482				1.4489	0.201634	2.36737	4.39712	3.26153	5.22149	6.03848	0.389567	1.04963			-0.140071	-1.26921	-1.33976	-0.82345	0.0379386	-1.02519	-0.927821	-0.630027	-0.701057		-6.81865						Other		Other		Other
ACH-000698	DMS53	Lung Cancer	Lung		-0.415546				0.411426	5.14975	6.04767	4.55213	5.08023	7.70328	7.91259	0.925999	1.83996			-0.677159	0.75594	1.90801	-0.658957	1.03171	0.0280666	0.526952	-0.422118	-0.421937		2.0705						Other		Other	Missense_Mutation (p.A327S)	Other non-conserving
ACH-000699	HCC1395	Breast Cancer	Breast		-0.338611				1.83996	6.78921	7.27873	6.07489	5.18587	9.92034	8.18671	9.82388	9.56485			0.0623754	1.42693	2.99438	0.956931	1.08943	0.968971	0.739736	3.02651	2.30626		13.5715						Other		Other		Other
ACH-000700	NCIH2882	Lung Cancer	Lung		0.00715889				3.31904	3.93923	4.43363	4.67073	4.31832	6.61839	7.33825	2.06005	0.0565835			0.828077	0.260501	0.483658	-0.533108	0.615384	-0.432356	0.081119	0.017415	-1.05177		0.268919						Other		Other		Other
ACH-000701	RMUGS	Ovarian Cancer	Ovary		-0.649048				5.88704	6.75649	6.97556	6.69223	4.99955	11.3283	10.203	7.36632	8.31057			2.1575	1.41354	2.72685	1.61203	0.987621	1.56649	2.30486	2.07401	1.86329		16.7062					Missense_Mutation (p.G603V)	Other non-conserving		Other		Other
ACH-000702	L1236	Lymphoma	Lymphocyte		-0.183493				0.83996	0.286881	4.23879	4.79286	0.0703893	5.73525	5.6476	0.378512	1.32193			-0.455313	-1.23432	0.311717	-0.403511	-1.70576	-0.807152	-1.23124	-0.634312	-0.60489		-6.76478						Other		Other		Other
ACH-000704	OAW42	Ovarian Cancer	Ovary		-0.19579				0.189034	3.98094	4.88509	6.88007	4.00809	8.97599	5.6097	0.731183	7.95367			-0.792289	0.277573	0.882058	1.81136	0.445873	0.568197	-1.26066	-0.497624	1.73724		3.17172						Other		Other		Other
ACH-000706	EKVX	Lung Cancer	Lung		-0.291956				1.54597	7.48607	4.48736	4.86196	4.44824	8.14761	8.00461	3.78764	8.37178			-0.0898204	1.71214	0.531074	-0.330185	0.686377	0.216638	0.598385	0.686993	1.8849		5.89651						Other		Other		Other
ACH-000709	KMRC2	Kidney Cancer	Kidney		-0.419662				2.31904	4.86938	3.70819	3.96717	4.21101	7.77452	6.82553	2.5509	1.43296			0.310389	0.641191	-0.156523	-1.27969	0.556751	0.0583016	-0.316874	0.207659	-0.565677		-0.544477						Other		Other		Other
ACH-000711	JIMT1	Breast Cancer	Breast		-0.0948839				1.99639	3.07553	4.05398	4.75542	3.54102	8.3516	8.24527	0.526069	0.669027			0.143357	-0.09299	0.14863	-0.443234	0.190656	0.30321	0.785192	-0.577122	-0.835475		-0.377777						Other		Other		Other
ACH-000713	CAOV3	Ovarian Cancer	Ovary		-0.208852				0.189034	5.80581	5.41853	5.17672	4.59276	9.096	8.2095	3.59335	5.1297			-0.792289	1.02445	1.35281	0.00383206	0.765343	0.619129	0.757429	0.611691	0.739898		5.08229						Other		Other		Other
ACH-000714	KMS11	Myeloma	Plasma Cell		-0.168002				0.887525	0.137504	3.60407	5.58015	4.70099	7.64724	7.68398	0.31034	0.389567			-0.430688	-1.29546	-0.248403	0.431928	0.824486	0.00428442	0.349492	-0.660734	-0.934172		-1.95927						Other		Other		Other
ACH-000716	TT2609C02	Thyroid Cancer	Thyroid		-0.210111				0.863938	2.95606	4.82222	5.81481	4.16752	9.83758	7.60681	1.61824	3.50589			-0.442899	-0.141889	0.826581	0.680941	0.532986	0.933849	0.289593	-0.153821	0.166419		2.69176						Other		Other		Other
ACH-000717	COLO680N	Esophageal Cancer	Esophagus		-0.201953				1.23879	5.26303	2.91073	4.69988	4.25096	8.45133	8.08741	0.641546	2.72465			-0.248845	0.802306	-0.860255	-0.502167	0.57858	0.345536	0.662655	-0.532366	-0.109491		0.135953						Other		Other		Other
ACH-000718	NCIH2291	Lung Cancer	Lung		-0.329217				1.81558	6.12164	4.58316	5.06781	2.91456	9.07545	8.75158	1.57531	2.88753			0.049752	1.15371	0.615615	-0.11174	-0.15165	0.610407	1.17821	-0.170458	-0.0519686		3.12188						Other		Other		Other
ACH-000719	RMGI	Ovarian Cancer	Ovary		-0.318383				0.454176	5.8632	4.01346	5.48059	3.43829	5.13011	6.93357	0.555816	1.9222			-0.655028	1.04794	0.112874	0.326282	0.134524	-1.06397	-0.233008	-0.565593	-0.392893		-1.28887						Other		Other		Other
ACH-000720	TCCSUP	Bladder Cancer	Urinary Tract		-0.322777				1.41684	7.72683	4.47314	5.1416	3.44095	9.96939	9.05164	6.60689	4.9331			-0.156669	1.81068	0.518525	-0.0334415	0.135977	0.989787	1.41114	1.77967	0.670467		7.12614						Other		Other		Other
ACH-000721	HMC18	Breast Cancer	Breast		-0.116535				2.0635	6.77571	4.20633	4.89676	3.75809	8.55808	8.91615	0.495695	2.20477			0.178101	1.42141	0.283075	-0.293255	0.309267	0.390836	1.30596	-0.588894	-0.293098		2.7134						Other		Other		Other
ACH-000722	SNUC1	Colon/Colorectal Cancer	Colorectal		-0.0825643				0.432959	6.29866	3.36597	5.04701	5.18824	9.45146	6.93522	7.26894	4.63517			-0.666012	1.22616	-0.458518	-0.133807	1.09073	0.769982	-0.231726	2.03627	0.565248		4.19833						Other		Other		Other
ACH-000724	HT1376	Bladder Cancer	Urinary Tract		-0.325435				1.24489	5.61412	3.88655	4.63749	2.54844	9.20919	7.27743	1.5008	0.575312			-0.245687	0.945997	0.000877358	-0.568373	-0.351708	0.667163	0.0339083	-0.199336	-0.868572		-0.585731						Other		Other		Other
ACH-000725	HCC202	Breast Cancer	Breast		-0.210942				2.45418	8.2914	4.05485	5.57592	3.10769	9.60809	7.24194	2.58976	0.903038			0.380348	2.04175	0.149396	0.427442	-0.0461238	0.836454	0.00635816	0.222722	-0.752829		3.26551						Other		Other		Other
ACH-000732	PECAPJ41CLONED2	Head and Neck Cancer	Upper Aerodigestive		-0.00466951				0.687061	1.55582	2.854	3.35896	3.59813	6.72083	5.42559	0.887525	2.9542			-0.534467	-0.714976	-0.910324	-1.9251	0.22186	-0.388881	-1.40357	-0.437029	-0.0284224		-6.12091						Other		Other		Other
ACH-000734	JHH5	Liver Cancer	Liver		-0.677268				7.95548	7.03364	6.06005	8.08789	0.0976108	10.5884	9.40299	11.712	11.1991			3.2283	1.52698	1.91893	3.09304	-1.69088	1.25251	1.68387	3.75829	2.88341		17.6545					Missense_Mutation (p.M67V)	Other non-conserving		Other		Other
ACH-000735	PECAPJ49	Head and Neck Cancer	Upper Aerodigestive		-0.166206				0.400538	3.0635	4.13914	4.33842	3.91169	8.30916	7.02835	0.536053	3.77505			-0.682796	-0.0979135	0.223783	-0.885734	0.393197	0.285197	-0.159438	-0.573252	0.261478		-1.23548						Other		Other		Other
ACH-000736	SNU601	Gastric Cancer	Gastric		-0.0587945				0.443607	5.89045	2.96347	5.92029	0.0976108	8.74588	7.23974	6.15198	1.73118			-0.6605	1.05909	-0.813712	0.792879	-1.69088	0.470537	0.00465524	1.60336	-0.460354		0.305076						Other		Other		Other
ACH-000738	GB1	Brain Cancer	Central Nervous System		-0.171274				2.14731	3.41549	5.55674	4.85947	0.0703893	5.49153	7.67758	0.555816	0.695994			0.221485	0.0461463	1.47477	-0.332819	-1.70576	-0.910585	0.344525	-0.565593	-0.825951		-2.25378						Other		Other		Other
ACH-000739	HEPG2	Liver Cancer	Liver		-0.543676				6.79025	4.91552	3.22497	6.33324	0.0285692	9.39491	6.61014	6.05637	9.88838			2.62508	0.660076	-0.582952	1.23109	-1.72861	0.745984	-0.484072	1.5663	2.42052		6.45342						Other		Other		Other
ACH-000740	A253	Head and Neck Cancer	Upper Aerodigestive		-0.227754				0.910733	3.26003	2.79286	6.30104	4.33271	7.7341	6.47492	6.61736	4.54905			-0.418674	-0.0174811	-0.964279	1.19691	0.623248	0.0411461	-0.589033	1.78373	0.534833		2.1904						Other		Other		Other
ACH-000741	UBLC1	Bladder Cancer	Urinary Tract		-0.199217				0.495695	3.37712	4.21101	4.32697	4.02059	6.04023	6.33396	1.98914	2.70266			-0.633534	0.0304445	0.287206	-0.89789	0.452702	-0.677719	-0.698455	-0.0100676	-0.117258		-2.26457						Other		Other		Other
ACH-000746	GSS	Gastric Cancer	Gastric		-0.00714918				0.799087	0.250962	3.26454	6.07103	4.59455	8.59186	7.57228	0.333424	0.659925			-0.476472	-1.24902	-0.548033	0.952838	0.766322	0.405173	0.26279	-0.651787	-0.83869		-1.37688					Frame_Shift_Del (p.T545fs)	Damaging		Other		Other
ACH-000747	NCIH1703	Lung Cancer	Lung		-0.34388				1.14405	0.887525	4.72574	5.55857	0.0565835	10.1654	9.68888	0.526069	1.69153			-0.297891	-0.988492	0.741441	0.409037	-1.7133	1.07298	1.90579	-0.577122	-0.474356		0.078087						Other		Other		Other
ACH-000748	SJSA1	Bone Cancer	Bone		-0.19095				1.19535	3.75168	3.91839	5.59515	5.71342	7.17612	7.67624	0.83996	1.96347			-0.271333	0.183741	0.0289718	0.447846	1.37769	-0.195655	0.343485	-0.455465	-0.378316		1.08097						Other		Other		Other
ACH-000753	JMSU1	Bladder Cancer	Urinary Tract		-0.122465				0.454176	3.77926	4.5404	3.84398	1.3505	8.61368	7.85947	0.555816	3.1127			-0.655028	0.19503	0.577882	-1.41041	-1.00628	0.414434	0.48572	-0.565593	0.0275564		-1.9367						Other		Other		Other
ACH-000754	L428	Lymphoma	Lymphocyte		-0.0501487				0.263034	0.163499	2.77821	4.70708	0.0426443	3.0036	5.18903	0.443607	0.475085			-0.75398	-1.28482	-0.977204	-0.494529	-1.72092	-1.96645	-1.5872	-0.609083	-0.90397		-10.2981						Other		Other		Other
ACH-000756	GI1	Brain Cancer	Central Nervous System		-0.0667661				1.3505	3.83086	3.69153	5.34767	4.12184	7.32373	6.14221	1.03562	3.27501			-0.191013	0.21615	-0.171219	0.185231	0.508028	-0.133012	-0.847301	-0.37963	0.0848782		-0.727888						Other		Other		Other
ACH-000757	A427	Lung Cancer	Lung		-0.0198866				0.163499	0.286881	3.43162	5.42223	1.28096	8.51444	8.80723	0.0840643	0.111031			-0.805508	-1.23432	-0.400584	0.264358	-1.04428	0.372316	1.22141	-0.748434	-1.03254		-3.40759						Other		Other		Other
ACH-000758	MKN74	Gastric Cancer	Gastric		-0.140802				3.22188	1.15056	3.82171	4.33414	4.51349	8.14619	7.05441	0.124328	0.887525			0.777777	-0.880838	-0.0563421	-0.890281	0.722031	0.216033	-0.139205	-0.732828	-0.758308		-1.74196						Other		Other		Other
ACH-000760	LNZ308	Brain Cancer	Central Nervous System		-0.140241				0.163499	2.17313	3.96809	5.33342	5.0781	7.37921	6.99831	0.475085	0.263034			-0.805508	-0.462324	0.0728347	0.170118	1.03054	-0.109469	-0.182757	-0.596882	-0.978859		-1.86231						Other		Other		Other
ACH-000762	YD38	Head and Neck Cancer	Upper Aerodigestive		-0.302934				1.07724	4.27053	3.68145	4.95699	4.02857	8.06695	7.28882	1.37851	2.28392			-0.332474	0.396095	-0.180119	-0.229342	0.457061	0.182406	0.0427521	-0.246734	-0.265143		-0.175497						Other		Other		Other
ACH-000763	MM1S	Myeloma	Plasma Cell		-0.168493				0.704872	0.15056	2.21723	5.65277	3.97728	4.36947	6.62337	0.189034	0.454176			-0.525246	-1.29012	-1.47225	0.508998	0.429036	-1.38678	-0.473802	-0.70775	-0.911354		-5.82927						Other		Other		Other
ACH-000764	SH10TC	Gastric Cancer	Gastric		-0.200953				0.333424	2.86196	4.91695	5.10685	4.96809	8.31574	8.19938	1.62293	0.650765			-0.71754	-0.180402	0.910181	-0.070312	0.970432	0.28799	0.74957	-0.152002	-0.841925		0.955991						Other		Other		Other
ACH-000765	WM983B	Skin Cancer	Skin		-0.0765364				2.01078	2	3.99639	6.14853	0.286881	10.4063	8.30816	0.933573	2.0072			0.150807	-0.533181	0.097807	1.03507	-1.58746	1.17521	0.83401	-0.419182	-0.362874		0.390211						Other		Other		Other
ACH-000766	NCIH1648	Lung Cancer	Lung		-0.505561				6.60259	6.1918	5.03122	6.79857	5.21529	9.14929	8.99963	9.61178	6.60496			2.52793	1.18243	1.01102	1.72487	1.10551	0.641743	1.37077	2.9443	1.26092		13.7695					Missense_Mutation (p.G364C)	Other non-conserving		Other		Other
ACH-000767	NCIH526	Lung Cancer	Lung		-0.0653636				0.15056	0.15056	3.39094	5.43996	3.17313	5.16068	7.96197	0.344828	1.18903			-0.812207	-1.29012	-0.436483	0.283165	-0.0103665	-1.051	0.565283	-0.647367	-0.651824		-4.05091						Other		Other		Other
ACH-000768	MDAMB231	Breast Cancer	Breast		-0.0792146				0.887525	5.0691	4.35473	4.8535	3.23879	8.34145	8.27929	1.70929	2.82985			-0.430688	0.722933	0.414037	-0.339161	0.0255109	0.298902	0.811598	-0.118531	-0.0723379		1.31226						Other		Other		Other
ACH-000769	LK2	Lung Cancer	Lung		-0.977168				0.111031	0.925999	3.79701	7.82591	5.96139	9.75926	9.23668	1.50589	10.0344			-0.83267	-0.972746	-0.0781368	2.81504	1.51319	0.900609	1.55478	-0.197364	2.47209		7.17478						Other	Missense_Mutation (p.E63K); TCGA hotspot and COSMIC hotspot	Hotspot		Other
ACH-000770	P31FUJ	Leukemia	Blood		-0.0047318				2.52356	0.687061	4.16672	5.63807	0.176323	2.91648	6.67737	0.659925	0.432959			0.416268	-1.07054	0.248116	0.493399	-1.64787	-2.00342	-0.431886	-0.525242	-0.918847		-5.44002						Other		Other		Other
ACH-000771	BICR56	Head and Neck Cancer	Upper Aerodigestive		-0.168581				0.411426	2.55827	2.09085	3.7939	3.17473	6.5549	5.99027	2.01792	3.03914			-0.677159	-0.304695	-1.58378	-1.46356	-0.00949303	-0.4593	-0.96524	0.00108803	0.00157657		-5.46056						Other		Other		Other
ACH-000773	KIJK	Lymphoma	Lymphocyte		0.0338268				0.613532	0.238787	4.05398	4.31397	2.75916	5.05355	5.8296	0.454176	0.344828			-0.572532	-1.25401	0.14863	-0.911682	-0.236568	-1.09646	-1.08997	-0.604986	-0.949972		-6.56755						Other		Other		Other
ACH-000774	RERFLCAD2	Lung Cancer	Lung		-0.228967				0.516015	4.31252	3.09255	4.87431	0.659925	5.91456	6.42055	0.378512	1.36737			-0.623015	0.413281	-0.69981	-0.31708	-1.38362	-0.731053	-0.63124	-0.634312	-0.588841		-5.19569						Other		Other		Other
ACH-000775	NCIH727	Lung Cancer	Lung		-0.185818				6.24907	4.97085	4.60051	6.31976	5.65764	9.34711	7.65378	4.56621	3.39643			2.34492	0.682723	0.630926	1.21678	1.34721	0.725698	0.326049	0.988748	0.127762		8.39081						Other		Other		Other
ACH-000776	ONS76	Brain Cancer	Central Nervous System		-0.171212				0.669027	4.9982	3.29278	5.46597	1.90304	6.61176	4.32769	4.24793	2.02148			-0.543803	0.693913	-0.523107	0.310775	-0.704365	-0.435166	-2.25582	0.86539	-0.35783		-2.95001						Other		Other		Other
ACH-000777	KYSE30	Esophageal Cancer	Esophagus		-0.0761716				5.22458	4.90833	3.03562	5.94509	3.21568	8.13165	8.00152	0.526069	0.0840643			1.81455	0.657134	-0.750042	0.819195	0.0128842	0.209864	0.595984	-0.577122	-1.04207		1.74038						Other		Other		Other
ACH-000778	HSC3	Head and Neck Cancer	Upper Aerodigestive		-0.234414				1.1375	4.26078	4.32697	4.6427	3.88753	8.40892	7.7443	0.895303	3.86295			-0.301278	0.392105	0.389535	-0.562848	0.379993	0.327537	0.396314	-0.434015	0.292521		0.879864						Other		Other		Other
ACH-000781	NCIH2023	Lung Cancer	Lung		-0.853773				6.82795	7.30688	6.21801	8.03309	6.64775	10.5457	10.1849	10.9388	10.7334			2.6446	1.63881	2.05832	3.03489	1.88822	1.23439	2.29081	3.45862	2.71894		20.9676					Missense_Mutation (p.W252C)	Other non-conserving		Other		Other
ACH-000782	SEM	Leukemia	Blood		-0.032249				0.807355	0.250962	2.32769	5.46565	0.831877	4.45681	6.93286	0.495695	0.831877			-0.472192	-1.24902	-1.37478	0.310428	-1.28967	-1.34972	-0.233557	-0.588894	-0.777961		-7.02536						Other		Other	Missense_Mutation (p.M212T)	Other non-conserving
ACH-000783	CAMA1	Breast Cancer	Breast		-0.0835673				0.475085	0.910733	4.65363	5.58526	0.0703893	8.34846	5.56194	0.214125	0.356144			-0.644204	-0.978994	0.677808	0.437359	-1.70576	0.301878	-1.29774	-0.698025	-0.945976		-4.85365						Other		Other		Other
ACH-000784	KYSE70	Esophageal Cancer	Esophagus		-0.62496				4.35473	6.29737	4.32912	7.43229	5.96209	9.68599	9.00388	10.3325	10.4416			1.36424	1.22564	0.391436	2.39735	1.51357	0.869516	1.37407	3.22363	2.6159		14.9753						Other	Missense_Mutation (p.W8C); TCGA hotspot	Hotspot		Other
ACH-000785	NCIH2126	Lung Cancer	Lung		-0.307091				5.82502	8.05403	3.83188	6.14221	4.5552	9.04133	8.75255	3.29572	2.91073			2.12539	1.9446	-0.04737	1.02837	0.744823	0.595926	1.17897	0.496336	-0.0437725		8.02327					Missense_Mutation (p.R272C)	Other non-conserving		Other		Other
ACH-000787	LXF289	Lung Cancer	Lung		-0.916901				6.00068	7.80723	5.96232	6.0027	5.7866	9.84164	9.6919	5.03606	8.89385			2.21633	1.84359	1.83269	0.880328	1.41768	0.935573	1.90814	1.17085	2.06928		14.2745					Missense_Mutation (p.G430V)	Other non-conserving		Other		Other
ACH-000788	A2058	Skin Cancer	Skin		-0.143748				1.37851	3.74416	4.38957	6.07403	4.49633	10.9177	8.37378	1.29278	1.18903			-0.176511	0.180665	0.444776	0.956022	0.712656	1.39223	0.884948	-0.279961	-0.651824		3.463						Other		Other		Other
ACH-000790	SHP77	Lung Cancer	Lung		-0.715804				0.189034	1.76129	4.29499	6.86962	4.70708	9.36617	8.62213	1.94486	8.19155			-0.792289	-0.630882	0.361313	1.80027	0.827813	0.733786	1.07773	-0.0272298	1.82125		5.17176					Missense_Mutation (p.D294Y)	Other non-conserving		Other		Other
ACH-000791	RERFLCAD1	Lung Cancer	Lung		-0.114947				0.400538	7.6014	4.22419	6.0268	3.01792	9.09104	7.3912	2.0321	1.96347			-0.682796	1.75935	0.29884	0.905899	-0.0951734	0.617022	0.122225	0.00658348	-0.378316		2.55363						Other		Other		Other
ACH-000792	BFTC909	Kidney Cancer	Kidney		-0.950116				1.5656	6.00113	4.02326	4.90256	5.08958	8.23045	7.58796	1.42223	7.09085			-0.0796588	1.10439	0.121516	-0.287101	1.03682	0.251795	0.274963	-0.229788	1.43252		3.62545						Other		Other		Other
ACH-000793	KATOIII	Gastric Cancer	Gastric		-0.0417131				3.39232	7.10402	4.52105	6.40156	5.07082	9.73071	8.12029	7.66924	2.27202			0.866012	1.55578	0.560807	1.30358	1.02656	0.888493	0.688178	2.19142	-0.269345		8.81149						Other		Other		Other
ACH-000794	BICR22	Head and Neck Cancer	Upper Aerodigestive		-0.145392				0.15056	1.5656	2.11103	3.19377	2.42492	7.11218	5.25248	2.43296	3.62877			-0.812207	-0.710973	-1.56597	-2.10039	-0.419199	-0.222793	-1.53795	0.161948	0.209818		-6.99772						Other		Other		Other
ACH-000796	MCAS	Ovarian Cancer	Ovary		-0.284503				1.28096	6.25304	3.23113	4.76924	3.46597	8.07441	7.78496	2.95233	2.43563			-0.227014	1.20749	-0.577517	-0.428567	0.14965	0.185571	0.427881	0.363246	-0.211565		0.889179						Other		Other		Other
ACH-000799	HS695T	Skin Cancer	Skin		-0.236654				0.226509	4.79494	3.59694	3.75382	3.01792	10.5641	6.19653	1.02148	0.9855			-0.772889	0.610723	-0.2547	-1.50609	-0.0951734	1.24216	-0.805136	-0.385111	-0.723706		-2.68993						Other		Other		Other
ACH-000800	NCIH446	Lung Cancer	Lung		0.00820556				0.263034	0.238787	2.90304	5.37747	2.90497	1.49057	6.79792	0.201634	1.10434			-0.75398	-1.25401	-0.867045	0.216859	-0.156895	-2.60857	-0.338307	-0.702866	-0.681737		-7.14654						Other		Other		Other
ACH-000801	HS936T	Skin Cancer	Skin		-0.0712112				5.62176	0.378512	3.81044	5.93404	2.0635	11.1856	7.27417	0.356144	1.15056			2.02017	-1.19682	-0.0662851	0.807471	-0.616684	1.50592	0.0313789	-0.642981	-0.665412		1.17676						Other		Other		Other
ACH-000802	BFTC905	Bladder Cancer	Urinary Tract		-0.0881561				1.0635	3.79597	3.76871	5.30597	4.30597	6.89445	5.58346	0.910733	2.22342			-0.339587	0.201871	-0.10311	0.140985	0.608638	-0.315194	-1.28103	-0.428035	-0.28651		-1.80197						Other		Other	Missense_Mutation (p.M126L)	Other non-conserving
ACH-000804	NB1	Neuroblastoma	Peripheral Nervous System		-0.118865				0.536053	0.400538	3.84398	5.57501	2.57046	8.29503	7.71562	0.124328	1.34483			-0.612641	-1.18781	-0.0366863	0.426478	-0.339673	0.279203	0.374054	-0.732828	-0.596802		-2.4267						Other		Other		Other
ACH-000805	COLO679	Skin Cancer	Skin		0.118172				0.15056	0.238787	2.50843	5.9465	3.81558	9.16405	6.67469	0.238787	0.545968			-0.812207	-1.25401	-1.21528	0.820685	0.340678	0.648008	-0.433967	-0.688466	-0.878936		-3.47349						Other		Other		Other
ACH-000807	SNU738	Brain Cancer	Central Nervous System		-0.0786561				0.536053	1.50589	3.96625	4.17871	3.03034	7.67962	8.73186	0.176323	0.695994			-0.612641	-0.735409	0.0712067	-1.05521	-0.0883901	0.0180256	1.16291	-0.712676	-0.825951		-2.77814						Other		Other		Other
ACH-000809	KYSE410	Esophageal Cancer	Esophagus		-0.351479				0.687061	4.41143	4.09255	5.71534	6.46972	8.17223	7.08481	2.10434	2.9542			-0.534467	0.453761	0.182663	0.575396	1.79095	0.227085	-0.115611	0.0345805	-0.0284224		2.58593						Other		Other		Other
ACH-000810	SKMEL30	Skin Cancer	Skin		-0.0642424				5.59096	0.495695	3.67016	5.80916	0.15056	10.9483	7.65793	0.963474	1.32193			2.00422	-1.14886	-0.190081	0.674946	-1.66195	1.40523	0.329269	-0.407593	-0.60489		0.400296						Other		Other		Other
ACH-000811	SKOV3	Ovarian Cancer	Ovary		-0.300134				1.36177	4.91456	3.94767	6.54009	4.51096	9.93561	7.79507	1.75275	8.43742			-0.185178	0.659685	0.0548106	1.45058	0.720649	0.975451	0.435724	-0.101687	1.90809		5.91812						Other		Other		Other
ACH-000814	HS939T	Skin Cancer	Skin		0.0159756				4.5472	1.4489	3.97361	5.69627	4.22033	10.8649	7.64623	1.25701	2.72028			1.46388	-0.758734	0.0777065	0.555157	0.561843	1.36983	0.320194	-0.293825	-0.111035		3.18502						Other		Other		Other
ACH-000817	RPMI8226	Myeloma	Plasma Cell		-0.221967				0.250962	0.432959	2.95606	4.77821	4.01614	5.59753	6.26003	0.422233	2.39232			-0.76023	-1.17454	-0.820258	-0.419053	0.45027	-0.8656	-0.755847	-0.617367	-0.226861		-5.18948						Other		Other		Other
ACH-000819	LN18	Brain Cancer	Central Nervous System		-0.669154				4.8525	5.68313	4.80993	5.39917	0.124328	11.1599	9.08044	7.3512	6.38767			1.62193	0.974243	0.815734	0.239886	-1.67628	1.49505	1.4335	2.06815	1.18418		8.15639						Other		Other		Other
ACH-000820	SW403	Colon/Colorectal Cancer	Colorectal		-0.142142				3.851	6.61765	2.87578	5.28207	3.80529	9.84394	5.62029	2.52356	4.42626			1.10347	1.35672	-0.8911	0.115622	0.335059	0.936547	-1.25244	0.197063	0.491468		2.39241						Other		Other		Other
ACH-000821	EJM	Myeloma	Plasma Cell		-0.0152615				0.137504	0.214125	2.9982	4.59096	2.51096	4.01167	5.70708	0.201634	0.226509			-0.818966	-1.2641	-0.783072	-0.617752	-0.372185	-1.53863	-1.18507	-0.702866	-0.991759		-8.27439						Other		Other		Other
ACH-000822	SKMEL24	Skin Cancer	Skin		0.238534				3.3505	2.58736	2.71589	5.41414	5.8071	9.26658	7.68454	1.67356	5.2521			0.844363	-0.292786	-1.0322	0.255766	1.42888	0.691519	0.349927	-0.132381	0.783127		2.89622						Other		Other		Other
ACH-000823	KYSE140	Esophageal Cancer	Esophagus		-0.143614				1.85997	2.93546	3.13586	5.42223	4.39643	5.88777	6.22188	0.910733	5.59335			0.0727343	-0.150319	-0.661584	0.264358	0.658069	-0.742425	-0.785459	-0.428035	0.903648		-0.869011						Other		Other		Other
ACH-000824	KYSE510	Esophageal Cancer	Esophagus		-0.241893				5.34341	4.4121	4.75489	6.34837	5.61147	9.98513	8.00988	6.7148	7.65127			1.87607	0.454039	0.767162	1.24714	1.32198	0.996469	0.602476	1.82149	1.63044		10.7173						Other		Other		Other
ACH-000826	CAL12T	Lung Cancer	Lung		-0.510048				6.62059	6.10894	4.88411	7.61464	4.21412	9.4412	9.66947	0.641546	0.505891			2.53725	1.14852	0.881197	2.59084	0.558452	0.765629	1.89072	-0.532366	-0.89309		8.94716						Other		Other		Other
ACH-000827	WM793	Skin Cancer	Skin		-0.244291				4.10852	5.08364	5.57773	4.9241	4.47379	10.4276	8.4596	1.45943	2.35614			1.23678	0.728883	1.4933	-0.26424	0.700336	1.18426	0.951563	-0.215371	-0.239636		5.57588						Other		Other		Other
ACH-000829	HUNS1	Myeloma	Plasma Cell		-0.0564334				0.807355	0.286881	2.90881	5.34696	2.31034	5.38647	5.76288	0.367371	1.94111			-0.472192	-1.23432	-0.861949	0.184478	-0.481808	-0.955174	-1.14175	-0.63863	-0.386215		-5.98757						Other		Other		Other
ACH-000831	HEC50B	Endometrial/Uterine Cancer	Uterus		-0.12735				5.29057	5.56163	4.17552	5.9357	3.67356	8.48539	8.4793	1.76129	2.78869			1.84872	0.924515	0.25589	0.809223	0.263076	0.359987	0.966855	-0.0983788	-0.0868757		5.24301						Other		Other		Other
ACH-000832	CAL27	Head and Neck Cancer	Upper Aerodigestive		-0.134623				0.604071	3.05658	3.63227	5.68762	4.68032	7.363	6.854	2.7866	3.28244			-0.577429	-0.100745	-0.22352	0.545976	0.813191	-0.116348	-0.294779	0.29901	0.0875033		0.43286						Other		Other		Other
ACH-000833	RH30	Sarcoma	Soft Tissue		-0.0758246				0.545968	0.201634	4.0635	4.61941	3.12433	5.09761	5.4121	0.454176	0.400538			-0.607508	-1.26921	0.157033	-0.58756	-0.0370313	-1.07776	-1.41404	-0.604986	-0.930297		-6.37137						Other		Other		Other
ACH-000834	UMUC1	Bladder Cancer	Urinary Tract		-0.475819				0.250962	5.90111	3.14405	5.26641	2.95791	8.53605	5.82706	2.02148	6.37782			-0.76023	1.06345	-0.654362	0.0990074	-0.127962	0.38149	-1.09194	0.00246696	1.1807		0.0926243						Other		Other		Other
ACH-000835	GCT	Sarcoma	Soft Tissue		-0.207334				3.59455	3.97269	4.62936	5.05094	3.62293	8.23487	7.69035	0.731183	2.72683			0.970705	0.274198	0.656384	-0.129645	0.235413	0.253668	0.354436	-0.497624	-0.108721		2.00881						Other		Other		Other
ACH-000836	YD15	Head and Neck Cancer	Upper Aerodigestive		-0.0944667				1.58976	2.31904	3.57531	4.48285	3.72247	8.26472	6.12516	1.58015	1.94111			-0.0671481	-0.402606	-0.273782	-0.732477	0.289801	0.266339	-0.860539	-0.168585	-0.386215		-2.33521						Other		Other		Other
ACH-000837	NCIH322	Lung Cancer	Lung		-0.455129				5.99865	5.40905	5.05311	5.853	6.09993	10.757	8.99413	1.7137	1.37295			2.21528	0.862067	1.03034	0.721467	1.58889	1.32403	1.36649	-0.116823	-0.58687		8.40487					Missense_Mutation (p.R460S)	Other non-conserving		Other		Other
ACH-000838	AMO1	Myeloma	Plasma Cell		-0.22947				0.389567	0.111031	2.40871	5.15623	0.0565835	6.23285	6.44228	0.536053	0.782409			-0.688476	-1.30629	-1.30328	-0.0179078	-1.7133	-0.595973	-0.614372	-0.573252	-0.795432		-7.60828						Other		Other		Other
ACH-000839	SCABER	Bladder Cancer	Urinary Tract		-0.0122602				1.12433	4.51854	5.86542	4.12763	3.78869	7.28854	6.01592	2.23266	2.19849			-0.308098	0.497599	1.74718	-1.10942	0.325985	-0.147945	-0.945335	0.0843162	-0.295314		-0.151029						Other		Other		Other
ACH-000840	HCC366	Lung Cancer	Lung		-0.180805				2.21723	5.68454	5.16792	3.55213	3.79701	9.28478	10.1084	1.46989	0.910733			0.257684	0.974818	1.13165	-1.72011	0.330535	0.699244	2.23144	-0.211319	-0.750112		2.94382						Other		Other		Other
ACH-000841	NCIH2087	Lung Cancer	Lung		-0.315365				1.66448	6.05159	6.27557	6.07938	5.49378	10.0816	9.52288	4.76871	2.09085			-0.0284668	1.12504	2.10912	0.961693	1.25767	1.03742	1.77693	1.06724	-0.333329		8.97332						Other		Other		Other
ACH-000843	HARA	Lung Cancer	Lung		-0.229568				1.46989	4.75007	3.3505	5.87823	4.98687	9.03334	7.15927	1.84398	4.08831			-0.129207	0.592361	-0.472175	0.748248	0.980691	0.592535	-0.0578139	-0.0663266	0.372113		2.56043						Other		Other		Other
ACH-000845	NCIH1373	Lung Cancer	Lung		0.258667				1.91456	8.10894	4.66505	5.78136	4.12681	10.0377	9.72892	4.25776	4.53916			0.100997	1.96707	0.687884	0.645448	0.510741	1.01877	1.93688	0.869203	0.531338		8.26833						Other		Other	Nonsense_Mutation (p.E375*)	Damaging
ACH-000846	FADU	Head and Neck Cancer	Upper Aerodigestive		-0.177245				1.94486	4.24413	4.91025	5.27724	4.49953	9.77327	8.85337	2.72683	5.46238			0.11668	0.385289	0.904267	0.110499	0.714401	0.906557	1.25723	0.275846	0.857392		5.52816						Other		Other		Other
ACH-000847	HGC27	Gastric Cancer	Gastric		-0.197371				0.659925	0.378512	2.49057	5.83668	4.36177	8.26613	6.02813	0.137504	0.275007			-0.548515	-1.19682	-1.23104	0.704154	0.639127	0.266936	-0.935857	-0.727722	-0.974631		-4.00437						Other		Other		Other
ACH-000848	JHH7	Liver Cancer	Liver		-0.281814				6.26191	1.8953	3.8953	6.10224	4.11603	9.29126	7.31406	0.526069	4.83086			2.35156	-0.576032	0.00860118	0.985951	0.504853	0.701996	0.0623462	-0.577122	0.63436		4.09652						Other		Other		Other
ACH-000849	MDAMB468	Breast Cancer	Breast		-0.110532				1.10434	4.91648	4.88313	5.62381	4.29278	7.73958	6.60496	5.3147	4.49442			-0.318448	0.660467	0.880334	0.478262	0.601432	0.043471	-0.488092	1.27885	0.515536		3.65181						Other		Other		Other
ACH-000851	MORCPR	Lung Cancer	Lung		-0.180531				5.91265	6.64458	5.0197	6.90845	4.01614	10.2325	9.0367	8.36855	9.07644			2.17076	1.36774	1.00085	1.84147	0.45027	1.10147	1.39954	2.46245	2.13377		13.9283					Frame_Shift_Del (p.K551fs)	Damaging		Other		Other
ACH-000853	NCIH661	Lung Cancer	Lung		-0.0772698				0.536053	2.16993	3.6311	5.19928	2.66448	7.26688	7.2738	0.495695	2.16993			-0.612641	-0.463635	-0.224547	0.0277697	-0.288299	-0.157139	0.0310895	-0.588894	-0.305403		-2.5817					Missense_Mutation (p.V168I)	Other non-conserving		Other		Other
ACH-000854	OCIMY5	Myeloma	Plasma Cell		-0.170917				0.378512	0.163499	1.5656	4.67412	1.95977	3.5509	6.15927	0.124328	0.214125			-0.694199	-1.28482	-2.0473	-0.529506	-0.673365	-1.73418	-0.834061	-0.732828	-0.996133		-9.52639						Other		Other		Other
ACH-000855	KYSE150	Esophageal Cancer	Esophagus		-0.147233				1.01436	4.6865	3.56194	5.80787	3.70377	8.50898	6.61985	0.604071	0.250962			-0.36503	0.566343	-0.285585	0.67358	0.279583	0.370001	-0.476531	-0.54689	-0.983123		-0.767652						Other		Other		Other
ACH-000856	CAL51	Breast Cancer	Breast		-0.145148				0.739848	3.31325	3.44095	5.77479	0.400538	8.0474	6.99684	0.286881	5.98823			-0.507139	0.00430072	-0.392351	0.638474	-1.52536	0.174107	-0.183896	-0.669826	1.04311		-1.41858						Other		Other		Other
ACH-000858	KNS62	Lung Cancer	Lung		-0.195392				1.17632	5.21451	2.96532	5.91073	4.51033	7.615	6.21665	1.89918	3.82782			-0.281181	0.782447	-0.812081	0.782734	0.720303	-0.0093973	-0.789518	-0.0449355	0.280115		0.628485						Other		Other		Other
ACH-000859	HCC1954	Breast Cancer	Breast		-0.247796				3.14893	1.92979	5.18587	6.22226	5.81941	9.84527	7.54821	7.21548	6.84549			0.740016	-0.561916	1.14749	1.11332	1.43561	0.937113	0.244099	2.01555	1.34586		8.41714						Other		Other		Other
ACH-000860	NCIH358	Lung Cancer	Lung		-0.296557				1.1635	5.6008	5.1375	6.69766	5.01837	9.61419	7.97602	1.23266	1.62761			-0.28782	0.940548	1.10481	1.61779	0.997904	0.839046	0.576189	-0.303262	-0.496934		4.98827						Other		Other		Other
ACH-000861	HOP62	Lung Cancer	Lung		-0.248229				1.1177	5.14731	4.30743	4.84599	4.5097	10.3723	9.81261	4.28836	2.82782			-0.311532	0.754941	0.372291	-0.347125	0.719957	1.16079	2.00184	0.88106	-0.073055		5.15916						Other		Other		Other
ACH-000862	KMBC2	Bladder Cancer	Urinary Tract		-0.214622				0.214125	5.55336	4.7339	5.15421	3.7366	7.6311	6.79948	2.16672	2.49825			-0.7793	0.92113	0.748638	-0.0200558	0.297527	-0.00256455	-0.3371	0.0587572	-0.189449		0.697583						Other		Other		Other
ACH-000863	DBTRG05MG	Brain Cancer	Central Nervous System		-0.156711				0.226509	4.32697	4	4.86542	4.6311	8.38789	7.78437	5.13586	5.71507			-0.772889	0.419195	0.100994	-0.326504	0.786297	0.318609	0.427424	1.20953	0.946635		3.1093						Other		Other		Other
ACH-000864	COLO684	Endometrial/Uterine Cancer	Uterus		-0.148369				0.411426	0.344828	4.53481	6.58105	3.33914	5.82094	6.85387	4.90207	0.263034			-0.677159	-1.21061	0.572948	1.49405	0.0803441	-0.770784	-0.294876	1.11892	-0.978859		-0.666024						Other		Other		Other
ACH-000865	KYSE450	Esophageal Cancer	Esophagus		-0.136138				0.286881	2.01078	4.4489	6.31016	4.46074	8.16244	6.63517	0.214125	4.6565			-0.741635	-0.52877	0.497137	1.20659	0.693208	0.222932	-0.464639	-0.698025	0.572778		0.759574						Other		Other		Other
ACH-000866	NCIH1048	Lung Cancer	Lung		-0.0807206				0.641546	0.992768	4.2149	5.88387	0.0976108	7.30214	7.87572	0.432959	3.0321			-0.558029	-0.945419	0.290639	0.754223	-1.69088	-0.142176	0.49833	-0.613209	-0.000908881		-2.40743						Other		Other		Other
ACH-000867	CHAGOK1	Lung Cancer	Lung		-0.157301				4.852	3.849	3.88753	3.64847	4.36177	8.31011	6.38543	0.201634	0.748461			1.62167	0.223572	0.00173788	-1.61789	0.639127	0.285602	-0.658501	-0.702866	-0.807421		-1.01497						Other		Other		Other
ACH-000869	NCIH1568	Lung Cancer	Lung		-0.529383				3.60526	3.89433	4.22188	5.36317	3.90977	8.41346	9.98854	0.475085	0.85599			0.976249	0.242127	0.296794	0.201684	0.392149	0.329461	2.1384	-0.596882	-0.769446		3.21054						Other	In_Frame_Del (p.DEE61del); COSMIC hotspot	Hotspot		Other
ACH-000872	HCC515	Lung Cancer	Lung		-0.391356				3.45681	7.337	3.54473	4.86542	3.03738	8.10905	8.07884	2.76765	3.55213			0.899397	1.65113	-0.300767	-0.326504	-0.08454	0.200271	0.656006	0.291668	0.18275		3.16941						Other		Other		Other
ACH-000873	KYSE270	Esophageal Cancer	Esophagus		-0.159887				0.485427	3.25701	3.43962	5.11061	3.01257	6.43696	5.54566	0.641546	1.09085			-0.63885	-0.0187151	-0.393524	-0.0663188	-0.0980985	-0.509351	-1.31037	-0.532366	-0.686499		-4.25409						Other		Other		Other
ACH-000876	MDAMB415	Breast Cancer	Breast		-0.217608				2.99458	6.08831	3.7301	5.77241	5.74497	11.197	4.96532	1.90689	8.0031			0.660108	1.14007	-0.137189	0.635955	1.39493	1.51077	-1.76086	-0.0419453	1.7547		5.15654						Other		Other		Other
ACH-000878	HCC15	Lung Cancer	Lung		-0.355925				7.70991	7.51041	6.33896	7.40233	6.27798	11.9757	9.47594	1.75275	8.47946			3.10118	1.72211	2.16506	2.36555	1.68618	1.84124	1.74049	-0.101687	1.92293		16.4431					Missense_Mutation (p.G364C)	Other non-conserving		Other		Other
ACH-000879	MFE296	Endometrial/Uterine Cancer	Uterus		-0.0362425				0.0703893	0.895303	3.61235	5.78947	2.85798	7.80135	6.46467	0.0976108	3.63459			-0.85371	-0.985309	-0.241095	0.654053	-0.182568	0.0696877	-0.596993	-0.743183	0.211873		-2.66724						Other		Other		Other
ACH-000880	AGS	Gastric Cancer	Gastric		-0.0531064				0.464668	4.54967	4.6427	5.95257	0.137504	8.97542	6.54334	1.31615	0.367371			-0.649596	0.510341	0.668161	0.827126	-1.66908	0.567953	-0.535924	-0.270905	-0.942011		-1.49394						Other		Other		Other
ACH-000881	MELJUSO	Skin Cancer	Skin		-0.0947776				3.51854	0.298658	3.77083	5.49538	0.0703893	10.786	7.66278	1.72247	1.15704			0.931354	-1.2295	-0.101243	0.341974	-1.70576	1.33636	0.333034	-0.113424	-0.663122		-0.870324						Other		Other		Other
ACH-000882	IGR1	Skin Cancer	Skin		-0.0513796				5.0321	1.9782	3.06523	5.53045	4.17473	8.10711	7.0735	0.782409	0.918386			1.71491	-0.542105	-0.723918	0.379189	0.536924	0.19945	-0.12439	-0.47777	-0.747409		0.214879						Other	Missense_Mutation (p.Q57H)	Other non-conserving		Other
ACH-000884	MDAMB435S	Skin Cancer	Skin		-0.0906186				4.33128	3.90593	2.72683	4.87823	0.0565835	9.23048	8.11816	1.47508	2.04264			1.3521	0.246872	-1.02254	-0.31291	-1.7133	0.676199	0.686527	-0.209304	-0.350355		-0.646713						Other		Other		Other
ACH-000885	TOV21G	Ovarian Cancer	Ovary		-0.0153017				0.389567	6.28188	4.46074	5.44989	4.40735	10.7371	6.87983	0.847997	4.24869			-0.688476	1.2193	0.507587	0.293708	0.664035	1.31559	-0.274727	-0.45235	0.428752		3.01342						Other		Other		Other
ACH-000886	NCIH2009	Lung Cancer	Lung		-0.106907				0.790772	5.14893	5.01792	5.32445	4.90545	9.89695	9.27039	2.05658	1.58496			-0.480776	0.755607	0.999282	0.160596	0.936202	0.959047	1.58094	0.0160724	-0.511994		4.41497						Other		Other		Other
ACH-000887	SF172	Brain Cancer	Central Nervous System		-0.255903				6.52372	5.25399	4.79233	6.26885	5.18309	8.09366	8.86065	0.454176	0.389567			2.4871	0.798604	0.800208	1.16275	1.08791	0.193739	1.26288	-0.604986	-0.934172		6.25404					Missense_Mutation (p.Y567S)|Frame_Shift_Del (p.G333fs)	Damaging		Other		Other
ACH-000888	NCIH1793	Lung Cancer	Lung		-0.903525				6.42995	6.34199	7.02735	7.88441	6.48848	10.8743	9.87946	8.92428	11.8309			2.43856	1.2439	2.77255	2.87712	1.8012	1.37382	2.05373	2.67784	3.10655		20.3453						Other		Other	Nonsense_Mutation (p.K459*)|Missense_Mutation (p.V306M)|Missense_Mutation (p.R17G)	Damaging
ACH-000889	KMM1	Myeloma	Plasma Cell		-0.0351954				1.82375	0.333424	2.65306	5.76447	2.90304	5.22535	6.65449	0.594549	1.23266			0.0539835	-1.21527	-1.08764	0.62753	-0.157948	-1.02355	-0.449643	-0.550581	-0.636417		-4.43954						Other		Other		Other
ACH-000890	SW1271	Lung Cancer	Lung		-0.315775				1.75275	2.16027	3.46989	3.7126	0.0976108	1.7137	8.54736	0.536053	1.4489			0.0172273	-0.467585	-0.366818	-1.54984	-1.69088	-2.51387	1.01969	-0.573252	-0.560047		-6.68538						Other		Other		Other
ACH-000894	NCIH1869	Lung Cancer	Lung		-0.252904				1.41143	5.84725	6.50637	5.3844	3.89821	10.1968	8.14705	1.94111	5.14364			-0.159471	1.04141	2.3128	0.224206	0.38583	1.08632	0.708952	-0.028684	0.744822		6.31618						Other		Other		Other
ACH-000896	647V	Bladder Cancer	Urinary Tract		-0.095591				0.163499	2.08746	3.58015	4.3505	3.29866	8.22028	6.51017	0.275007	0.545968			-0.805508	-0.497385	-0.269516	-0.872922	0.0582257	0.247478	-0.561672	-0.674428	-0.878936		-4.25466						Other		Other		Other
ACH-000898	SNU719	Gastric Cancer	Gastric		-0.174326				6.76301	8.06302	3.27501	5.61706	0.613532	8.61725	6.41227	4.78188	4.22419			2.61098	1.94828	-0.538793	0.471104	-1.40897	0.415948	-0.637665	1.07234	0.420103		4.35332						Other		Other	Missense_Mutation (p.F216C)	Other non-conserving
ACH-000899	WM88	Skin Cancer	Skin		-0.187947				4.58316	0.887525	4.23113	5.51791	3.80632	10.1808	7.20085	1.53107	1.57531			1.4825	-0.988492	0.304956	0.365882	0.335623	1.0795	-0.0255347	-0.187605	-0.515403		1.85142						Other		Other		Other
ACH-000900	NCIH23	Lung Cancer	Lung		-0.24168				1.49057	3.64616	4.40531	4.34767	1.83996	8.2798	8.8219	0.163499	0.378512			-0.118499	0.140556	0.45867	-0.875927	-0.738832	0.272736	1.2328	-0.717646	-0.938076		-1.28422					Missense_Mutation (p.Q193H)	Other non-conserving		Other		Other
ACH-000901	HCC1359	Lung Cancer	Lung		-0.243116				1.70487	0.948601	3.72465	4.79597	2.21723	8.26177	8.31325	0.432959	1.65535			-0.00755787	-0.963496	-0.141995	-0.400201	-0.532685	0.265084	0.83796	-0.613209	-0.487135		-2.04323						Other		Other		Other
ACH-000903	FTC133	Thyroid Cancer	Thyroid		-0.197122				0.250962	3.41954	4.88899	5.0798	3.57531	9.02724	6.07959	1.7137	1.9222			-0.76023	0.0478041	0.885501	-0.0990121	0.209394	0.589947	-0.895908	-0.116823	-0.392893		-0.53222						Other		Other		Other
ACH-000905	5637	Bladder Cancer	Urinary Tract		-0.137418				0.286881	3.6311	3.00899	4.60763	2.82375	7.7241	7.09856	0.485427	1.84398			-0.741635	0.134393	-0.773547	-0.600068	-0.201273	0.0369041	-0.104938	-0.592874	-0.420516		-3.26355						Other		Other		Other
ACH-000906	ES2	Ovarian Cancer	Ovary		-0.181167				1.59932	1.08406	3.24184	4.06781	3.30889	6.57289	7.88661	0.226509	1.20789			-0.062202	-0.908053	-0.568062	-1.1729	0.0638138	-0.451664	0.506786	-0.693225	-0.645164		-3.93067						Other		Other		Other
ACH-000907	SNU349	Kidney Cancer	Kidney		-0.197664				1.0635	5.25134	3.05137	3.95791	3.29866	7.43054	6.40667	1.76129	3.25701			-0.339587	0.797519	-0.736145	-1.28951	0.0582257	-0.0876843	-0.642012	-0.0983788	0.0785224		-2.25905						Other		Other	Frame_Shift_Del (p.K398fs)	Damaging
ACH-000910	MDAMB453	Breast Cancer	Breast		-0.0972274				0.526069	3.44361	3.14568	6.83908	0.0143553	9.74115	6.26003	0.189034	0.189034			-0.61781	0.0576545	-0.652923	1.76785	-1.73637	0.892923	-0.755847	-0.70775	-1.00499		-2.75726						Other		Other		Other
ACH-000911	NUGC3	Gastric Cancer	Gastric		-0.221363				0.773996	3.75916	3.24641	4.94251	4.60466	7.9394	7.33002	0.238787	3.84499			-0.489461	0.186802	-0.564031	-0.244699	0.77185	0.128275	0.0747339	-0.688466	0.286178		-0.538818						Other		Other		Other
ACH-000912	NCIH2286	Lung Cancer	Lung		-0.111745				0.545968	5.00315	4.62527	5.05137	2.82782	9.1814	9.27659	0.238787	0.970854			-0.607508	0.695942	0.652778	-0.129184	-0.199049	0.655371	1.58575	-0.688466	-0.728879		1.23676						Other		Other		Other
ACH-000913	ESS1	Endometrial/Uterine Cancer	Uterus		-0.0691135				0.650765	5.52826	4.92362	4.21023	4.08406	7.34855	7.79999	1.13093	2.64847			-0.553257	0.910856	0.916068	-1.02176	0.487385	-0.122478	0.439549	-0.342691	-0.136397		0.57727						Other		Other		Other
ACH-000914	HT	Lymphoma	Lymphocyte		-0.146847				0.286881	0.163499	3.83996	5.73118	0.0426443	3.7148	6.36036	0.344828	0.536053			-0.741635	-1.28482	-0.0402376	0.592203	-1.72092	-1.66462	-0.677959	-0.647367	-0.882438		-7.06779						Other	Splice_Site (NA)	Damaging		Other
ACH-000915	IPC298	Skin Cancer	Skin		-0.0335162				4.32121	0.201634	2.35896	5.37608	3.64731	10.139	6.67962	0.321928	0.963474			1.34689	-1.26921	-1.34718	0.215385	0.248737	1.06179	-0.430137	-0.656243	-0.731485		-1.56146						Other		Other		Other
ACH-000916	NCIH1573	Lung Cancer	Lung		-0.539197				8.75292	8.61143	5.19377	7.60933	5.40429	10.7591	10.3272	7.65148	10.699			3.64113	2.17273	1.15447	2.58521	1.20878	1.32495	2.4013	2.18453	2.7068		19.3799					Missense_Mutation (p.A143P)	Other non-conserving		Other		Other
ACH-000917	TE4	Esophageal Cancer	Esophagus		-0.257396				3.78241	5.27053	3.62293	5.10769	5.65306	8.7252	7.56285	2.7866	7.42122			1.06796	0.805373	-0.23176	-0.0694237	1.34471	0.461761	0.255469	0.29901	1.5492		5.48229						Other		Other		Other
ACH-000919	IM95	Gastric Cancer	Gastric		-0.0314304				2.89336	6.34518	2.49313	6.86381	3.87184	8.29425	5.92172	9.59134	5.54381			0.607709	1.2452	-1.22877	1.7941	0.371424	0.278871	-1.01845	2.93638	0.886149		5.87261						Other		Other		Other
ACH-000921	NCIH1339	Lung Cancer	Lung		-0.669613				0.941106	5.07039	5.23917	5.27761	4.91743	9.83071	9.07419	0.613532	1.93357			-0.40295	0.72346	1.19453	0.110894	0.942751	0.930932	1.42864	-0.543223	-0.388876		3.99616					Missense_Mutation (p.R413L)|Missense_Mutation (p.V369L)	Other non-conserving		Other		Other
ACH-000922	RCHACV	Leukemia	Blood		-0.14277				0.62293	0.333424	2.12433	6.13463	0.0703893	3.58256	7.34616	0.111031	0.214125			-0.567666	-1.21527	-1.55424	1.02033	-1.70576	-1.72074	0.0872614	-0.737982	-0.996133		-7.3902						Other		Other		Other
ACH-000924	NCIH2172	Lung Cancer	Lung		-0.663453				4.78031	6.52638	5.44427	5.86344	5.19849	10.8296	9.6311	7.01324	8.68345			1.58456	1.31937	1.37552	0.732552	1.09633	1.35484	1.86094	1.93717	1.99498		13.2563					Missense_Mutation (p.G430C)	Other non-conserving		Other		Other
ACH-000926	HT55	Colon/Colorectal Cancer	Colorectal		-0.198157				3.37573	5.5008	3.853	4.8953	4.99955	8.79653	6.00518	0.298658	1.20789			0.857428	0.899619	-0.0287319	-0.294798	0.987621	0.492033	-0.953673	-0.665261	-0.645164		0.649072						Other		Other		Other
ACH-000928	JHUEM1	Endometrial/Uterine Cancer	Uterus		-0.108631				1.15704	1.66448	4.7703	6.86765	0	6.9292	7.736	0.941106	1.43829			-0.291162	-0.670501	0.780763	1.79817	-1.74422	-0.300448	0.389871	-0.416262	-0.563794		-1.01758						Other		Other		Other
ACH-000929	NCIH2110	Lung Cancer	Lung		-0.575258				6.05702	6.94111	5.73823	6.98071	5.20124	9.9952	10.0221	8.76398	8.07082			2.2455	1.4891	1.63493	1.91815	1.09783	1.00074	2.16445	2.61571	1.77861		15.945					Missense_Mutation (p.G429C)	Other non-conserving		Other		Other
ACH-000932	SNU1	Gastric Cancer	Gastric		-0.174631				0.765535	0.15056	3.61117	5.55428	0.0426443	9.77709	6.37156	0.137504	0.31034			-0.493841	-1.29012	-0.242136	0.404483	-1.72092	0.908178	-0.669269	-0.727722	-0.962152		-4.79349						Other	Frame_Shift_Ins (p.I450fs)	Damaging		Other
ACH-000934	MDAMB361	Breast Cancer	Breast		-0.157096				6.82655	8.43871	4.14812	5.5292	3.8748	9.74901	7.2605	0.918386	1.09761			2.64387	2.10204	0.231706	0.377863	0.373038	0.896263	0.0207658	-0.425068	-0.684112		5.53637						Other		Other		Other
ACH-000935	MDST8	Colon/Colorectal Cancer	Colorectal		-0.09828				0.613532	1.75275	2.81147	4.5404	0.0426443	7.54743	7.15492	0.790772	1.63691			-0.572532	-0.634376	-0.947851	-0.671406	-1.72092	-0.0380735	-0.0611879	-0.474529	-0.493646		-5.61452						Other		Other		Other
ACH-000936	EFO27	Ovarian Cancer	Ovary		-0.140164				2.02503	5.48704	4.08066	4.41954	3.40054	7.39686	6.67962	1.774	6.35878			0.158183	0.893984	0.172172	-0.799658	0.113894	-0.101976	-0.430137	-0.0934523	1.17397		1.08699						Other		Other		Other
ACH-000937	PF382	Leukemia	Blood		-0.0760736				0.757023	0.584963	3.47638	5.03694	0.137504	3.04264	6.52184	0.475085	1.65992			-0.498248	-1.11232	-0.361085	-0.144495	-1.66908	-1.94988	-0.552617	-0.596882	-0.48552		-7.37013						Other		Other	Missense_Mutation (p.R761H)	Other non-conserving
ACH-000938	NALM6	Leukemia	Blood		0.0532379				1.01436	0.263034	3.03914	4.84499	0.0976108	2.45418	5.26078	0.367371	0.344828			-0.36503	-1.24408	-0.746941	-0.34819	-1.69088	-2.19962	-1.53151	-0.63863	-0.949972		-9.71485					Missense_Mutation (p.R459Q)	Other non-conserving		Other		Other
ACH-000939	SKUT1	Sarcoma	Soft Tissue		-0.131316				1.18903	0.863938	4.81404	5.71562	0.0426443	8.40323	8.81558	0.367371	1.86394			-0.274601	-0.998146	0.81936	0.575687	-1.72092	0.325118	1.22789	-0.63863	-0.413469		-1.0977						Other		Other		Other
ACH-000941	HEC1B	Endometrial/Uterine Cancer	Uterus		-0.0950323				0.238787	6.15745	4.24489	6.01346	3.51602	10.5976	7.10024	0.584963	6.29536			-0.766533	1.16837	0.3171	0.891746	0.176993	1.25639	-0.103631	-0.554296	1.15157		3.53771						Other	Missense_Mutation (p.G15R)	Other non-conserving	Missense_Mutation (p.R162W)	Other non-conserving
ACH-000943	RKO	Colon/Colorectal Cancer	Colorectal		-0.0577937				1.05658	0.137504	2.9486	4.80168	0.0285692	6.57984	7.52818	0.201634	0.31034			-0.343169	-1.29546	-0.826838	-0.394151	-1.72861	-0.448712	0.228555	-0.702866	-0.962152		-6.4734					Missense_Mutation (p.G350S)	Other non-conserving		Other		Other
ACH-000944	NAMALWA	Lymphoma	Lymphocyte		-0.048305				0.163499	0.443607	3.36737	4.83744	0.0840643	2.63923	6.27389	0.536053	0.432959			-0.805508	-1.17018	-0.457284	-0.356201	-1.69828	-2.12108	-0.745085	-0.573252	-0.918847		-8.84572						Other		Other		Other
ACH-000945	NCIH650	Lung Cancer	Lung		-0.107185				0.378512	3.32337	3.70377	4.48156	3.03738	7.10559	6.60644	0.263034	1.34483			-0.694199	0.00844434	-0.160425	-0.733847	-0.08454	-0.225588	-0.486942	-0.679069	-0.596802		-3.65297						Other		Other		Other
ACH-000946	HEC265	Endometrial/Uterine Cancer	Uterus		-0.0260532				2.58496	4.24031	5.84775	6.83807	5.24298	9.0165	10.1496	3.73877	1.46989			0.448054	0.383729	1.73158	1.76678	1.12064	0.585389	2.26344	0.668051	-0.552636		8.41503					Missense_Mutation (p.R483C); TCGA hotspot|Missense_Mutation (p.E242K)	Hotspot	Missense_Mutation (p.R18P); TCGA hotspot and COSMIC hotspot	Hotspot		Other
ACH-000947	OVK18	Ovarian Cancer	Ovary		-0.112298				0.505891	0.632268	4.55213	6.53947	0.432959	8.98177	7.54867	1.35614	4.53543			-0.628256	-1.09296	0.588235	1.44992	-1.50764	0.570648	0.244458	-0.255403	0.530022		-0.100979						Other		Other		Other
ACH-000948	2313287	Gastric Cancer	Gastric		-0.0931634				5.9542	7.33432	4.19928	6.77347	5.40497	11.9334	7.78129	7.37077	4.47054			2.19227	1.65004	0.276853	1.69823	1.20915	1.82332	0.425034	2.07574	0.507103		11.8577						Other		Other		Other
ACH-000950	LOVO	Colon/Colorectal Cancer	Colorectal		-0.137627				1.97453	5.15178	3.53978	5.45088	5.09761	5.17473	7.04712	3.57289	4.25927			0.132041	0.756771	-0.305139	0.294759	1.0412	-1.04504	-0.144864	0.60376	0.432491		1.76599						Other		Other		Other
ACH-000953	SUPT1	Leukemia	Blood		-0.0150445				0.555816	0.400538	4.0197	5.79572	0.111031	3.57652	7.55159	0.378512	1.29866			-0.60241	-1.18781	0.11838	0.660682	-1.68355	-1.7233	0.246729	-0.634312	-0.613108		-5.4187						Other		Other		Other
ACH-000956	22RV1	Prostate Cancer	Prostate		0.0276695				3.30012	0.356144	3.73444	7.16209	2.31325	5.77083	7.14782	0.333424	3.21878			0.818285	-1.20598	-0.133357	2.11062	-0.48022	-0.792053	-0.0667023	-0.651787	0.065021		-0.336169					Missense_Mutation (p.T314M)	Other non-conserving		Other		Other
ACH-000957	LS180	Colon/Colorectal Cancer	Colorectal		-0.0675809				0.632268	4.9542	2.79077	6.19869	4.78241	8.36492	6.39489	3.90207	3.66562			-0.562832	0.675905	-0.966117	1.0883	0.868972	0.308863	-0.651157	0.731345	0.222831		1.71611						Other		Other		Other
ACH-000958	SW48	Colon/Colorectal Cancer	Colorectal		-0.135918				0.555816	5.64559	3.75596	5.77241	4.73823	8.16662	7.16179	1.05658	2.25399			-0.60241	0.958876	-0.114369	0.635955	0.844831	0.224703	-0.0558569	-0.371506	-0.275714		1.24451						Other		Other		Other
ACH-000959	SNUC4	Colon/Colorectal Cancer	Colorectal		-0.30593				0.575312	5.64847	5.0054	6.63967	5.56834	9.25647	7.33851	5.19849	2.90689			-0.592317	0.960054	0.988232	1.55625	1.29842	0.687229	0.0813266	1.23381	-0.0451294		6.16787					Missense_Mutation (p.M283L)|Missense_Mutation (p.M133I)	Other non-conserving		Other		Other
ACH-000960	REH	Leukemia	Blood		-0.0863785				0.933573	0.344828	2.94673	4.89676	0.111031	3.81044	6.9743	0.739848	0.722466			-0.40685	-1.21061	-0.828488	-0.293255	-1.68355	-1.62403	-0.201393	-0.494266	-0.816602		-7.55904						Other		Other		Other
ACH-000961	ISHIKAWAHERAKLIO02ER	Endometrial/Uterine Cancer	Uterus		-0.311169				0.400538	4.0917	3.96347	6.09466	4.50526	8.17602	7.63205	0.31034	3.71699			-0.682796	0.322905	0.0687607	0.977908	0.717531	0.228696	0.309183	-0.660734	0.240974		1.52243						Other		Other	Frame_Shift_Del (p.K398fs)	Damaging
ACH-000962	OC314	Ovarian Cancer	Ovary		0.0178491				0.565597	0.83996	4.20242	5.51728	4.26078	7.62366	6.46907	0.286881	1.63227			-0.597347	-1.00796	0.279622	0.365214	0.583944	-0.00572298	-0.593575	-0.669826	-0.495287		-2.14094						Other		Other		Other
ACH-000963	CCK81	Colon/Colorectal Cancer	Colorectal		-0.321903				1.20789	4.28392	4.1152	6.23668	3.18903	9.85153	6.62688	2.03914	1.87184			-0.264838	0.401577	0.202654	1.12862	-0.00167498	0.93977	-0.471079	0.00931108	-0.410677		1.53366						Other		Other		Other
ACH-000965	RL952	Endometrial/Uterine Cancer	Uterus		-0.0553284				2.57289	4.91552	4.03826	6.48688	0.0703893	10.1384	7.27687	0.238787	1.62293			0.441804	0.660076	0.134758	1.39411	-1.70576	1.06152	0.0334751	-0.688466	-0.498585		0.832933					Missense_Mutation (p.R116W)	Other non-conserving		Other		Other
ACH-000966	IGROV1	Ovarian Cancer	Ovary		-0.300042				0.823749	0.925999	4.43829	6.18269	3.10098	6.68243	7.81352	1.05658	2.97636			-0.463704	-0.972746	0.487775	1.07133	-0.0497904	-0.405174	0.450053	-0.371506	-0.0205936		-0.274361						Other		Other	Splice_Site (p.V677F)|Missense_Mutation (p.R46C)	Damaging
ACH-000968	COLO792	Skin Cancer	Skin		-0.156915				5.01078	0.15056	3.24641	5.24603	1.24489	9.35484	6.94251	0.333424	0.31034			1.70387	-1.29012	-0.564031	0.077377	-1.06399	0.728979	-0.226067	-0.651787	-0.962152		-2.24792						Other		Other		Other
ACH-000969	KM12	Colon/Colorectal Cancer	Colorectal		-0.0890265				2.84398	5.32229	2.17632	5.42526	4.92315	8.4605	7.48051	1.73552	1.50589			0.582147	0.826557	-1.50835	0.267568	0.945875	0.349424	0.191549	-0.108364	-0.53992		1.00648					Missense_Mutation (p.A30T)	Other non-conserving		Other	Missense_Mutation (p.Y201C)	Other non-conserving
ACH-000970	SNUC5	Colon/Colorectal Cancer	Colorectal		-0.114099				1.45943	4.65076	3.41414	5.34056	4.24031	6.60274	7.08566	1.02148	1.71809			-0.134619	0.551717	-0.416016	0.177693	0.572762	-0.438997	-0.114952	-0.385111	-0.464979		-0.652502						Other	Splice_Site (NA)	Damaging		Other
ACH-000971	HCT116	Colon/Colorectal Cancer	Colorectal		0.00544406				5.02104	3.35614	5.17672	6.60999	5.44559	9.00882	8.04357	0.765535	0.678072			1.70918	0.0218579	1.13942	1.52476	1.23135	0.582129	0.628628	-0.48431	-0.832281		5.52073						Other		Other		Other
ACH-000973	639V	Bladder Cancer	Urinary Tract		-0.0820529				0.443607	0.516015	3.96809	5.07082	3	5.9241	7.14853	2.38128	2.90304			-0.6605	-1.14054	0.0728347	-0.108548	-0.104966	-0.727006	-0.0661496	0.141919	-0.0464899		-2.63945						Other		Other		Other
ACH-000974	SNGM	Endometrial/Uterine Cancer	Uterus		-0.0603996				2.44626	5.44593	3.12433	4.56864	0.0565835	1.774	7.01078	0.594549	0.978196			0.376248	0.877159	-0.671763	-0.641438	-1.7133	-2.48828	-0.173076	-0.550581	-0.726286		-5.71132						Other		Other		Other
ACH-000975	HCC2450	Lung Cancer	Lung		-0.185378				1.25701	3.14405	4.61058	3.69488	4.91934	9.28589	7.84103	0.250962	1.4489			-0.23941	-0.0649488	0.639816	-1.56864	0.943794	0.699715	0.471403	-0.683748	-0.560047		-0.362062						Other	Missense_Mutation (p.D123N)|Missense_Mutation (p.A53P)	Other non-conserving		Other
ACH-000976	HUCCT1	Bile Duct Cancer	Bile Duct		-0.131922				0.495695	2.80529	4.61765	3.71589	3.93923	7.86536	7.00214	2.26903	1.36737			-0.633534	-0.203593	0.646054	-1.54634	0.408243	0.0968529	-0.179782	0.0984133	-0.588841		-1.90252						Other		Other		Other
ACH-000977	LNCAPCLONEFGC	Prostate Cancer	Prostate		-0.0976565				0.189034	0.475085	3.46989	6.67243	4.70929	6.80967	7.1645	0.495695	0.485427			-0.792289	-1.1573	-0.366818	1.59101	0.829019	-0.351175	-0.0537473	-0.588894	-0.900317		-1.79051					Missense_Mutation (p.Y255H)	Other non-conserving		Other		Other
ACH-000978	EN	Endometrial/Uterine Cancer	Uterus		-0.138684				0.443607	1.09085	4.28688	5.74255	3.21101	7.04297	8.18592	0.731183	1.94486			-0.6605	-0.905275	0.354159	0.60426	0.0103344	-0.252164	0.73912	-0.497624	-0.38489		-0.992579						Other		Other	Nonsense_Mutation (p.Y431*)|Frame_Shift_Ins (p.Q218fs)	Damaging
ACH-000980	NCIH1155	Lung Cancer	Lung		-0.145052				0.214125	0.263034	4.45681	6.4219	0.0565835	7.99254	7.22362	0.687061	1.1635			-0.7793	-1.24408	0.504113	1.32516	-1.7133	0.150827	-0.0078626	-0.514725	-0.660843		-2.94001						Other		Other		Other
ACH-000983	KCL22	Leukemia	Blood		0.0274434				1.01436	0.137504	3.60999	7.0148	5.84499	5.04832	6.95117	0.485427	1.53605			-0.36503	-1.29546	-0.243178	1.95432	1.44958	-1.09868	-0.219349	-0.592874	-0.529268		-0.93993					Missense_Mutation (p.L365Q)	Other non-conserving		Other		Other
ACH-000984	HEC6	Endometrial/Uterine Cancer	Uterus		-0.0487874				0.823749	0.454176	5.51381	5.08958	0.111031	5.06437	8.14129	1.14405	1.43829			-0.463704	-1.16585	1.43689	-0.088636	-1.68355	-1.09187	0.704479	-0.337607	-0.563794		-3.25365						Other		Other		Other
ACH-000985	LS411N	Colon/Colorectal Cancer	Colorectal		0.0619815				2.38957	5.2384	3.6311	5.77373	4.9982	9.29549	6.58316	1.56071	1.70487			0.3469	0.792225	-0.224547	0.637355	0.986882	0.703791	-0.505016	-0.176116	-0.469646		2.09183					Missense_Mutation (p.R326C)	Other non-conserving		Other		Other
ACH-000986	HT115	Colon/Colorectal Cancer	Colorectal		-0.283447				1.34483	5.45385	3.42358	6.09022	4.3512	7.93958	7.25955	2.24793	3.60051			-0.193948	0.880401	-0.407683	0.973196	0.633355	0.12835	0.0200352	0.0902332	0.199835		2.32377						Other		Other		Other
ACH-000988	MFE319	Endometrial/Uterine Cancer	Uterus		-0.286955				0.495695	1.848	3.82579	5.94743	3.54967	6.98448	7.34305	0.443607	0.389567			-0.633534	-0.595393	-0.0527457	0.821678	0.195382	-0.27699	0.0848499	-0.609083	-0.934172		-2.00001					Missense_Mutation (p.G65D)	Other non-conserving	Frame_Shift_Ins (p.I450fs)|Missense_Mutation (p.P386S)	Damaging		Other
ACH-000991	SNU81	Colon/Colorectal Cancer	Colorectal		-0.276375				3.7137	7.26031	4.15299	5.18388	5.69933	9.66058	5.68061	3.80839	4.03738			1.03239	1.61975	0.236007	0.0114318	1.36999	0.858733	-1.20562	0.695033	0.354126		4.97184						Other	Missense_Mutation (p.S391N)	Other non-conserving	Missense_Mutation (p.R642W)|Missense_Mutation (p.Y130C)|Missense_Mutation (p.R78S)	Other non-conserving
ACH-000993	JHUEM7	Endometrial/Uterine Cancer	Uterus		-0.0924013				0.201634	0.687061	4.53605	5.97888	0.0426443	6.15381	7.61714	1.51602	3.04089			-0.785766	-1.07054	0.574046	0.855051	-1.72092	-0.62952	0.297607	-0.19344	0.00219604		-2.67128						Other		Other		Other
ACH-000994	HEC59	Endometrial/Uterine Cancer	Uterus		-0.33719				1.51602	0.545968	4.69432	6.72697	3.11603	6.15583	6.92041	0.669027	4.11686			-0.105327	-1.12828	0.713715	1.64889	-0.0415644	-0.628661	-0.243223	-0.521715	0.382197		0.0760248						Other	Missense_Mutation (p.N306D)	Other non-conserving		Other
ACH-000995	JURKAT	Leukemia	Blood		-0.118833				1.02857	0.443607	3.71589	4.8339	0.0143553	3.54473	6.76567	0.432959	3.33056			-0.357672	-1.17018	-0.149723	-0.359954	-1.73637	-1.73679	-0.363344	-0.613209	0.104497		-6.38275					Nonsense_Mutation (p.Q286*)	Damaging	Missense_Mutation (p.A332T)	Other non-conserving		Other
ACH-000996	HEC251	Endometrial/Uterine Cancer	Uterus		-0.0559821				1.25096	2.92029	2.73769	5.26191	0.0565835	6.80839	5.63546	0.454176	1.38405			-0.242542	-0.156526	-1.01296	0.094227	-1.7133	-0.351721	-1.24066	-0.604986	-0.582951		-5.81142					Missense_Mutation (p.Q227R)	Other non-conserving	Missense_Mutation (p.K493T)	Other non-conserving		Other
ACH-000997	HCT15	Colon/Colorectal Cancer	Colorectal		-0.0281688				0.250962	4.13011	4.46467	6.62498	6.09951	11.0644	8.63811	1.04264	0.422233			-0.76023	0.338624	0.511051	1.54066	1.58866	1.45451	1.09013	-0.376909	-0.922635		4.46386					Missense_Mutation (p.A188T)	Other non-conserving		Other		Other
ACH-001001	143B	Bone Cancer	Bone		-0.0372043				0.432959	1.42761	3.70266	4.28244	3.55336	7.57713	7.25465	0.0976108	0.250962			-0.666012	-0.767449	-0.161403	-0.945142	0.197399	-0.0254723	0.0162283	-0.743183	-0.983123		-4.07816						Other		Other		Other
ACH-001016	BECKER	Brain Cancer	Central Nervous System		-0.00104702				1.31615	4.53605	4.9397	4.21956	0.0285692	9.1385	8.26749	0.298658	4.67751			-0.208797	0.504768	0.930251	-1.01187	-1.72861	0.637165	0.802441	-0.665261	0.580199		-0.159712						Other		Other		Other
ACH-001020	BT16	Rhabdoid	Soft Tissue		-0.313398				6.10392	3.28688	3.90207	6.07232	0	10.7014	7.73437	0.963474	7.68832			2.26978	-0.00648976	0.0145764	0.954203	-1.74422	1.30045	0.38861	-0.407593	1.64353		4.41284						Other		Other		Other
ACH-001028	CHLA06ATRT	Rhabdoid	Soft Tissue		-0.120222				0.124328	0.495695	3.44626	3.86888	0.0565835	6.39541	7.54597	0	0.575312			-0.825786	-1.14886	-0.38767	-1.38399	-1.7133	-0.526987	0.242363	-0.781015	-0.868572		-7.39382						Other		Other		Other
ACH-001029	CHLA10	Bone Cancer	Bone		-0.0718966				0.321928	0.214125	4.24641	5.71039	4.18031	4.23879	6.3036	1.28096	1.56071			-0.723491	-1.2641	0.318442	0.570142	0.539973	-1.44224	-0.722024	-0.284544	-0.520558		-3.5284						Other		Other		Other
ACH-001031	CHLA266	Rhabdoid	Soft Tissue		0.0548459				0.454176	0	3.39643	5.2032	0.0143553	4.52293	5.49857	0	0.0285692			-0.655028	-1.35174	-0.431637	0.0319309	-1.73637	-1.32165	-1.34692	-0.781015	-1.06167		-8.6541						Other		Other		Other
ACH-001033	CHLA57	Bone Cancer	Bone		-0.185563				0.189034	0	3.45943	5.58856	0.0143553	10.091	6.61265	0	0.298658			-0.792289	-1.35174	-0.376043	0.440863	-1.73637	1.04142	-0.482125	-0.781015	-0.966278		-5.00358						Other		Other		Other
ACH-001036	CMK115	Leukemia	Blood		-0.178016				0.176323	0.0143553	2.20789	4.84549	0.124328	3.76871	5.97154	0	0.823749			-0.798869	-1.34586	-1.48049	-0.347657	-1.67628	-1.64174	-0.97978	-0.781015	-0.780832		-9.83253						Other		Other		Other
ACH-001038	COGE352	Bone Cancer	Bone		-0.131367				0.0703893	0.344828	2.83188	5.81481	3.97361	4.69377	6.56986	1.40599	0.0565835			-0.85371	-1.21061	-0.929843	0.680941	0.427031	-1.24915	-0.515342	-0.236083	-1.05177		-4.93853						Other		Other		Other
ACH-001041	COLO699	Lung Cancer	Lung		-0.129549				0.15056	0	2.90881	5.16229	2.69599	6.88338	7.3594	0	0			-0.812207	-1.35174	-0.861949	-0.0114816	-0.27108	-0.319895	0.0975382	-0.781015	-1.07176		-5.38358						Other		Other		Other
ACH-001048	COV504	Ovarian Cancer	Ovary		-0.181437				0.286881	4.75969	5.17951	4.56133	4.60822	9.59967	8.17103	3.47379	3.47897			-0.741635	0.596297	1.14188	-0.6492	0.773791	0.832882	0.727562	0.56535	0.156912		3.40384						Other		Other		Other
ACH-001050	CW9019	Sarcoma	Soft Tissue		-0.313831				0.31034	1.53605	3.53107	4.41752	3.45549	4.81044	5.70736	0.505891	2.52857			-0.72949	-0.723065	-0.312825	-0.801806	0.143922	-1.19963	-1.18485	-0.584943	-0.17874		-5.57143						Other		Other		Other
ACH-001053	D425	Brain Cancer	Central Nervous System		-0.322463				0.298658	0.189034	3.28244	4.35755	2.26604	3.17632	6.05637	0.963474	0.575312			-0.735538	-1.27437	-0.532234	-0.865436	-0.506016	-1.89314	-0.913936	-0.407593	-0.868572		-7.99684						Other		Other		Other
ACH-001054	D458	Brain Cancer	Central Nervous System		-0.211239				0.367371	0	2.58736	4.89918	2.87184	3.74739	6.72996	4.2426	0			-0.699966	-1.35174	-1.14562	-0.290688	-0.174993	-1.65079	-0.391061	0.863326	-1.07176		-5.91328						Other		Other		Other
ACH-001061	DLD1	Colon/Colorectal Cancer	Colorectal		-0.091209				0.422233	5.32229	4.14486	6.23534	7.09782	10.2969	8.22144	2.04963	0.378512			-0.671565	0.826557	0.228831	1.1272	2.13415	1.12879	0.766697	0.0133777	-0.938076		4.61596					Missense_Mutation (p.A188T)	Other non-conserving		Other		Other
ACH-001067	F5	Brain Cancer	Central Nervous System		-0.0393206				3.1375	3.30743	5.0917	4.49953	3.21257	8.80716	7.91827	0.613532	4.26978			0.734098	0.00191982	1.06439	-0.714778	0.0111852	0.496546	0.531359	-0.543223	0.436202		2.0177						Other		Other		Other
ACH-001075	NCIH292	Lung Cancer	Lung		-0.0767607				1.11103	3.10601	4.31397	3.97728	3.60526	7.41312	6.39215	0.695994	1.85599			-0.314982	-0.080515	0.378065	-1.26896	0.225757	-0.0950756	-0.653289	-0.511263	-0.416276		-2.73654						Other		Other		Other
ACH-001096	JR	Sarcoma	Soft Tissue		8.59608e-05				0.604071	1.95606	3.04963	6.00383	3.26454	7.2817	6.51191	0.124328	0.0143553			-0.577429	-0.551166	-0.737681	0.881521	0.0395809	-0.15085	-0.560321	-0.732828	-1.06669		-3.45586						Other		Other	Missense_Mutation (p.A371S)	Other non-conserving
ACH-001098	KCIMOH1	Pancreatic Cancer	Pancreas		-0.454789				0.389567	6.99831	3.28096	4.98322	3.53605	9.61789	7.59515	5.43229	7.61567			-0.688476	1.51251	-0.533543	-0.201502	0.187942	0.840614	0.280536	1.32442	1.61787		4.34038						Other		Other		Other
ACH-001099	KD	Rhabdoid	Soft Tissue		-0.202729				5.96209	0.85599	3.27352	5.08916	0	8.99152	6.71094	0	1.91456			2.19635	-1.0014	-0.540109	-0.0890856	-1.74422	0.574788	-0.405822	-0.781015	-0.395589		-2.1861						Other		Other		Other
ACH-001129	MONOMAC1	Leukemia	Blood		-0.340584				0.505891	0.526069	2.28688	5.75916	1.74416	5.40735	5.14364	0.0840643	1.73552			-0.628256	-1.13643	-1.41079	0.621887	-0.791178	-0.94631	-1.62244	-0.748434	-0.458821		-7.12077						Other		Other		Other
ACH-001134	MYLA	Lymphoma	Lymphocyte		-0.166704				0.367371	0.321928	3.51728	5.43129	0	6.224	5.68145	0	0.0565835			-0.699966	-1.21998	-0.324997	0.273968	-1.74422	-0.59973	-1.20496	-0.781015	-1.05177		-7.35267						Other		Other		Other
ACH-001145	OC316	Ovarian Cancer	Ovary		-0.163405				0.454176	0.895303	6.49442	5.82299	5.24945	8.328	6.91109	0.176323	0.807355			-0.655028	-0.985309	2.30225	0.689619	1.12417	0.293194	-0.250458	-0.712676	-0.786622		1.01914						Other		Other		Other
ACH-001151	OVCAR5	Ovarian Cancer	Ovary		-0.34109				0.286881	6.61014	3.1127	4.74147	3.44095	9.07887	8.0493	8.11671	3.31759			-0.741635	1.35365	-0.682024	-0.458042	0.135977	0.611858	0.633076	2.36485	0.0999185		3.31762						Other		Other		Other
ACH-001163	CCLFPEDS0001T	Kidney Cancer	Kidney		-0.134339				6.19042	6.50224	5.02945	6.4187	0	9.33298	10.1659	0.0976108	8.42253			2.31456	1.30948	1.00946	1.32176	-1.74422	0.719699	2.27609	-0.743183	1.90283		8.36647						Other		Other		Other
ACH-001164	CCLFPEDS0003T	Sarcoma	Soft Tissue		-0.27443				0.0703893	0.356144	4.58135	3.90785	0.704872	3.08746	4.68594	2.93357	1.69599			-0.85371	-1.20598	0.614021	-1.34264	-1.35906	-1.93086	-1.97773	0.355975	-0.472781		-8.17276						Other		Other		Other
ACH-001172	U251MGDM	Brain Cancer	Central Nervous System		-0.258855				2.23266	3.08236	5.54659	4.82375	0.0143553	9.7037	8.82445	5.0054	4.16993			0.265672	-0.0901949	1.46581	-0.370727	-1.73637	0.87703	1.23478	1.15897	0.400936		3.20591						Other		Other		Other
ACH-001183	RT11284	Bladder Cancer	Urinary Tract		-0.114386				0.250962	5.00988	4.48027	4.4957	3.18428	7.9486	6.46418	0.863938	6.8282			-0.76023	0.698697	0.524815	-0.718845	-0.00427239	0.132179	-0.597374	-0.446171	1.33976		0.168558						Other		Other		Other
ACH-001184	SCMCRM2	Sarcoma	Soft Tissue		0.00589577				0.641546	0.400538	1.95977	3.96162	0	3.57046	5.44559	0.748461	0.847997			-0.558029	-1.18781	-1.69945	-1.28558	-1.74422	-1.72587	-1.38805	-0.490928	-0.772268		-10.8522						Other		Other		Other
ACH-001188	SHSY5Y	Neuroblastoma	Peripheral Nervous System		-0.0522854				0.137504	0.275007	2.18587	4.18982	4.09085	3.83188	6.3411	0	0.0840643			-0.818966	-1.23918	-1.49993	-1.04342	0.491095	-1.61493	-0.692916	-0.781015	-1.04207		-8.24133						Other		Other		Other
ACH-001190	SKMEL2	Skin Cancer	Skin		-0.0982181				3.27352	0.948601	4.41616	5.52544	3.82477	8.43229	8.03628	1.926	1.09761			0.80451	-0.963496	0.468247	0.37388	0.345701	0.337454	0.622969	-0.0345391	-0.684112		1.27061						Other		Other		Other
ACH-001192	SKNEP1	Bone Cancer	Bone		-0.16414				0.367371	0.443607	3.53232	5.8212	2.31034	4.63807	7.14435	0.124328	0.344828			-0.699966	-1.17018	-0.311724	0.687725	-0.481808	-1.27279	-0.0693905	-0.732828	-0.949972		-5.00093						Other		Other		Other
ACH-001193	SKPNDW	Bone Cancer	Bone		-0.210173				0.454176	0	4.42559	5.33307	3.46989	3.2765	8.13381	4.42223	3.27053			-0.655028	-1.35174	0.476569	0.169738	0.151787	-1.85063	0.698673	0.932947	0.0832967		-1.34439						Other		Other		Other
ACH-001194	SKRC31	Kidney Cancer	Kidney		-0.476885				6.61073	7.2589	5.9697	5.51317	6.05507	10.3094	9.45958	9.99308	4.42358			2.53215	1.61917	1.8392	0.360862	1.56437	1.13407	1.72779	3.09209	0.490519		14.3602						Other		Other		Other
ACH-001196	SMSCTR	Sarcoma	Soft Tissue		-0.0838831				0.432959	0.704872	3.47508	5.70155	0	4.42492	5.53792	0.137504	0.263034			-0.666012	-1.06325	-0.36223	0.560757	-1.74422	-1.36325	-1.31638	-0.727722	-0.978859		-7.66116						Other		Other		Other
ACH-001197	SMZ1	Lymphoma	Lymphocyte		-0.0620324				0.0976108	0.0565835	3.04789	4.67976	0	5.69905	5.74739	0	0			-0.839618	-1.32858	-0.73922	-0.523521	-1.74422	-0.822515	-1.15378	-0.781015	-1.07176		-9.00422						Other		Other		Other
ACH-001211	TTC549	Rhabdoid	Soft Tissue		-0.0780544				7.20232	0.176323	3.92315	5.36667	0	9.50267	6.57939	0	1.1635			2.8384	-1.27957	0.033175	0.205399	-1.74422	0.791717	-0.50794	-0.781015	-0.660843		-1.10489						Other		Other		Other
ACH-001228	UPCISCC152	Head and Neck Cancer	Upper Aerodigestive		-0.146146				0.189034	0.941106	3.60763	5.44692	2.90304	6.76301	4.88753	1.20163	3.72574			-0.792289	-0.966563	-0.245265	0.290553	-0.157948	-0.370977	-1.82125	-0.315288	0.244064		-4.13496						Other		Other		Other
ACH-001229	UPCISCC154	Head and Neck Cancer	Upper Aerodigestive		-0.119502				0.321928	3.38681	2.51349	4.04352	1.15704	5.64414	5.76182	0.0976108	2.75702			-0.723491	0.0344093	-1.21081	-1.19867	-1.11199	-0.845817	-1.14258	-0.743183	-0.098058		-7.04019						Other		Other		Other
ACH-001232	UW228	Brain Cancer	Central Nervous System		-0.325049				0.748461	3.76022	5.02503	5.30195	4.28466	9.95893	7.26941	4.12598	5.39163			-0.50268	0.187238	1.00555	0.136723	0.596995	0.985349	0.027683	0.818127	0.832406		4.08739						Other		Other		Other
ACH-001239	WM2664	Skin Cancer	Skin		-0.0563709				3.92695	0.933573	1.91839	4.69265	3.71918	10.0537	6.73769	1.87578	2.78869			1.14278	-0.969646	-1.73597	-0.509844	0.288008	1.02555	-0.385063	-0.0540031	-0.0868757		-1.28506						Other		Other		Other
ACH-001274	SW982	Sarcoma	Soft Tissue		-0.148156				0.575312	1.25096	3.69042	4.8268	4.75275	10.1321	9.02815	0.773996	3.22342			-0.592317	-0.839746	-0.172205	-0.367487	0.852765	1.05885	1.39291	-0.481031	0.0666602		0.918392						Other		Other		Other
ACH-001275	SYO1	Sarcoma	Soft Tissue		0.0716606				0.111031	0.0703893	2.96901	5.45483	0	6.90833	6.53854	0	1.26303			-0.83267	-1.32293	-0.808825	0.298953	-1.74422	-0.309304	-0.539652	-0.781015	-0.62569		-6.66535						Other		Other		Other
ACH-001277	YAMATO	Sarcoma	Soft Tissue		0.0168198				0.411426	0	2.56071	4.73281	0.731183	5.33664	6.37782	0	0.536053			-0.677159	-1.35174	-1.16914	-0.467226	-1.34469	-0.97632	-0.664411	-0.781015	-0.882438		-8.31413						Other		Other		Other
ACH-001278	BIN67	Ovarian Cancer	Ovary		-0.0877252				0.0285692	0.214125	3.57046	5.02148	0.201634	6.74403	8.4816	0.0426443	0.475085			-0.87536	-1.2641	-0.278061	-0.160904	-1.63404	-0.379034	0.968642	-0.764487	-0.90397		-5.29131						Other		Other		Other
ACH-001279	SCCOHT1	Ovarian Cancer	Ovary		-0.0391508				0.238787	0.137504	5.07852	5.87529	0.0143553	7.24603	9.6153	0.189034	0.713696			-0.766533	-1.29546	1.05276	0.745122	-1.73637	-0.165988	1.84867	-0.70775	-0.819699		-1.84524						Other		Other		Other
ACH-001280	SCS214	Sarcoma	Soft Tissue		-0.238209				0.111031	0.0285692	2.31034	5.22882	1.04963	4.90881	6.91898	0.0565835	0.298658			-0.83267	-1.34004	-1.39009	0.0591152	-1.17068	-1.15789	-0.244333	-0.759084	-0.966278		-7.80195						Other		Other		Other
ACH-001283	TC106	Bone Cancer	Bone		-0.0558213				0.250962	0.0703893	1.76129	4.98185	2.68257	3.68145	5.76182	0.111031	0.871844			-0.76023	-1.32293	-1.87461	-0.202955	-0.278414	-1.67877	-1.14258	-0.737982	-0.763846		-8.76232						Other		Other		Other
ACH-001289	COGAR359	Rhabdoid	Soft Tissue		-0.112754				0.0143553	0.613532	4.15299	5.64962	0.0565835	5.54288	9.00206	0.0285692	2.15056			-0.882718	-1.10063	0.236007	0.505647	-1.7133	-0.888794	1.37265	-0.769942	-0.312243		-3.55333						Other		Other		Other
ACH-001295	Y79	Eye Cancer	Eye		-0.132671				0.15056	0.0143553	3.98368	5.36036	0.378512	3.63459	6.42694	0.422233	0.0703893			-0.812207	-1.34586	0.0865898	0.198706	-1.53739	-1.69866	-0.626283	-0.617367	-1.0469		-7.39937						Other		Other		Other
ACH-001300	CHLA15	Neuroblastoma	Peripheral Nervous System		-0.0130236				0.189034	0.713696	2.15056	4.10434	3.46074	4.27352	6.80181	0	2.09085			-0.792289	-1.05964	-1.53109	-1.13414	0.146791	-1.4275	-0.335292	-0.781015	-0.333329		-7.2475						Other		Other		Other
ACH-001301	COGN278	Neuroblastoma	Peripheral Nervous System		-0.192579				0.333424	0.298658	3.04264	4.69488	3.72683	6.031	6.99198	0	6.48156			-0.71754	-1.2295	-0.743847	-0.507478	0.292187	-0.681639	-0.187673	-0.781015	1.21733		-3.33917						Other		Other		Other
ACH-001302	COGN305	Neuroblastoma	Peripheral Nervous System		-0.368649				0.275007	0.505891	1.66903	4.60407	3.11936	3.9514	7.14047	0	2.91648			-0.747782	-1.14469	-1.95603	-0.60384	-0.039748	-1.56421	-0.0724026	-0.781015	-0.0417439		-6.95145						Other		Other		Other
ACH-001303	NB1643	Neuroblastoma	Peripheral Nervous System		-0.259017				0.31034	0.0840643	2.88947	4.67073	4.56133	5.58616	6.64962	0.0285692	4.01614			-0.72949	-1.31733	-0.879016	-0.533108	0.748169	-0.870424	-0.453429	-0.769942	0.346624		-4.45795						Other		Other		Other
ACH-001306	8305C	Thyroid Cancer	Thyroid		-0.270908				0.298658	2.38957	4.45549	4.56986	3.31615	8.42945	8.03645	1.02148	3.86493			-0.735538	-0.37374	0.502953	-0.640149	0.0677811	0.336247	0.623097	-0.385111	0.293221		-0.31124						Other		Other		Other
ACH-001307	8505C	Thyroid Cancer	Thyroid		-0.0195373				0.594549	0.536053	3.35614	4.26303	1.26903	6.15603	7.65076	0.731183	1.02148			-0.582359	-1.13234	-0.467192	-0.965734	-1.0508	-0.628575	0.323711	-0.497624	-0.710999		-5.71191						Other		Other		Other
ACH-001310	HA1E	Engineered	Engineered Kidney		-0.123208				0.555816	3.53605	5.4941	5.33163	4.40735	9.00239	8.273	0.214125	0.871844			-0.60241	0.0954907	1.41949	0.168218	0.664035	0.579401	0.806721	-0.698025	-0.763846		1.66908						Other		Other		Other
ACH-001318	PLCPRF5	Liver Cancer	Liver		-0.260337				7.28983	1.43829	5.33985	6.06674	4.85499	7.63648	8.52282	0.731183	3.24945			2.88371	-0.763076	1.28338	0.948277	0.908633	-0.000283293	1.00064	-0.497624	0.0758506		5.8395						Other		Other		Other
ACH-001322	CME1	Sarcoma	Soft Tissue		-0.0345806				0.163499	1.52607	4.2149	5.60733	0.0703893	5.98664	6.09107	0.124328	0.0143553			-0.805508	-0.727151	0.290639	0.460776	-1.70576	-0.700465	-0.887002	-0.732828	-1.06669		-5.87398						Other		Other		Other
ACH-001328	A431	Skin Cancer	Skin		-0.112337				0.432959	3.33628	5.35544	4.79181	4.32048	8.53916	5.99435	0.790772	6.13853			-0.666012	0.0137295	1.29713	-0.404616	0.616569	0.382808	-0.962074	-0.474529	1.09619		0.899196						Other		Other		Other
ACH-001329	ANGMCSS	Brain Cancer	Central Nervous System		-0.180111				0.411426	4.0917	3.61471	4.49889	0.0285692	7.99927	5.80581	1.95977	0.367371			-0.677159	0.322905	-0.239014	-0.715455	-1.72861	0.153681	-1.10843	-0.0214503	-0.942011		-4.95554						Other		Other	Missense_Mutation (p.R351T)	Other non-conserving
ACH-001332	BICR78	Head and Neck Cancer	Upper Aerodigestive		-0.190921				0.978196	2.62527	3.91361	5.37816	4.1811	7.00371	5.60021	4.5373	3.55582			-0.383749	-0.277272	0.0247548	0.217595	0.540408	-0.268825	-1.26803	0.977543	0.184052		-0.25352						Other		Other		Other
ACH-001333	C33A	Cervical Cancer	Cervix		0.037384				0.226509	0.344828	3.24489	5.65935	0.0143553	0.704872	7.05799	0.0565835	1.26903			-0.772889	-1.21061	-0.565373	0.515981	-1.73637	-2.94201	-0.136428	-0.759084	-0.623571		-8.23036					Missense_Mutation (p.Q46R)	Other non-conserving		Other		Other
ACH-001334	C4I	Cervical Cancer	Cervix		-0.290352				0.176323	4.57168	5.44526	3.55949	4.92932	8.98712	7.9377	1.91839	1.32193			-0.798869	0.519348	1.3764	-1.7123	0.949246	0.57292	0.546441	-0.0374899	-0.60489		0.810802						Other		Other		Other
ACH-001335	C4II	Cervical Cancer	Cervix		-0.144893				0.298658	6.0119	4.29499	3.9607	1.45943	9.05186	7.30031	1.72247	1.1375			-0.735538	1.1088	0.361313	-1.28656	-0.946759	0.600395	0.0516687	-0.113424	-0.670023		-1.63013						Other		Other		Other
ACH-001336	CASKI	Cervical Cancer	Cervix		-0.242668				0.565597	0.565597	3.67469	3.33771	4.08151	8.01374	5.92386	0.176323	1.88362			-0.597347	-1.12025	-0.186086	-1.94765	0.485989	0.159824	-1.01679	-0.712676	-0.406517		-5.3415						Other		Other		Other
ACH-001338	CHP134	Neuroblastoma	Peripheral Nervous System		-0.0616875				0.226509	0.0285692	1.61353	5.6642	2.98914	2.46989	7.53559	0.0840643	0			-0.772889	-1.34004	-2.005	0.521122	-0.110901	-2.19295	0.234304	-0.748434	-1.07176		-7.48655						Other		Other		Other
ACH-001340	COV413A	Ovarian Cancer	Ovary		-0.0861075				0.333424	2.58976	3.55949	5.62	2.32481	7.215	5.50398	0.505891	0.526069			-0.71754	-0.291804	-0.287743	0.47422	-0.473901	-0.179157	-1.34272	-0.584943	-0.885964		-4.28955						Other		Other		Other
ACH-001341	DOTC24510	Cervical Cancer	Cervix		-0.182586				0.799087	4.28021	3.79805	5.36527	4.15218	8.45492	7.29361	0.0703893	0.163499			-0.476472	0.400059	-0.0772212	0.203914	0.524606	0.347056	0.04647	-0.753734	-1.01401		-0.799333						Other	Missense_Mutation (p.E118K)	Other non-conserving		Other
ACH-001344	GIMEN	Neuroblastoma	Peripheral Nervous System		-0.476296				0.378512	1.42223	3.07724	3.82069	1.75275	7.09318	5.41075	0.9855	0.411426			-0.694199	-0.769649	-0.713314	-1.43513	-0.786486	-0.230856	-1.4151	-0.399056	-0.926452		-7.37024						Other		Other		Other
ACH-001345	GP5D	Colon/Colorectal Cancer	Colorectal		-0.149018				2.99095	3.62761	4.8535	5.42391	5.34056	9.45004	5.52388	3.53978	0.739848			0.658232	0.132962	0.854182	0.266142	1.17396	0.769378	-1.32728	0.590927	-0.810463		2.30803						Other		Other		Other
ACH-001346	H103	Head and Neck Cancer	Upper Aerodigestive		-0.224764				0.555816	4.71918	4.44626	4.58135	4.67582	8.09982	6.38939	4.15381	5.70404			-0.60241	0.57972	0.494803	-0.62795	0.810728	0.196356	-0.655424	0.82891	0.94274		1.96747						Other		Other		Other
ACH-001347	H157	Head and Neck Cancer	Upper Aerodigestive		-0.0734735				0.443607	1.93357	4.37226	3.45286	2.94111	5.99887	4.67807	1.81967	3.0268			-0.6605	-0.560369	0.429499	-1.82546	-0.137147	-0.695273	-1.98383	-0.0757508	-0.00278096		-5.51161						Other	Frame_Shift_Del (p.QGQSTH388fs)	Damaging		Other
ACH-001353	JOPACA1	Pancreatic Cancer	Pancreas		-0.226502				0.0840643	5.03386	2.57289	3.99186	3.81455	8.78529	6.63343	2.43563	1.40054			-0.846631	0.708511	-1.15839	-1.25349	0.340118	0.487264	-0.465992	0.162982	-0.577128		-2.60276						Other		Other		Other
ACH-001354	LAN2	Neuroblastoma	Peripheral Nervous System		-0.138676				0.238787	0.0426443	4.58015	5.38612	0.0143553	1.09085	7.01915	0.124328	0.263034			-0.766533	-1.33428	0.612957	0.226038	-1.73637	-2.7782	-0.166582	-0.732828	-0.978859		-7.65467						Other		Other		Other
ACH-001356	MB1	Thyroid Cancer	Thyroid		-0.179484				0.124328	3.42492	5.80168	4.26153	6.0321	9.0666	7.72089	0.910733	1.13093			-0.825786	0.0500073	1.69092	-0.96733	1.55183	0.606651	0.378148	-0.428035	-0.672345		1.38406						Other		Other		Other
ACH-001360	MS751	Cervical Cancer	Cervix		-0.18626				4.04352	3.55582	3.99548	3.47119	3.29572	9.50166	6.89057	0.238787	1.41143			1.20313	0.103579	0.097009	-1.80601	0.0566218	0.791286	-0.26639	-0.688466	-0.573282		-1.08252						Other		Other		Other
ACH-001366	NGP	Neuroblastoma	Peripheral Nervous System		-0.0309959				0.201634	2.09761	1.75702	5.0054	0	1.98185	6.2426	0.0285692	3.23573			-0.785766	-0.493232	-1.87837	-0.177967	-1.74422	-2.40007	-0.769371	-0.769942	0.0710057		-8.94793						Other		Other		Other
ACH-001368	OACM51	Esophageal Cancer	Esophagus		-0.131458				0.238787	4.56803	4.79753	5.54566	5.18745	11.5531	8.52646	0.0840643	11.3467			-0.766533	0.517857	0.804794	0.395333	1.09029	1.6619	1.00347	-0.748434	2.93555		6.89423						Other		Other		Other
ACH-001370	OCIP5X	Ovarian Cancer	Ovary		-0.0997645				0.659925	2.45418	2.3505	2.60881	3.08746	7.44269	5.64674	0.0703893	3.1127			-0.548515	-0.347297	-1.35465	-2.72113	-0.0571751	-0.0825243	-1.23191	-0.753734	0.0275564		-7.06937						Other		Other		Other
ACH-001374	PA1	Ovarian Cancer	Ovary		-0.255362				0.432959	0.575312	3.35473	5.37434	3.19692	6.69836	6.45664	0.0703893	0.739848			-0.666012	-1.11627	-0.468436	0.21354	0.0026351	-0.398416	-0.603224	-0.753734	-0.810463		-4.60038						Other		Other		Other
ACH-001375	PACADD119	Pancreatic Cancer	Pancreas		-0.388198				0.464668	6.55336	4.852	5.78555	3.35755	10.0364	8.48688	0.505891	7.70722			-0.649596	1.33041	0.85286	0.649896	0.0904062	1.01825	0.972739	-0.584943	1.6502		5.33022						Other		Other		Other
ACH-001377	PACADD137	Pancreatic Cancer	Pancreas		-0.320364				4.05658	6.30834	3.65878	6.23936	5.22766	9.80365	6.81147	5.68734	6.02015			1.2099	1.23013	-0.200121	1.13146	1.11227	0.919448	-0.327789	1.42328	1.05438		7.55294						Other		Other		Other
ACH-001379	PACADD161	Pancreatic Cancer	Pancreas		-0.236534				0.555816	5.71891	4.70764	4.78816	5.14119	8.87394	6.96232	0.669027	2.65535			-0.60241	0.988885	0.725463	-0.408489	1.06501	0.524885	-0.210694	-0.521715	-0.133965		1.42697						Other		Other		Other
ACH-001380	PACADD165	Pancreatic Cancer	Pancreas		-0.175048				4.47119	5.08406	3.79494	4.03738	3.77294	8.62183	6.98959	1.926	1.54102			1.42453	0.729057	-0.07997	-1.20519	0.317382	0.417894	-0.189522	-0.0345391	-0.527514		0.852132						Other		Other		Other
ACH-001382	PACADD188	Pancreatic Cancer	Pancreas		-0.493882				0.15056	7.69223	4.93074	6.21315	3.5472	10.9705	9.01575	8.11327	6.59544			-0.812207	1.79652	0.922344	1.10365	0.194035	1.41467	1.38328	2.36351	1.25756		9.62336						Other		Other		Other
ACH-001385	RPMI2650	Head and Neck Cancer	Upper Aerodigestive		-0.0252042				0.163499	0.910733	2.14731	3.27501	2.20789	4.96532	3.72683	0	0.400538			-0.805508	-0.978994	-1.53396	-2.01419	-0.537787	-1.1339	-2.72223	-0.781015	-0.930297		-11.4379						Other		Other		Other
ACH-001386	SCLC22H	Lung Cancer	Lung		-0.112504				0.333424	0.432959	4.01525	4.41143	2.14731	6.17592	6.96428	0.400538	0.286881			-0.71754	-1.17454	0.11445	-0.808267	-0.570892	-0.620134	-0.209169	-0.625775	-0.970437		-5.5823						Other		Other		Other
ACH-001389	SUM1315MO2	Breast Cancer	Breast		-0.16711				0.378512	1.8953	5.33842	4.54411	3.52105	10.75	7.24155	1.66448	0			-0.694199	-0.576032	1.28212	-0.667464	0.179745	1.32109	0.00606218	-0.135897	-1.07176		-0.356333						Other		Other		Other
ACH-001390	SUM149PT	Breast Cancer	Breast		-0.480615				0.62293	4.29939	4.67694	2.78241	3.51854	6.24584	4.90641	0.389567	3.57531			-0.567666	0.407908	0.698379	-2.53691	0.17837	-0.590462	-1.80659	-0.630027	0.190937		-4.65606						Other		Other		Other
ACH-001391	SUM159PT	Breast Cancer	Breast		-0.201046				3.61589	5.81455	4.45154	4.53792	5.75034	7.85655	8.55497	0.0703893	3.47508			0.981752	1.02803	0.499466	-0.67404	1.39787	0.0931131	1.0256	-0.753734	0.15554		3.75359						Other		Other		Other
ACH-001394	SUM229PE	Breast Cancer	Breast		-0.128852				0.250962	5.86196	4.01257	4.41481	3.48027	8.32445	7.13175	2.66221	2.67129			-0.76023	1.04743	0.112085	-0.804674	0.157459	0.291687	-0.0791698	0.250798	-0.128335		0.0870509						Other		Other		Other
ACH-001396	SUM52PE	Breast Cancer	Breast		-0.0738156				3.55336	6.49281	2.9486	4.86592	5.21839	9.97241	6.17732	0.137504	1.12433			0.949382	1.30563	-0.826838	-0.325979	1.1072	0.991068	-0.820047	-0.727722	-0.674677		0.978018						Other		Other		Other
ACH-001399	SW626	Colon/Colorectal Cancer	Colorectal		-0.0527089				0.0840643	3.65878	2.852	4.14486	3.61589	6.7828	6.46548	0.0840643	1.12433			-0.846631	0.145721	-0.912086	-1.09113	0.231565	-0.362579	-0.596359	-0.748434	-0.674677		-4.85461						Other		Other		Other
ACH-001400	SW954	Cervical Cancer	Cervix		-0.203448				0.189034	2.02857	1.4489	2.67582	0.443607	5.58406	2.50589	2.04963	1.81147			-0.792289	-0.521489	-2.15028	-2.65002	-1.50182	-0.871316	-3.66998	0.0133777	-0.431998		-12.5758						Other		Other		Other
ACH-001402	SW756	Cervical Cancer	Cervix		-0.117368				0.201634	3.13914	5.70044	4.76075	3.45154	8.09508	6.97441	0.15056	0.163499			-0.785766	-0.0669561	1.60159	-0.437576	0.141763	0.194344	-0.201304	-0.722661	-1.01401		-1.29058						Other		Other		Other
ACH-001403	TO14	Ovarian Cancer	Ovary		-0.224868				0.163499	2.44095	4.03386	5.32409	3.57168	7.36816	6.59186	0.422233	0.238787			-0.805508	-0.35271	0.130877	0.160214	0.207408	-0.114158	-0.498262	-0.617367	-0.987423		-2.87693						Other		Other		Other
ACH-001407	UMUC13	Bladder Cancer	Urinary Tract		0.019982				0.356144	3.59574	4.49378	5.00944	4.24108	8.57626	8.10685	0.807355	1.84398			-0.705778	0.11992	0.536737	-0.173684	0.573179	0.398552	0.677746	-0.468102	-0.420516		0.538056						Other		Other		Other
ACH-001408	UMUC14	Bladder Cancer	Urinary Tract		-0.275799				1.24489	3.63923	3.8125	5.53201	2.70929	9.36389	6.77768	4.65191	4.20555			-0.245687	0.13772	-0.0644715	0.380844	-0.263815	0.73282	-0.354017	1.02197	0.413517		1.75888						Other		Other		Other
ACH-001409	UMUC16	Bladder Cancer	Urinary Tract		-0.215859				0.757023	4.37643	5.38853	4.67412	4.89142	7.80439	6.41481	0.687061	2.02857			-0.498248	0.439438	1.32634	-0.529506	0.928537	0.0709764	-0.635694	-0.514725	-0.355326		0.23179						Other		Other		Other
ACH-001411	UMUC5	Bladder Cancer	Urinary Tract		-0.141784				0.250962	5.57984	3.65764	3.90207	3.53605	8.37012	5.99345	5.6401	2.94673			-0.76023	0.931969	-0.20113	-1.34877	0.187942	0.311069	-0.962777	1.40497	-0.031059		-0.46802						Other		Other		Other
ACH-001412	UMUC10	Bladder Cancer	Urinary Tract		-0.181186				0.992768	4.5472	6.45138	5.31107	4.23266	9.00425	6.24963	0.226509	0.687061			-0.376205	0.509332	2.26427	0.146394	0.56858	0.580189	-0.763912	-0.693225	-0.829106		1.40631						Other		Other		Other
ACH-001413	UMUC11	Bladder Cancer	Urinary Tract		-0.150116				0.378512	0.555816	5.05745	2.90689	4.2765	7.70328	6.94427	0.31034	2.36737			-0.694199	-1.12425	1.03417	-2.40482	0.592533	0.0280666	-0.224702	-0.660734	-0.235671		-3.68961						Other		Other		Other
ACH-001414	UMUC6	Bladder Cancer	Urinary Tract		-0.132129				0.594549	3.64847	4.30012	3.17153	4.83491	7.9943	6.06717	3.63227	5.05094			-0.582359	0.141499	0.365845	-2.124	0.897662	0.151572	-0.905554	0.626774	0.712083		-0.716475						Other		Other		Other
ACH-001415	UMUC7	Bladder Cancer	Urinary Tract		-0.141082				0.722466	5.48414	5.58195	5.40565	4.4363	9.29909	7.06134	3.67469	0.389567			-0.516138	0.892798	1.49703	0.246763	0.67985	0.705319	-0.133825	0.643214	-0.934172		3.08084						Other		Other		Other
ACH-001416	UMUC9	Bladder Cancer	Urinary Tract		-0.155772				0.0426443	4.95791	4.8339	5.57561	4.36737	8.18056	7.66363	0.815575	4.88313			-0.868073	0.677427	0.83689	0.427121	0.642188	0.230619	0.333697	-0.464916	0.652819		2.46777						Other		Other		Other
ACH-001418	UWB1289	Ovarian Cancer	Ovary		-0.178516				0.137504	3.848	3.79286	4.26978	3.84298	7.35465	7.30615	0.545968	0.879706			-0.818966	0.223162	-0.0818058	-0.958575	0.355652	-0.119892	0.0562067	-0.569409	-0.76107		-2.6747						Other		Other		Other
ACH-001419	VP229	Breast Cancer	Breast		-0.0894673				3.94579	6.99515	4.1235	5.23304	5.18864	11.1424	6.4707	6.91013	6.10664			1.15254	1.51122	0.20998	0.0635993	1.09094	1.48762	-0.592312	1.8972	1.08493		7.90572						Other		Other		Other
ACH-001421	WERIRB1	Eye Cancer	Eye		-0.133919				0.516015	0.189034	2.42492	5.01391	1.11103	4.37016	6.44559	2.15381	0			-0.623015	-1.27437	-1.28897	-0.168938	-1.13713	-1.38649	-0.611799	0.0537535	-1.07176		-7.50871						Other		Other		Other
ACH-001422	WPE1NA22	Prostate Cancer	Prostate		-0.244284				0.536053	4.01792	3.43696	5.21296	4.26828	6.49394	5.88826	1.72247	2.61589			-0.612641	0.292709	-0.395873	0.0422849	0.588046	-0.485171	-1.04443	-0.113424	-0.147903		-1.8764						Other		Other		Other
ACH-001430	TC138	Bone Cancer	Bone		-0.103285				0.137504	0	3.23266	5.52951	2.53854	3.32337	6.41261	0.0703893	0.505891			-0.818966	-1.35174	-0.576162	0.378195	-0.357117	-1.83074	-0.637402	-0.753734	-0.89309		-6.84075						Other		Other		Other
ACH-001431	TC205	Bone Cancer	Bone		-0.187191				0.298658	0	2.43296	4.22342	2.65992	2.82375	6.44973	0.765535	0.189034			-0.735538	-1.35174	-1.28188	-1.00777	-0.290789	-2.04277	-0.608592	-0.48431	-1.00499		-8.80838						Other		Other		Other
ACH-001433	CCLFPEDS0008T	Sarcoma	Soft Tissue		-0.154358				0.378512	3.94673	4.08406	3.43296	0	9.11205	7.54156	0.0840643	7.64947			-0.694199	0.263572	0.175178	-1.84657	-1.74422	0.625938	0.238942	-0.748434	1.62981		-2.09999						Other		Other		Other
ACH-001442	A388	Skin Cancer	Epidermoid Carcinoma		-0.168785				0.871844	2.93357	3.8885	3.8268	4.52105	8.06199	6.3411	2.63459	5.89918			-0.438807	-0.151091	0.00259782	-1.42865	0.726162	0.180301	-0.692916	0.240097	1.01166		-0.550646						Other		Other		Other
ACH-001443	ASH3	Thyroid Cancer	Thyroid		-0.142086				0.584963	0.963474	5.17911	3.97911	5.22843	5.66078	8.07585	0.0143553	3.72028			-0.587322	-0.957408	1.14153	-1.26702	1.11269	-0.838757	0.653685	-0.775451	0.242135		-1.27592						Other		Other		Other
ACH-001450	BLUE1	Lymphoma	Lymphocyte		-0.00117073				0.286881	0	3.14078	5.79857	0	1.5656	6.10077	0	0			-0.741635	-1.35174	-0.657246	0.66371	-1.74422	-2.57673	-0.87947	-0.781015	-1.07176		-9.14009						Other		Other		Other
ACH-001451	BOKU	Cervical Cancer	Cervix		-0.268991				1.13093	6.59798	3.27501	3.50208	1.83592	9.05197	6.97545	2.74846	1.68257			-0.30468	1.34867	-0.538793	-1.77323	-0.741037	0.600442	-0.200503	0.284229	-0.477521		-1.80243						Other		Other		Other
ACH-001453	BPH1	Prostate Cancer	Prostate		-0.201182				0.687061	2.92029	4.04089	4.43829	3.88362	6.42744	6.91779	1.28688	2.35614			-0.534467	-0.156526	0.13708	-0.779757	0.377859	-0.513392	-0.245259	-0.282248	-0.239636		-2.23635						Other		Other		Other
ACH-001454	C10	Colon/Colorectal Cancer	Colorectal		0.00259179				0.815575	4.70708	3.08066	5.34908	4.47962	7.79669	6.67228	0.238787	0.887525			-0.467936	0.574767	-0.710301	0.186734	0.703522	0.0677083	-0.435832	-0.688466	-0.758308		-1.52811						Other		Other		Other
ACH-001458	C75	Colon/Colorectal Cancer	Colorectal		-0.218616				0.918386	5.06134	3.85699	5.00135	4.56071	9.01357	5.60377	5.89821	4.69098			-0.414712	0.719758	-0.0252125	-0.182263	0.747835	0.584146	-1.26526	1.505	0.584956		2.25425						Other		Other		Other
ACH-001459	C80	Colon/Colorectal Cancer	Colorectal		-0.106172				0.201634	3.21878	2.08746	4.1819	2.70266	8.25077	4.83996	2.18903	0.124328			-0.785766	-0.0343616	-1.58677	-1.05183	-0.267439	0.260418	-1.85817	0.0674073	-1.02785		-6.28436						Other		Other		Other
ACH-001460	C84	Colon/Colorectal Cancer	Colorectal		-0.0351705				2.89336	5.24146	2.38405	4.45418	4.57168	8.62278	5.34447	4.38198	2.99095			0.607709	0.793475	-1.32504	-0.762903	0.753825	0.418298	-1.46654	0.917344	-0.0154404		-0.0792723						Other		Other		Other
ACH-001461	C99	Colon/Colorectal Cancer	Colorectal		-0.126325				0.214125	4.67864	3.47119	4.76713	2.85798	8.80571	4.30086	4.92552	0.925999			-0.7793	0.563124	-0.365669	-0.430815	-0.182568	0.495931	-2.27665	1.12801	-0.74472		-2.59265						Other		Other		Other
ACH-001484	CI	Leukemia	Blood		-0.281548				0.443607	0.0976108	2.63691	4.8339	0	3.69933	5.5373	0	0.389567			-0.6605	-1.31179	-1.10189	-0.359954	-1.74422	-1.67118	-1.31686	-0.781015	-0.934172		-9.88158						Other		Other		Other
ACH-001485	CII	Leukemia	Blood		-0.124556				0.0703893	0.189034	2.87774	4.46401	0	3.32481	4.37086	0	1.9782			-0.85371	-1.27437	-0.889367	-0.752462	-1.74422	-1.83013	-2.2223	-0.781015	-0.373116		-10.7207						Other		Other		Other
ACH-001494	EGI1	Bile Duct Cancer	Bile Duct		-0.179165				0.505891	6.86888	2.79701	5.0917	3.59096	9.19854	6.84699	2.63691	2.85599			-0.628256	1.45954	-0.96061	-0.0863895	0.217945	0.662646	-0.300214	0.240996	-0.063106		0.542557						Other		Other		Other
ACH-001495	EMTOKA	Endometrial/Uterine Cancer	Uterus		-0.163959				0.454176	2.79286	4.0781	4.20242	4.33128	7.60711	5.96509	2.55827	2.20789			-0.655028	-0.208683	0.169913	-1.03006	0.622465	-0.0127483	-0.984788	0.210514	-0.291994		-2.18041						Other		Other		Other
ACH-001496	ESO26	Esophageal Cancer	Esophagus		-0.0291363				2.88362	6.26866	5.55827	5.50144	5.98368	9.65853	7.3427	0.941106	4.15543			0.602666	1.21389	1.47612	0.348409	1.52537	0.857863	0.084574	-0.416262	0.395815		6.08844						Other		Other		Other
ACH-001497	ESO51	Esophageal Cancer	Esophagus		-0.506799				1.98185	6.34589	3.32625	4.84398	4.45286	9.38877	6.41126	2.70487	8.20579			0.135832	1.2455	-0.493573	-0.349255	0.6889	0.743377	-0.638454	0.267335	1.82628		3.42594						Other		Other		Other
ACH-001498	FARAGE	Lymphoma	Lymphocyte		-0.0792527				0.536053	0	3.28244	4.78031	0.0143553	3.36457	6.42626	0	0			-0.612641	-1.35174	-0.532234	-0.416823	-1.73637	-1.81325	-0.626804	-0.781015	-1.07176		-8.94263						Other		Other		Other
ACH-001500	FLO1	Esophageal Cancer	Esophagus		-0.0820361				0.226509	2.488	4.76341	4.86592	0.0426443	8.04483	9.33608	0.176323	0.978196			-0.772889	-0.333454	0.774684	-0.325979	-1.72092	0.173018	1.63193	-0.712676	-0.726286		-2.01256						Other		Other		Other
ACH-001509	H357	Head and Neck Cancer	Upper Aerodigestive		-0.378285				1.45943	4.32841	2	3.49185	3.07553	5.85873	4.66676	2.97453	3.09424			-0.134619	0.419783	-1.66395	-1.78408	-0.063694	-0.75475	-1.99262	0.371848	0.0210354		-5.58104						Other		Other		Other
ACH-001510	H376	Head and Neck Cancer	Upper Aerodigestive		-0.103759				0.0703893	3.22188	1.72247	2.26003	2.82375	4.96532	4.02326	0.790772	0.963474			-0.85371	-0.0330945	-1.90887	-3.09124	-0.201273	-1.1339	-2.49213	-0.474529	-0.731485		-10.9202						Other		Other		Other
ACH-001511	H413	Head and Neck Cancer	Upper Aerodigestive		-0.235925				0.963474	3.34908	2.66676	3.86592	2.27202	6.71191	5.80297	1.9855	1.95606			-0.391371	0.0189677	-1.07556	-1.38714	-0.502745	-0.392665	-1.11064	-0.0114778	-0.380935		-5.23356						Other		Other		Other
ACH-001513	HCA1	Cervical Cancer	Cervix		-0.259676				5.56102	4.80168	3.71039	5.76049	4.20789	8.31782	7.5331	0.411426	2.78241			1.98872	0.613482	-0.154576	0.623299	0.555047	0.288873	0.232371	-0.621555	-0.0890926		3.43657					In_Frame_Ins (p.126_127EG>EKG)	Other non-conserving		Other		Other
ACH-001515	HCS2	Cervical Cancer	Cervix		-0.0548498				3.53854	3.77505	5.63081	4.1127	4.24489	8.83753	9.15053	0.941106	0.111031			0.941709	0.193307	1.54014	-1.12526	0.575261	0.509436	1.4879	-0.416262	-1.03254		2.67369						Other		Other		Other
ACH-001517	HEC1	Endometrial/Uterine Cancer	Uterus		-0.20181				0.678072	5.55827	4.99503	6.04767	4.86493	11.1661	7.51838	2.83188	5.02503			-0.53912	0.923138	0.979083	0.928045	0.914063	1.49766	0.220946	0.31656	0.702933		5.94331					Missense_Mutation (p.V547I)|Missense_Mutation (p.Y33C)	Other non-conserving	Missense_Mutation (p.G15R)	Other non-conserving	Missense_Mutation (p.R162W)	Other non-conserving
ACH-001518	HEC116	Endometrial/Uterine Cancer	Uterus		0.0112059				0.443607	5.5245	5.99254	6.1916	0.0285692	8.79649	8.64378	0.948601	7.70176			-0.6605	0.909319	1.85936	1.08078	-1.72861	0.492019	1.09454	-0.413358	1.64827		4.28182						Other		Other	Missense_Mutation (p.R305H)	Other non-conserving
ACH-001520	HG3	Leukemia	Blood		-0.00422248				0.575312	0.765535	1.54102	3.35473	1.55582	3.76871	3.07211	0	1.19535			-0.592317	-1.03842	-2.06899	-1.92958	-0.894093	-1.64174	-3.23046	-0.781015	-0.649595		-12.8262						Other		Other		Other
ACH-001521	HKA1	Skin Cancer	Skin		-0.150654				1.70929	4.71864	4.17552	5.62088	4.51223	9.2988	7.36728	7.38879	9.66365			-0.00527038	0.579495	0.25589	0.475154	0.72134	0.705193	0.103659	2.08272	2.34115		7.25933						Other		Other		Other
ACH-001522	HMY1	Skin Cancer	Skin		-0.217278				4.32048	0.0976108	3.15866	4.83693	4.40122	9.48531	5.93286	0.214125	0.722466			1.34651	-1.31179	-0.641466	-0.356736	0.660685	0.784346	-1.0098	-0.698025	-0.816602		-2.04288						Other		Other		Other
ACH-001523	HSC1	Skin Cancer	Skin		-0.155564				1.93357	2.13422	4.88509	4.78607	5.05094	5.25134	5.84925	2.4957	3.94579			0.110838	-0.478248	0.882058	-0.410707	1.0157	-1.01252	-1.07471	0.186263	0.32178		-0.459547						Other		Other		Other
ACH-001524	HSC5	Skin Cancer	Skin		-0.191581				1.25701	2.98003	2.62059	4.48929	3.36177	7.75662	6.59619	1.09085	1.46467			-0.23941	-0.132079	-1.1163	-0.725646	0.0927101	0.0507048	-0.4949	-0.358224	-0.554479		-3.47762						Other		Other		Other
ACH-001525	HT3	Cervical Cancer	Cervix		-0.0761352				0.443607	2.76341	3.46597	2.97269	3.27947	6.89772	6.54334	0.933573	4.90929			-0.6605	-0.220734	-0.370269	-2.33499	0.0477416	-0.313806	-0.535924	-0.419182	0.662059		-4.14561						Other		Other		Other
ACH-001526	HUO9	Bone Cancer	Bone		-0.216364				0.0703893	0.344828	3.90593	3.89724	3.60881	8.20266	7.25115	0.0285692	1.07724			-0.85371	-1.21061	0.0179782	-1.3539	0.227697	0.240001	0.0135117	-0.769942	-0.691306		-4.38028						Other		Other		Other
ACH-001528	IHH4	Thyroid Cancer	Thyroid		-0.0990324				0.669027	3.25399	3.34056	5.17672	4.48156	6.90989	7.39874	0.250962	1.69599			-0.543803	-0.0199517	-0.480942	0.00383206	0.704582	-0.308642	0.12808	-0.683748	-0.472781		-1.67337						Other		Other		Other
ACH-001529	JAR	Endometrial/Uterine Cancer	Uterus		-0.0581				2.65076	0.333424	4.0054	4.46205	0	4.33342	6.44725	1.20163	0			0.482119	-1.21527	0.105759	-0.754545	-1.74422	-1.40208	-0.610515	-0.315288	-1.07176		-6.52579						Other		Other		Other
ACH-001530	JEG3	Endometrial/Uterine Cancer	Uterus		-0.794032				0.815575	0.879706	3.77926	3.72901	0.201634	6.31633	7.37069	0.214125	0.0565835			-0.467936	-0.991693	-0.0938035	-1.53242	-1.63404	-0.560547	0.106301	-0.698025	-1.05177		-6.92394						Other		Other		Other
ACH-001532	JMURTK2	Rhabdoid	Kidney		0.0200459				4.774	0	3.76871	4.83086	3.16832	8.08921	5.54874	0	1.20789			1.58129	-1.35174	-0.10311	-0.363178	-0.0129928	0.191853	-1.30798	-0.781015	-0.645164		-2.79203						Other		Other		Other
ACH-001533	KARPAS1718	Lymphoma	Lymphocyte		-0.055847				0.495695	0	1.36177	2.72683	0	2.43029	3.98914	0	0			-0.633534	-1.35174	-2.22717	-2.59589	-1.74422	-2.20976	-2.51862	-0.781015	-1.07176		-15.1337						Other		Other		Other
ACH-001536	KKU100	Bile Duct Cancer	Bile Duct		-0.550721				1.66903	5.90183	4.86344	4.22959	3.85997	11.2789	8.26134	1.64616	8.2954			-0.0261145	1.06375	0.862959	-1.00123	0.364936	1.54554	0.79767	-0.142998	1.85793		5.32245					Missense_Mutation (p.R272C)	Other non-conserving		Other		Other
ACH-001538	KKU213	Bile Duct Cancer	Bile Duct		-0.12079				0.594549	2.96162	3.91743	5.14078	4.9397	7.51025	5.97522	2.29572	1.57046			-0.582359	-0.139611	0.0281295	-0.0343092	0.954917	-0.0538544	-0.976928	0.108758	-0.517115		-1.21237						Other		Other		Other
ACH-001539	KML1	Lymphoma	Lymphocyte		-0.169967				0.124328	0.0285692	1.53605	5.01257	0.0143553	2.20163	4.8089	0	0			-0.825786	-1.34004	-2.07337	-0.17036	-1.73637	-2.3068	-1.88228	-0.781015	-1.07176		-12.1878						Other		Other		Other
ACH-001542	KON	Head and Neck Cancer	Upper Aerodigestive		-0.671164				1.38405	3.62176	7.12547	5.93687	5.71039	10.2861	7.17213	10.2055	9.93372			-0.173644	0.130568	2.85913	0.810473	1.37604	1.1242	-0.0478301	3.17444	2.43653		11.6899					Missense_Mutation (p.D587Y)	Other non-conserving		Other		Other
ACH-001543	KOSC2	Head and Neck Cancer	Upper Aerodigestive		-0.0978944				1.19535	2.52105	2.40599	4.23879	1.774	6.13381	5.13504	1.15704	2.20163			-0.271333	-0.319927	-1.30567	-0.991465	-0.774875	-0.638006	-1.62911	-0.33257	-0.294205		-6.55717						Other		Other		Other
ACH-001547	LO68	Lung Cancer	Lung		-0.57629				1.26303	4.30159	5.4192	5.61088	5.46923	10.3188	9.93799	8.40071	7.33691			-0.236292	0.408807	1.3534	0.46454	1.24427	1.13806	2.09916	2.47492	1.51942		10.4663						Other		Other		Other
ACH-001548	LS	Neuroblastoma	Peripheral Nervous System		-0.307102				1.5656	0.0426443	4.08746	5.32733	3.31904	6.26153	7.60185	0.0840643	0.422233			-0.0796588	-1.33428	0.178177	0.163649	0.0693625	-0.583802	0.285737	-0.748434	-0.922635		-2.97189						Other		Other		Other
ACH-001549	LU135	Lung Cancer	Lung		-0.132778				0.0565835	0	3.83996	4.80271	3.21723	5.38336	6.98322	0.773996	1.21412			-0.860857	-1.35174	-0.0402376	-0.393053	0.0137323	-0.956493	-0.194468	-0.481031	-0.642963		-4.90711					Missense_Mutation (p.R362Q)	Other non-conserving		Other		Other
ACH-001550	MCC13	Skin Cancer	Skin		-0.0151982				0.31034	5.24031	3.71918	4.73444	4.33414	8.23888	7.95443	0.344828	1			-0.72949	0.793007	-0.146819	-0.4655	0.62403	0.255372	0.559429	-0.647367	-0.718585		-0.475924						Other	Missense_Mutation (p.P329L)	Other non-conserving		Other
ACH-001551	MCC142	Skin Cancer	Skin		0.0093165				0.176323	2.86592	3.70929	4.33842	3.82069	6.87012	7.07436	0.226509	0.918386			-0.798869	-0.17878	-0.155549	-0.885734	0.343472	-0.325522	-0.123725	-0.693225	-0.747409		-3.56534						Other		Other		Other
ACH-001552	MCC26	Skin Cancer	Skin		-0.0854931				0.454176	3.24793	5.53356	5.11645	5.57924	8.74943	7.80826	0.925999	1.74846			-0.655028	-0.0224326	1.45432	-0.0601279	1.30437	0.472047	0.445963	-0.422118	-0.454252		2.06275						Other		Other		Other
ACH-001554	MEL202	Eye Cancer	Eye		-0.00586376				5.67666	0.0285692	3.74846	6.17632	5.29536	9.6473	7.75342	0	0.0426443			2.04859	-1.34004	-0.120982	1.06457	1.14925	0.853094	0.403394	-0.781015	-1.05669		2.22016						Other		Other		Other
ACH-001555	MERO14	Lung Cancer	Lung		-0.506023				1.04264	5.58586	4.09424	4.96486	4.8846	9.31569	10.3012	1.51602	8.63376			-0.350385	0.934432	0.184155	-0.220986	0.92481	0.712364	2.38107	-0.19344	1.97743		6.34944						Other		Other		Other
ACH-001556	MERO25	Lung Cancer	Lung		-0.0686752				0.505891	3.27798	4.93546	5.3837	3.60999	9.67622	10.0459	0.163499	0.887525			-0.628256	-0.0101309	0.926512	0.223473	0.228343	0.86537	2.18292	-0.717646	-0.758308		2.31228						Other		Other		Other
ACH-001559	MERO82	Lung Cancer	Lung		-0.446356				0.238787	3.41414	4.26228	4.22574	3.83794	8.54361	8.90506	0.0840643	2.41954			-0.766533	0.0455926	0.332451	-1.00531	0.3529	0.384698	1.29735	-0.748434	-0.217247		-0.324533						Other		Other		Other
ACH-001560	MERO83	Lung Cancer	Lung		-0.561624				0.454176	5.16832	3.74739	2.64847	1.83592	8.58113	9.62458	2.25096	2.74846			-0.655028	0.763542	-0.12193	-2.67905	-0.741037	0.400618	1.85588	0.0914092	-0.101082		-1.18668						Other		Other		Other
ACH-001562	MERO95	Lung Cancer	Lung		-0.428147				0.641546	4.46923	4.98003	4.53107	3.44228	8.58673	10.5149	3.23266	0.695994			-0.558029	0.477421	0.96584	-0.681307	0.136703	0.402995	2.547	0.471895	-0.825951		2.93656						Other		Other		Other
ACH-001563	MM127	Skin Cancer	Skin		-0.362873				0.163499	0.201634	3.89724	5.0009	0.0703893	9.28404	9.18381	1.26303	0.111031			-0.805508	-1.26921	0.0103112	-0.182741	-1.70576	0.698929	1.51373	-0.29149	-1.03254		-3.06428						Other		Other		Other
ACH-001566	MM370	Skin Cancer	Skin		-0.0210917				4.47249	0.0143553	3.72901	4.71315	2.93357	9.41692	6.20848	0.0285692	0.918386			1.4252	-1.34586	-0.138149	-0.488095	-0.141263	0.755326	-0.79586	-0.769942	-0.747409		-2.24605						Other		Other		Other
ACH-001567	MM383	Skin Cancer	Skin		0.0128911				0.111031	4.35473	3.51475	5.02459	3.71809	11.0905	7.04941	1.11103	0.713696			-0.83267	0.430559	-0.327223	-0.157608	0.287409	1.46558	-0.143087	-0.350403	-0.819699		-0.447139						Other		Other		Other
ACH-001568	MM386	Skin Cancer	Skin		-0.111582				1.5509	0.15056	1.774	4.58556	1.88753	8.33606	4.81762	0	0.0285692			-0.087267	-1.29012	-1.86339	-0.62348	-0.712841	0.296614	-1.87551	-0.781015	-1.06167		-7.99867						Other		Other		Other
ACH-001570	MM426	Skin Cancer	Skin		-0.0414212				2.62761	0.31034	3.89724	4.28244	3.89336	10.1586	6.83175	0.555816	1.30451			0.470131	-1.22472	0.0103112	-0.945142	0.383182	1.07009	-0.312047	-0.565593	-0.611041		-1.72483						Other		Other		Other
ACH-001574	MOLM14	Leukemia	Blood		-0.227547				0.516015	0	1.65535	4.21179	3.14568	5.09212	3.77926	0	1.45418			-0.623015	-1.35174	-1.96809	-1.02011	-0.0253656	-1.08009	-2.68153	-0.781015	-0.558184		-10.0891						Other		Other		Other
ACH-001577	MUTZ8	Leukemia	Blood		0.038614				0.748461	0.163499	2.12763	3.8268	0	1.42223	5.05311	0	0			-0.50268	-1.28482	-1.55132	-1.42865	-1.74422	-2.63757	-1.69271	-0.781015	-1.07176		-12.6947						Other		Other		Other
ACH-001603	NH12	Neuroblastoma	Peripheral Nervous System		0.00683416				0.443607	0.941106	2.33914	3.926	3.08066	3.81352	6.07361	0.0426443	0.782409			-0.6605	-0.966563	-1.36467	-1.32338	-0.0608936	-1.62272	-0.900554	-0.764487	-0.795432		-8.4592						Other		Other		Other
ACH-001605	NO10	Brain Cancer	Central Nervous System		-0.151997				0.650765	3.99458	4.64443	5.09212	0	8.79227	6.85162	2.45681	0.0565835			-0.553257	0.283155	0.669689	-0.0859407	-1.74422	0.490226	-0.29662	0.17119	-1.05177		-2.11755						Other		Other		Other
ACH-001607	NOZ	Gallbladder Cancer	Bile Duct		-0.149995				0.275007	4.49313	2.488	4.89433	3.27798	9.26285	7.01881	1.15704	2.51349			-0.747782	0.487203	-1.2333	-0.295827	0.0469293	0.689936	-0.166841	-0.33257	-0.184066		-1.73632						Other		Other		Other
ACH-001608	NP2	Brain Cancer	Central Nervous System		-0.137085				1.17632	4.47768	5.50112	4.16189	0	7.87437	5.6907	1.74846	2.19849			-0.281181	0.480876	1.42569	-1.07307	-1.74422	0.100674	-1.19779	-0.103349	-0.295314		-2.68767						Other		Other		Other
ACH-001609	NP3	Brain Cancer	Central Nervous System		-0.129101				0.659925	1.55582	4.46597	5.31397	0.0143553	7.80755	6.3466	0.687061	3.02148			-0.548515	-0.714976	0.512204	0.149476	-1.73637	0.072317	-0.688642	-0.514725	-0.00465994		-3.47389						Other		Other		Other
ACH-001610	NP5	Brain Cancer	Central Nervous System		-0.199465				0.526069	2.72247	4.87774	6.00135	6.03012	8.46381	6.15441	0.137504	1.64155			-0.61781	-0.237492	0.875579	0.878895	1.55074	0.35083	-0.837828	-0.727722	-0.492011		0.743182						Other	Missense_Mutation (p.N452S)	Other non-conserving		Other
ACH-001611	NP8	Brain Cancer	Central Nervous System		-0.190828				0.62293	1.926	5.55674	3.66562	0.0285692	9.9442	7.44361	0.250962	3			-0.567666	-0.563468	1.47477	-1.59969	-1.72861	0.979098	0.162905	-0.683748	-0.0122459		-2.53865						Other		Other		Other
ACH-001616	OCILY18	Lymphoma	Lymphocyte		-0.0766748				1.18903	0	2.05311	3.49313	0.475085	1.7866	4.53356	0	0.0143553			-0.274601	-1.35174	-1.61708	-1.78272	-1.48462	-2.48293	-2.09601	-0.781015	-1.06669		-12.9374						Other		Other		Other
ACH-001618	OCIM2	Leukemia	Blood		-0.168311				0.443607	0.0426443	2.45943	4.8679	1.42761	0.238787	4.91504	0	3.95327			-0.6605	-1.33428	-1.25852	-0.32388	-0.964149	-3.13982	-1.79989	-0.781015	0.324419		-9.93763						Other		Other		Other
ACH-001619	OCUG1	Gallbladder Cancer	Bile Duct		-1.17965				5.87332	6.01458	6.1809	5.70099	5.21062	8.99927	8.53997	11.3319	10.6541			2.1504	1.1099	2.02558	0.560168	1.10296	0.578075	1.01396	3.61097	2.69095		14.843						Other		Other		Other
ACH-001622	ONDA7	Brain Cancer	Central Nervous System		-0.254664				0.238787	4.96023	3.52607	3.17473	5.30012	10.7677	6.10915	2.82579	5.33199			-0.766533	0.678376	-0.317238	-2.1206	1.15186	1.32858	-0.872962	0.314199	0.811343		0.207025						Other		Other		Other
ACH-001623	ONDA8	Brain Cancer	Central Nervous System		-0.0459995				1.49057	2.73552	5.47865	4.67638	0.0143553	8.39313	7.76328	0.970854	3.70708			-0.118499	-0.232149	1.40586	-0.527109	-1.73637	0.320835	0.411049	-0.404733	0.237474		-0.643643						Other		Other		Other
ACH-001624	ONDA9	Brain Cancer	Central Nervous System		-0.346386				0.298658	5.0635	4.23036	4.42089	5.77004	9.30558	7.07243	2.18587	0.773996			-0.735538	0.720642	0.304277	-0.798228	1.40863	0.708073	-0.125222	0.0661798	-0.798403		0.750409						Other		Other		Other
ACH-001625	OSC19	Head and Neck Cancer	Upper Aerodigestive		-0.222324				1.926	3.85798	4.36527	6.35826	4.76394	9.22968	6.98618	4.17632	9.26859			0.106917	0.227249	0.423337	1.25763	0.858882	0.675862	-0.192169	0.837638	2.20163		6.39697						Other		Other		Other
ACH-001626	OSC20	Head and Neck Cancer	Upper Aerodigestive		-0.3668				1.12433	5.57016	5.13258	6.19417	4.73985	9.11658	8.03524	6.68285	6.24869			-0.308098	0.928005	1.10046	1.0835	0.845716	0.627861	0.622158	1.80912	1.13509		7.84381						Other		Other		Other
ACH-001627	P4E6	Prostate Cancer	Prostate		-0.148835				0.815575	5.5549	3.99639	4.72901	3.24641	6.82043	5.61176	2.37016	6.56468			-0.467936	0.921758	0.097807	-0.471262	0.0296753	-0.346608	-1.25906	0.13761	1.24669		-0.111322						Other		Other		Other
ACH-001628	PEA1	Ovarian Cancer	Ovary		-0.410604				0.214125	5.68173	4.65076	6.11894	4.79753	9.50696	7.63423	3.61471	0.443607			-0.7793	0.973668	0.675276	1.00368	0.877236	0.793537	0.310876	0.619969	-0.915087		3.55985						Other		Other		Other
ACH-001630	PEO1	Ovarian Cancer	Ovary		-0.124309				0.400538	4.11686	4.35473	4.29278	3.22033	7.73613	5.04089	0.555816	0.83996			-0.682796	0.333204	0.414037	-0.934168	0.0154258	0.0420082	-1.7022	-0.565593	-0.775107		-3.85518						Other		Other		Other
ACH-001632	PEO4	Ovarian Cancer	Ovary		0.00115608				0.0285692	2.90111	2.78241	3.79701	2.9486	7.21033	4.5435	2.23266	0.485427			-0.87536	-0.164378	-0.973498	-1.46026	-0.133052	-0.181138	-2.0883	0.0843162	-0.900317		-6.69198						Other		Other		Other
ACH-001634	PGA1	Leukemia	Blood		-0.128723				0.238787	0.137504	1.8679	3.70708	0.0143553	4.91121	4.03034	0	0.400538			-0.766533	-1.29546	-1.78053	-1.55569	-1.73637	-1.15687	-2.48664	-0.781015	-0.930297		-12.4894						Other		Other		Other
ACH-001641	SAT	Head and Neck Cancer	Upper Aerodigestive		-0.337069				4.31904	4.08916	4.71589	5.8125	4.62936	8.47634	7.21888	8.38418	8.20604			1.34577	0.321865	0.73275	0.678491	0.785342	0.356148	-0.0115401	2.46851	1.82637		8.5037						Other		Other		Other
ACH-001645	SEKI	Skin Cancer	Skin		-0.0300067				4.69042	1.25096	2.27202	4.73281	6.22168	6.79168	6.39215	0.15056	1.17632			1.53802	-0.839746	-1.4239	-0.467226	1.65542	-0.358809	-0.653289	-0.722661	-0.656314		-1.9285						Other		Other		Other
ACH-001647	SHI1	Leukemia	Blood		0.0386828				1.36177	0.0840643	2.57289	4.03562	2.44095	4.0045	5.34021	0	1.42223			-0.185178	-1.31733	-1.15839	-1.20705	-0.410439	-1.54167	-1.46985	-0.781015	-0.569466		-8.6404						Other		Other		Other
ACH-001648	SHMAC4	Prostate Cancer	Prostate		-0.205091				0.970854	3.848	4.2854	4.8505	4.90833	7.32139	7.25342	2.27501	6.87012			-0.38755	0.223162	0.352854	-0.342341	0.937779	-0.134007	0.0152746	0.100729	1.35456		2.12046						Other		Other		Other
ACH-001650	SISO	Cervical Cancer	Cervix		-0.343074				4.76235	5.52763	4.43429	5.04701	4.06264	9.49599	6.2878	0.344828	6.82273			1.57526	0.9106	0.484247	-0.133807	0.475678	0.788883	-0.734283	-0.647367	1.33783		4.05704						Other		Other		Other
ACH-001651	SKGI	Endometrial/Uterine Cancer	Uterus		-0.00787639				0.678072	3.45418	4.62702	3.7666	3.05485	8.15335	6.10476	0.344828	1.21412			-0.53912	0.0619802	0.654325	-1.49253	-0.0749961	0.219073	-0.876374	-0.647367	-0.642963		-3.33798						Other		Other		Other
ACH-001652	SKGII	Endometrial/Uterine Cancer	Uterus		-0.129194				0.356144	4.01703	4.30451	2.852	2.93546	6.55367	6.71466	0.422233	0.0285692			-0.705778	0.292344	0.369717	-2.46307	-0.140232	-0.459822	-0.40294	-0.617367	-1.06167		-5.18881						Other		Other		Other
ACH-001653	SKGT2	Gastric Cancer	Gastric		-0.0600864				0.15056	5.17552	2.36737	3.92695	4.28021	6.38249	5.65507	0.163499	2.94111			-0.812207	0.76649	-1.33976	-1.32237	0.594564	-0.532466	-1.22545	-0.717646	-0.0330454		-4.62189					Nonsense_Mutation (p.Y572*)	Damaging		Other		Other
ACH-001654	SKGT4	Esophageal Cancer	Esophagus		-0.328289				0.454176	5.4793	4.56742	4.93782	5.05137	9.32708	6.75261	5.38785	8.16229			-0.655028	0.890816	0.60173	-0.249685	1.01594	0.717197	-0.373476	1.3072	1.81092		5.06561						Other		Other		Other
ACH-001655	SKN	Endometrial/Uterine Cancer	Uterus		-0.387393				0.378512	3.08576	2.87971	3.15704	3.70598	8.54493	5.61088	1.28688	2.29278			-0.694199	-0.0888023	-0.887636	-2.13936	0.280792	0.385255	-1.25975	-0.282248	-0.262014		-4.94796						Other		Other		Other
ACH-001656	SKNO1	Leukemia	Blood		-0.205724				1.852	0.111031	2.32193	4.18666	0.0703893	5.24527	6.28817	0.250962	1.20163			0.0686079	-1.30629	-1.37986	-1.04678	-1.70576	-1.0151	-0.733996	-0.683748	-0.647374		-8.4503						Other		Other		Other
ACH-001664	SNU638	Gastric Cancer	Gastric		-0.0588408				0.604071	2.44626	4.24108	4.33128	4.52982	7.47743	6.74591	0.0976108	0.604071			-0.577429	-0.350539	0.313738	-0.89332	0.730954	-0.067781	-0.378681	-0.743183	-0.858415		-2.82466						Other		Other	Frame_Shift_Ins (p.N39fs)	Damaging
ACH-001668	SUSA	Teratoma	Embryo		-0.03822				1.09761	0.422233	1.73118	3.8268	2.12433	5.19417	4.37086	0	0.189034			-0.32193	-1.17893	-1.90118	-1.42865	-0.583448	-1.03679	-2.2223	-0.781015	-1.00499		-10.4592						Other		Other		Other
ACH-001669	TANOUE	Leukemia	Blood		-0.0637634				1.39506	0.0143553	3.08406	4.68032	0	4.08406	4.96532	0	0			-0.167942	-1.34586	-0.707295	-0.522924	-1.74422	-1.5079	-1.76086	-0.781015	-1.07176		-9.60977						Other		Other		Other
ACH-001670	TASK1	Brain Cancer	Peripheral Nervous System		-0.126768				0.321928	0.111031	2.71809	4.5292	5.38128	4.66107	5.04527	0.695994	0.298658			-0.723491	-1.30629	-1.03026	-0.683295	1.19621	-1.26303	-1.6988	-0.511263	-0.966278		-6.9865						Other		Other		Other
ACH-001673	TFK1	Bile Duct Cancer	Bile Duct		-0.949799				7.48752	7.33575	6.98311	7.07017	6.02015	11.221	9.6097	10.2678	11.4213			2.98605	1.65062	2.73351	2.01308	1.54529	1.52096	1.84433	3.19858	2.96191		20.4543						Other		Other		Other
ACH-001674	TGW	Neuroblastoma	Peripheral Nervous System		-0.0489421				0.356144	0.0426443	3.32337	5.39472	1.70044	4.97177	6.80439	0.0143553	1.95606			-0.705778	-1.33428	-0.496114	0.235163	-0.815068	-1.13117	-0.333286	-0.775451	-0.380935		-5.73692						Other		Other		Other
ACH-001677	U2904	Lymphoma	Lymphocyte		-0.0609181				0.992768	0	2.82375	5.24375	0	2.3978	6.25512	0	0			-0.376205	-1.35174	-0.937016	0.0749546	-1.74422	-2.22354	-0.759652	-0.781015	-1.07176		-9.17019						Other		Other		Other
ACH-001685	UHO1	Lymphoma	Lymphocyte		-0.0349045				0.555816	0	1.58015	4.62117	0	5.65449	6.15218	0	0.62293			-0.60241	-1.35174	-2.03446	-0.585693	-1.74422	-0.841425	-0.839559	-0.781015	-0.851755		-9.63227						Other		Other		Other
ACH-001687	UMRC3	Kidney Cancer	Kidney		-0.243335				1.22651	6.60333	2.25399	3.08236	2.63923	5.78581	6.12743	0.286881	0.454176			-0.255201	1.35086	-1.43981	-2.21861	-0.302096	-0.785694	-0.858776	-0.669826	-0.911354		-6.09052						Other		Other		Other
ACH-001688	UMRC7	Kidney Cancer	Kidney		-0.172929				0.613532	6.2521	1.66903	2.66903	1.64616	4.3427	3.7761	0.367371	1.96347			-0.572532	1.20711	-1.95603	-2.65723	-0.844726	-1.39814	-2.68398	-0.63863	-0.378316		-9.92248						Other		Other		Other
ACH-001690	UPCISCC026	Head and Neck Cancer	Upper Aerodigestive		-0.113305				0.641546	2.20477	3.69933	4.8339	3.77189	8.30811	6.47638	0.992768	4.11686			-0.558029	-0.449375	-0.16434	-0.359954	0.316805	0.284753	-0.587901	-0.396239	0.382197		-1.53208						Other		Other		Other
ACH-001692	UPCISCC040	Head and Neck Cancer	Upper Aerodigestive		-0.208189				0.85599	2.28096	3.31034	5.34199	3.80323	8.38401	4.70929	4.28021	5.1914			-0.447014	-0.418192	-0.507612	0.179203	0.333931	0.316962	-1.9596	0.877904	0.761692		-0.862727						Other		Other		Other
ACH-001694	UPCISCC074	Head and Neck Cancer	Upper Aerodigestive		-0.0573174				0.545968	3.6837	4.2854	5.27277	3.44758	9.35184	8.51975	3.6427	6.73132			-0.607508	0.155918	0.352854	0.105754	0.139599	0.727706	0.998261	0.630818	1.30554		3.80894						Other		Other		Other
ACH-001698	UPCISCC116	Head and Neck Cancer	Upper Aerodigestive		0.0283752				0.613532	1.15056	2.38957	2.78031	3.24336	6.79999	3.52857	1.37295	5.34092			-0.572532	-0.880838	-1.32017	-2.53914	0.0280122	-0.355282	-2.87613	-0.248888	0.814496		-7.95047						Other		Other		Other
ACH-001699	UPCISCC131	Head and Neck Cancer	Upper Aerodigestive		-0.178732				0.613532	3.42895	2.79286	5.22805	3.46597	7.61883	5.57954	3.91361	1.38405			-0.572532	0.0516543	-0.964279	0.0582985	0.14965	-0.00777539	-1.28407	0.735815	-0.582951		-2.41619						Other		Other		Other
ACH-001701	UPCISCC200	Head and Neck Cancer	Upper Aerodigestive		-0.226832				0.704872	2.80323	3.60051	5.33842	3.60407	7.44874	5.38578	4.55766	0.799087			-0.525246	-0.204439	-0.251547	0.175424	0.225109	-0.0799605	-1.43448	0.985434	-0.789542		-1.89925						Other		Other		Other
ACH-001702	VAESBJ	Sarcoma	Soft Tissue		-0.0799842				4.69153	5.45483	4.03826	4.90929	4.62644	8.55934	7.47921	0.344828	2.91839			1.5386	0.880805	0.134758	-0.279952	0.783748	0.391372	0.190545	-0.647367	-0.0410694		2.95144						Other		Other		Other
ACH-001707	WAOSEL	Leukemia	Blood		-0.118635				0.739848	0	1.8953	2.9982	0.226509	3.45812	3.46728	0	0.226509			-0.507139	-1.35174	-1.75634	-2.30793	-1.62045	-1.77355	-2.92371	-0.781015	-0.991759		-14.0136						Other		Other		Other
ACH-001709	WSUNHL	Lymphoma	Lymphocyte		0.0819711				0.495695	0	3.08916	5.02503	1.89142	2.93357	5.56041	0	0			-0.633534	-1.35174	-0.702799	-0.157138	-0.710714	-1.99617	-1.29892	-0.781015	-1.07176		-8.70378						Other		Other		Other
ACH-001711	PFSK1	Brain Cancer	Central Nervous System		0.153218				0.176323	0.0426443	5.02813	5.41752	0.0143553	5.16712	6.16189	2.50843	0.298658			-0.798869	-1.33428	1.00829	0.259352	-1.73637	-1.04826	-0.832026	0.191198	-0.966278		-5.25726						Other		Other		Other
ACH-001715	CAL72	Bone Cancer	Bone		-0.292072				1.60407	2.95233	5.18706	6.12805	5.18587	10.0689	6.85524	0.516015	4.38681			-0.0597412	-0.143413	1.14854	1.01334	1.08943	1.03203	-0.293811	-0.581019	0.477534		3.68288						Other		Other		Other
ACH-001719	OCIC4P	Ovarian Cancer	Ovary		-0.192968				0.545968	3.78555	3.46728	4.1334	4.13914	8.81218	6.75729	0.263034	1.18269			-0.607508	0.197604	-0.369118	-1.1033	0.51748	0.498675	-0.369847	-0.679069	-0.654064		-2.56914					Missense_Mutation (p.R261W)	Other non-conserving		Other		Other
ACH-001735	SEMK2	Leukemia	Blood		-0.0692908				0.790772	0	2.49825	4.6011	0.963474	3.28244	5.57501	0	0.545968			-0.480776	-1.35174	-1.22426	-0.606991	-1.21776	-1.84811	-1.28759	-0.781015	-0.878936		-9.67717						Other		Other	Missense_Mutation (p.M212T)	Other non-conserving
ACH-001736	HB1119	Leukemia	Blood		-0.212548				0.443607	0	3.24336	4.87627	3.30012	3.95513	5.66278	0	0.367371			-0.6605	-1.35174	-0.566717	-0.314993	0.0590264	-1.56263	-1.21946	-0.781015	-0.942011		-7.34003						Other		Other		Other
ACH-001737	HSB2	Leukemia	Blood		-0.117817				0.613532	0	4.81813	4.91361	0.0285692	3.849	6.67751	0	0.0976108			-0.572532	-1.35174	0.822976	-0.275374	-1.72861	-1.60767	-0.431777	-0.781015	-1.03728		-6.96301						Other		Other		Other
ACH-001740	RH28	Sarcoma	Soft Tissue		-0.218557				0.790772	0	3.57773	5.45681	0	7.7937	6.10182	0.163499	0			-0.480776	-1.35174	-0.271647	0.301046	-1.74422	0.0664404	-0.878655	-0.717646	-1.07176		-6.14895						Other		Other		Other
ACH-001745	RHJT	Sarcoma	Soft Tissue		-0.186015				0.137504	1.58976	1.74416	4.51538	0.0703893	4.65306	5.94439	0.226509	0.9855			-0.818966	-0.701082	-1.88972	-0.697951	-1.70576	-1.26643	-1.00086	-0.693225	-0.723706		-9.49769						Other		Other		Other
ACH-001750	TTC442	Sarcoma	Soft Tissue		-0.18758				0.773996	0.941106	2.37573	5.62556	0	5.37886	6.67694	0.0840643	0.137504			-0.489461	-0.966563	-1.33238	0.480123	-1.74422	-0.958403	-0.432215	-0.748434	-1.02319		-7.21474						Other		Other		Other
ACH-001765	RH4	Sarcoma	Soft Tissue		-0.163985				0.163499	0.250962	4.51349	5.24108	0.163499	5.83567	5.86814	1.16993	0.321928			-0.805508	-1.24902	0.554136	0.0721237	-1.65488	-0.764534	-1.06004	-0.327577	-0.95806		-6.19337						Other		Other		Other
ACH-001786	SNU1544	Colon/Colorectal Cancer	Colorectal		-0.305372				1.07039	5.68538	3.9607	5.62059	5.21529	8.73562	6.50446	0.124328	1.17632			-0.336022	0.975162	0.06631	0.474843	1.10551	0.466186	-0.566104	-0.732828	-0.656314		0.796739						Other		Other		Other
ACH-001791	LPS6	Liposarcoma	Soft Tissue		-0.192913				0.594549	1.67807	1.99277	3.50843	3.62527	2.95233	3.08236	0.0426443	3.02503			-0.582359	-0.664939	-1.67033	-1.76649	0.236692	-1.9882	-3.2225	-0.764487	-0.00340652		-10.426						Other		Other		Other
ACH-001793	LPS27	Liposarcoma	Soft Tissue		-0.0803774				0.189034	2.61824	3.96993	4.19535	5.89869	6.63023	7.34447	0.201634	1.55582			-0.792289	-0.28015	0.0744607	-1.03756	1.47893	-0.427329	0.085953	-0.702866	-0.522288		-2.12314						Other		Other		Other
ACH-001794	93T449	Liposarcoma	Soft Tissue		-0.384165				1.25701	5.44361	3.98641	5.39403	6.0917	8.36054	7.9901	1.80735	5.17911			-0.23941	0.87621	0.0890018	0.234435	1.58439	0.307003	0.587122	-0.0805232	0.757351		4.11558						Other		Other		Other
ACH-001795	94T778	Liposarcoma	Soft Tissue		-0.152637				1.31034	4.77505	4.48478	4.91121	4.87283	8.13078	7.48535	0.704872	0.687061			-0.211802	0.602585	0.528801	-0.277915	0.918379	0.209493	0.195305	-0.507822	-0.829106		0.627918						Other		Other		Other
ACH-001796	95T1000	Liposarcoma	Soft Tissue		-0.164906				0.516015	4.21956	3.52732	4.42559	3.88166	7.57781	6.67793	0.111031	0.464668			-0.623015	0.375233	-0.316133	-0.793233	0.37679	-0.0251838	-0.431449	-0.737982	-0.907648		-3.08262						Other		Other		Other
ACH-001799	LPS141	Liposarcoma	Soft Tissue		-0.308402				0.344828	0.757023	3.73769	3.18269	5.34873	3.89918	5.73335	0.0565835	0.15056			-0.711636	-1.0419	-0.130491	-2.11215	1.17842	-1.58637	-1.16467	-0.759084	-1.01858		-7.34647						Other		Other		Other
ACH-001802	LPS853	Liposarcoma	Soft Tissue		-0.161047				0.604071	0.0840643	3.27202	4.09085	3.98003	8.07028	7.41143	0.807355	2.26303			-0.577429	-1.31733	-0.541426	-1.14845	0.430536	0.18382	0.137925	-0.468102	-0.27252		-3.57297					Missense_Mutation (p.G480R); TCGA hotspot	Hotspot		Other		Other
ACH-001804	LPS510	Liposarcoma	Soft Tissue		-0.455004				0.941106	2.18587	4.68313	4.94813	3.40599	6.71149	6.33664	2.66448	6.73985			-0.40295	-0.45711	0.703842	-0.238736	0.116875	-0.392841	-0.696375	0.251681	1.30856		0.192941						Other		Other		Other
ACH-001814	OS252	Bone Cancer	Bone		-0.300664				0.321928	3.37295	4.19298	4.83188	4.48864	7.8658	8.09122	3.76235	1.97453			-0.723491	0.0287372	0.271296	-0.362102	0.708454	0.0970367	0.665616	0.67719	-0.374411		0.988325						Other		Other		Other
ACH-001819	MFM223	Breast Cancer	Breast		-0.267872				0.137504	0.9855	3.70487	5.94556	5.3837	9.35713	5.51475	0.695994	0.15056			-0.818966	-0.948393	-0.159449	0.819692	1.19753	0.729951	-1.33436	-0.511263	-1.01858		-2.04384						Other		Other		Other
ACH-001820	COLO824	Breast Cancer	Breast		-0.129049				2.70708	0	4.93074	5.59246	2.19535	7.87073	6.31596	0.189034	0.0426443			0.511275	-1.35174	0.922344	0.444993	-0.544642	0.099133	-0.712424	-0.70775	-1.05669		-2.3955						Other		Other		Other
ACH-001834	ICC10	Bile Duct Cancer	Bile Duct		-0.37756				2.44361	5.16189	5.59276	5.13381	5.24489	7.71768	8.99498	3.01436	4.7939			0.374876	0.760908	1.50656	-0.0417039	1.12168	0.0341761	1.36715	0.387284	0.621304		6.13223						Other		Other		Other
ACH-001835	ICC106	Bile Duct Cancer	Bile Duct		-0.108254				5.07468	7.07093	4.8505	5.6946	5.06134	8.52038	8.05778	7.0129	6.24698			1.73695	1.54224	0.851537	0.553384	1.02139	0.374839	0.639651	1.93704	1.13449		9.79151						Other		Other		Other
ACH-001836	ICC108	Bile Duct Cancer	Bile Duct		-0.173447				1.1635	4.83946	5.23649	5.26191	4.47054	8.00736	8.57376	3.32769	3.64155			-0.28782	0.628944	1.19217	0.094227	0.69856	0.157117	1.04018	0.508725	0.214329		4.24643						Other		Other		Other
ACH-001838	ICC12	Bile Duct Cancer	Bile Duct		-0.280253				0.298658	3.68706	2.68257	3.9982	3.1375	4.69655	6.16932	1.57531	0.238787			-0.735538	0.157295	-1.0616	-1.24677	-0.029832	-1.24797	-0.826254	-0.170458	-0.987423		-6.14855						Other		Other		Other
ACH-001839	ICC137	Bile Duct Cancer	Bile Duct		-0.744378				5.01748	6.58481	5.98345	6.11228	6.10894	10.0889	8.58286	11.2985	9.395			1.70734	1.34328	1.85133	0.99661	1.59381	1.04052	1.04724	3.59803	2.24627		15.4244						Other		Other		Other
ACH-001841	ICC15	Bile Duct Cancer	Bile Duct		-0.145263				0.650765	2.68257	3.73985	3.84599	4.60288	7.34501	6.08619	0.31034	3.34625			-0.553257	-0.253819	-0.128583	-1.40828	0.770877	-0.123983	-0.890786	-0.660734	0.110038		-3.13853						Other		Other		Other
ACH-001842	ICC2	Bile Duct Cancer	Bile Duct		-0.571812				0.321928	4.08321	3.3799	4.09845	4.34056	8.81195	7.32571	1.42223	2.98368			-0.723491	0.319431	-0.446229	-1.14038	0.62754	0.49858	0.071388	-0.229788	-0.0180105		-1.04096						Other		Other		Other
ACH-001843	ICC3	Bile Duct Cancer	Bile Duct		-0.00793487				2.32769	2.42492	2.55582	4.25701	3.40054	8.15851	6.32157	0	2.49313			0.314866	-0.35927	-1.17346	-0.972127	0.113894	0.221262	-0.708075	-0.781015	-0.191255		-3.53518						Other		Other		Other
ACH-001844	ICC4	Bile Duct Cancer	Bile Duct		-0.652963				5.43162	7.93481	4.0268	7.14598	2.91648	9.22033	9.03039	10.4314	8.44535			1.92174	1.8958	0.124644	2.09353	-0.150605	0.671892	1.39464	3.26197	1.91089		13.1245						Other		Other		Other
ACH-001848	ICC8	Bile Duct Cancer	Bile Duct		-0.309618				0.454176	4.10601	3.03034	4.90689	4.47184	7.83137	7.07082	1.63691	2.26604			-0.655028	0.328763	-0.754708	-0.282501	0.699271	0.0824271	-0.126471	-0.146582	-0.27146		-1.12629						Other		Other		Other
ACH-001849	ICC9	Bile Duct Cancer	Bile Duct		-0.0485116				0.722466	4.0009	2.43296	4.10601	3.82171	6.15644	6.06544	0.275007	0.815575			-0.516138	0.285743	-1.28188	-1.13236	0.34403	-0.628404	-0.906891	-0.674428	-0.783719		-5.29404						Other		Other		Other
ACH-001850	G415	Gallbladder Cancer	Bile Duct		-0.18485				0.201634	1.25096	3.15381	3.05137	2.93546	9.78414	6.87811	0.344828	4.67694			-0.785766	-0.839746	-0.64575	-2.2515	-0.140232	0.911171	-0.276059	-0.647367	0.58		-4.09525						Other		Other		Other
ACH-001852	HKGZCC	Bile Duct Cancer	Bile Duct		-0.128739				0.263034	4.90833	2.9241	4.75916	4.14486	8.61978	5.80787	6.70943	4.18982			-0.75398	0.657134	-0.848459	-0.439271	0.520606	0.417023	-1.10683	1.81941	0.407964		0.673601						Other		Other		Other
ACH-001853	KMCH1	Bile Duct Cancer	Bile Duct		-0.117646				0.0565835	5.41954	2.68482	4.43429	2.18269	8.29301	8.51924	0	0.411426			-0.860857	0.866359	-1.05962	-0.784	-0.551557	0.278345	0.997865	-0.781015	-0.926452		-2.82093						Other		Other		Other
ACH-001856	RBE	Bile Duct Cancer	Bile Duct		-0.0883793				2.91073	5.82094	3.72247	5.58946	4.38405	6.43196	7.2571	6.43062	3.7301			0.616702	1.03065	-0.143922	0.441817	0.651302	-0.511475	0.0181334	1.71135	0.245602		4.06016						Other		Other		Other
ACH-001857	SG231	Bile Duct Cancer	Bile Duct		0.250333				6.18349	5.20867	3.94298	6.42559	4.72192	11.8781	9.32656	1.65992	7.35271			2.31097	0.780057	0.0506784	1.32908	0.83592	1.79984	1.62455	-0.137664	1.525		10.1184					Missense_Mutation (p.G429V)	Other non-conserving		Other		Other
ACH-001858	SSP25	Bile Duct Cancer	Bile Duct		-1.22011				5.84373	5.85997	6.48752	6.19476	6.59395	10.7785	10.5847	9.02115	9.9568			2.13508	1.04662	2.29616	1.08413	1.85883	1.33316	2.60115	2.71539	2.44468		17.5152					Missense_Mutation (p.Y396C)	Other non-conserving		Other		Other
ACH-001861	TGBC1TKB	Gallbladder Cancer	Bile Duct		-0.238224				4.46858	4.63691	6.85437	5.80529	5.88338	10.632	9.15962	7.10045	2.1177			1.42318	0.546049	2.6199	0.670845	1.47056	1.27099	1.49495	1.97097	-0.323849		11.1436					Missense_Mutation (p.E219Q)	Other non-conserving		Other	Missense_Mutation (p.Q551K)	Other non-conserving
ACH-001862	TGBC52TKB	Bile Duct Cancer	Bile Duct		-0.65759				0.250962	6.25908	4.14893	4.41819	0.0840643	9.99732	8.56525	4.24945	9.39556			-0.76023	1.20997	0.232424	-0.80109	-1.69828	1.00164	1.03358	0.865978	2.24647		3.33046						Other		Other		Other
ACH-001863	TKKK	Bile Duct Cancer	Bile Duct		-0.423961				5.59813	6.04045	2.99277	5.52513	2.32193	8.59928	8.30456	3.43829	0.321928			2.00793	1.12049	-0.787861	0.373547	-0.475476	0.408323	0.831215	0.551593	-0.95806		3.0717						Other	Missense_Mutation (p.H222Y)	Other non-conserving		Other
ACH-001864	YSCCC	Bile Duct Cancer	Bile Duct		-0.235988				0.594549	3.86592	5.11145	6.38007	5.6011	9.15939	9.13378	0.565597	3.39917			-0.582359	0.230497	1.08182	1.28078	1.31632	0.646031	1.4749	-0.561802	0.128729		5.01491						Other		Other		Other
ACH-001959	CCLP1	Bile Duct Cancer	Bile Duct		-0.0697984				0.189034	0.0143553	3.848	5.79727	0	0.464668	7.07307	0	0.454176			-0.792289	-1.34586	-0.0331448	0.662334	-1.74422	-3.04395	-0.124723	-0.781015	-0.911354		-8.11422						Other		Other		Other
ACH-001960	CCSW1	Bile Duct Cancer	Bile Duct		-0.149776				0.831877	3.40735	4.94111	6.71301	4.37851	8.3077	7.00888	2.05658	4.4121			-0.459497	0.0428166	0.931495	1.63407	0.648276	0.284579	-0.174553	0.0160724	0.486467		3.40973						Other		Other		Other
ACH-001961	GB2	Gallbladder Cancer	Bile Duct		-0.206382				2.10434	5.51096	3.60881	4.98778	3.90977	8.29733	7.84656	4.70543	6.98573			0.19924	0.903777	-0.244221	-0.19667	0.392149	0.280177	0.475693	1.04271	1.39539		4.24824						Other		Other		Other
ACH-001970	MM253	Skin Cancer	Skin		-0.254465				5.07682	0	2.44626	4.80839	3.19377	9.08696	6.71026	0	0			1.73806	-1.35174	-1.27014	-0.387031	0.000913895	0.61529	-0.406357	-0.781015	-1.07176		-2.91378						Other		Other		Other
ACH-001973	MM485	Skin Cancer	Skin		-0.185202				3.62761	0.584963	4.14405	5.60555	4.28466	10.783	8.09418	0.214125	0.918386			0.987819	-1.11232	0.228111	0.45889	0.596995	1.33508	0.667913	-0.698025	-0.747409		1.71705						Other		Other		Other
ACH-001977	NO36	Lung Cancer	Lung		-0.783589				7.08831	3.79494	5.4165	5.61677	4.44493	9.16118	9.16209	0.62293	7.46956			2.77938	0.201446	1.35102	0.470792	0.684569	0.64679	1.49687	-0.539581	1.56627		8.65756						Other		Other	Missense_Mutation (p.R699G)	Other non-conserving
ACH-001982	NZM3	Skin Cancer	Skin		-0.18464				4.20477	0	2.69822	6.20672	1.3505	7.92523	7.71328	0.0840643	0.0703893			1.28661	-1.35174	-1.04779	1.09682	-1.00628	0.12226	0.372241	-0.748434	-1.0469		-2.32321						Other		Other		Other
ACH-001991	NZOV9	Ovarian Cancer	Ovary		-0.201435				1.25701	0.0143553	3.51475	5.8301	3.10769	8.67465	8.24812	0.238787	4.65421			-0.23941	-1.34586	-0.327223	0.697173	-0.0461238	0.44031	0.787404	-0.688466	0.57197		-0.150229						Other		Other		Other
ACH-001992	ONE58	Lung Cancer	Lung		-0.639837				0.378512	3.81762	4.16591	5.53978	5.12763	8.97462	9.68103	0.400538	7.91916			-0.694199	0.210731	0.247407	0.389093	1.05761	0.567613	1.8997	-0.625775	1.72505		4.77723						Other		Other		Other
ACH-001993	NALM16	Leukemia	Blood		-0.277514				0.443607	0	3.03914	4.44626	0.286881	1.76977	6.48864	0	0			-0.6605	-1.35174	-0.746941	-0.771307	-1.58746	-2.49008	-0.578383	-0.781015	-1.07176		-10.0392						Other		Other		Other
ACH-001997	ECC2	Bile Duct Cancer	Bile Duct		-0.225656				0.565597	3.65421	2.49825	4.33842	2.35896	7.14659	6.98846	0.226509	1.12433			-0.597347	0.143848	-1.22426	-0.885734	-0.455242	-0.208187	-0.190403	-0.693225	-0.674677		-4.78523						Other		Other		Other
ACH-001999	9505BIK	Pancreatic Cancer	Pancreas		-0.0928859				0.226509	5.66221	3.0197	4.15866	2.26604	9.56018	6.57849	2.35614	0.925999			-0.772889	0.965677	-0.764093	-1.07649	-0.506016	0.816122	-0.508643	0.132176	-0.74472		-2.45888						Other		Other		Other
ACH-002001	A375SKINCJ1	Skin Cancer	Skin		-0.108953				1.09761	2.20163	2.17632	4.33771	3.53978	9.1951	6.20281	0.0285692	0.632268			-0.32193	-0.450657	-1.50835	-0.886491	0.189978	0.661186	-0.80026	-0.769942	-0.848457		-4.73493						Other		Other		Other
ACH-002002	A375SKINCJ2	Skin Cancer	Skin		-0.211261				2.9782	3.80323	4.0505	3.94579	4.54102	8.06975	7.99887	0.250962	1.8953			0.651627	0.204839	0.14556	-1.30238	0.737073	0.183592	0.593928	-0.683748	-0.402392		0.128104						Other		Other		Other
ACH-002003	A375SKINCJ3	Skin Cancer	Skin		0.00665856				2.0635	2.03914	2.57531	4.3147	3.80839	9.85736	6.65091	0.0703893	0.594549			0.178101	-0.517163	-1.15625	-0.910913	0.336749	0.942243	-0.452425	-0.753734	-0.861779		-3.19517						Other		Other		Other
ACH-002004	UACC62SKINCJ1	Skin Cancer	Skin		0.0113625				1.63227	0	2.75916	4.83946	6.25814	8.77729	6.54736	0.0426443	1.62293			-0.045144	-1.35174	-0.994018	-0.35406	1.67534	0.483868	-0.532806	-0.764487	-0.498585		-2.38163						Other		Other		Other
ACH-002005	SKMEL19	Skin Cancer	Skin		-0.00450312				5.55612	0.0426443	3.31904	5.19495	3.31325	10.7065	7.37095	0.176323	0.0703893			1.98619	-1.33428	-0.499935	0.0231792	0.0661966	1.30261	0.106504	-0.712676	-1.0469		-0.10911						Other		Other		Other
ACH-002014	MEL270	Eye Cancer	Eye		-0.168347				5.72192	0	3.30889	4.87332	0	8.87906	7.31297	0	0			2.07202	-1.35174	-0.508896	-0.318124	-1.74422	0.527061	0.0615013	-0.781015	-1.07176		-3.11516						Other		Other		Other
ACH-002015	MEL285	Eye Cancer	Eye		-0.201082				0.565597	4.20006	2.7845	4.1127	3.35614	8.52254	9.67633	2.63459	0.238787			-0.597347	0.367256	-0.971649	-1.12526	0.0896367	0.375756	1.89605	0.240097	-0.987423		-0.712888						Other		Other		Other
ACH-002016	MEL290	Eye Cancer	Eye		-0.128124				0.0840643	3.5373	3.2765	4.93923	2.9241	8.03711	9.16461	0.250962	0.15056			-0.846631	0.0959995	-0.537478	-0.248188	-0.146439	0.169741	1.49883	-0.683748	-1.01858		-1.7165						Other		Other		Other
ACH-002017	OMM1	Eye Cancer	Eye		0.0172595				4.0045	0	2.79909	4.89772	4.14649	9.13183	6.76089	0	1.1177			1.18293	-1.35174	-0.958779	-0.292228	0.521497	0.634334	-0.367055	-0.781015	-0.677019		-2.08907						Other		Other		Other
ACH-002018	OMM25	Eye Cancer	Eye		-0.157196				5.23802	0	3.93452	6.02768	0	9.06061	8.05745	0	0.0143553			1.82151	-1.35174	0.0432064	0.906838	-1.74422	0.60411	0.639399	-0.781015	-1.06669		-0.928588						Other		Other		Other
ACH-002019	HOKUG	Cervical Cancer	Cervix		-0.178171				0.475085	6.02503	4.73985	3.5509	4.31759	8.48965	7.48277	1.13093	2.25096			-0.644204	1.11417	0.75389	-1.72142	0.614989	0.361795	0.193303	-0.342691	-0.276784		0.0530519						Other		Other		Other
ACH-002021	T3M3	Endometrial/Uterine Cancer	Uterus		-0.153541				0.575312	0.464668	5.10559	4.51791	0.0426443	4.8846	8.03348	0	0			-0.592317	-1.16156	1.07665	-0.695276	-1.72092	-1.16816	0.620791	-0.781015	-1.07176		-5.49356						Other		Other		Other
ACH-002023	TGBC18TKB	Colon/Colorectal Cancer	Colorectal		-0.145524				0.321928	4.29131	3.39917	4.69877	4.1235	8.91797	7.89978	0.31034	5.32337			-0.723491	0.4046	-0.429221	-0.503346	0.508934	0.543572	0.517008	-0.660734	0.808298		0.465619						Other		Other		Other
ACH-002024	ECC4	Colon/Colorectal Cancer	Colorectal		-0.238232				0.389567	0.613532	3.5008	5.31615	2.14731	7.92083	7.14374	0.0976108	2.66903			-0.688476	-1.10063	-0.339535	0.151783	-0.570892	0.120393	-0.0698656	-0.743183	-0.129136		-3.36954						Other		Other		Other
ACH-002025	TT1TKB	Colon/Colorectal Cancer	Colorectal		-0.153798				3.47508	4.76713	3.5097	6.30761	6.63154	8.13714	7.13771	0.505891	3.08746			0.90886	0.599341	-0.331686	1.20388	1.87937	0.212196	-0.0745478	-0.584943	0.0186433		3.83112						Other		Other		Other
ACH-002026	HHUA	Endometrial/Uterine Cancer	Uterus		-0.159495				0.526069	4.87184	4.37504	4.93168	0	0.0426443	6.49633	0	0.389567			-0.61781	0.6422	0.431956	-0.256193	-1.74422	-3.22306	-0.572412	-0.781015	-0.934172		-7.05472						Other		Other		Other
ACH-002027	HOUAI	Endometrial/Uterine Cancer	Uterus		0.043177				0.344828	4.75969	1.99639	4.93121	2.0072	5.24489	8.54404	0.941106	7.8308			-0.711636	0.596297	-1.66714	-0.256694	-0.647451	-1.01526	1.01711	-0.416262	1.69385		-1.40719					Missense_Mutation (p.Y537N)	Other non-conserving		Other		Other
ACH-002029	SAS	Head and Neck Cancer	Upper Aerodigestive		-0.152456				0.321928	2.75916	4.71699	5.00405	3.78973	7.85736	7.18745	1.18269	0.505891			-0.723491	-0.222476	0.733719	-0.179398	0.326555	0.0934565	-0.0359352	-0.322629	-0.89309		-1.22329						Other		Other		Other
ACH-002039	PK8	Pancreatic Cancer	Pancreas		-0.15818				0.298658	5.49089	4.88557	4.88215	4.17792	9.32301	6.18765	1.46467	3.83592			-0.735538	0.895562	0.882489	-0.308751	0.538668	0.715469	-0.812029	-0.213341	0.282977		1.24551						Other		Other		Other
ACH-002041	HOTHC	Thyroid Cancer	Thyroid		-0.146669				0.432959	4.46858	3.0635	4.37712	4.74578	7.43388	8.93631	3.48285	4.91504			-0.666012	0.477155	-0.72544	-0.844668	0.848955	-0.0862663	1.32161	0.568862	0.664089		1.55829						Other		Other		Other
ACH-002042	T3M5	Thyroid Cancer	Thyroid		-0.279098				0.333424	0.545968	3.62527	3.14893	1.33914	5.01703	7.01324	2.14405	1.33342			-0.71754	-1.12828	-0.229695	-2.14797	-1.01249	-1.11196	-0.171167	0.0499712	-0.60083		-7.06997						Other		Other		Other
ACH-002044	HSQ89	Head and Neck Cancer	Upper Aerodigestive		-0.821962				5.33163	0.356144	6.40786	7.17692	6.61206	9.90615	9.51798	2.85798	9.32218			1.86997	-1.20598	2.22587	2.12636	1.86872	0.962951	1.77313	0.326677	2.22056		12.1683						Other		Other		Other
ACH-002045	HO1U1	Head and Neck Cancer	Upper Aerodigestive		-0.238086				2.30159	4.00988	4.91217	6.26772	5.36352	9.39204	8.29384	7.90268	9.02453			0.301355	0.289419	0.90596	1.16156	1.1865	0.744764	0.822896	2.28189	2.11544		9.80978						Other	Missense_Mutation (p.E66D); TCGA hotspot	Hotspot		Other
ACH-002046	HTMMT	Endometrial/Uterine Cancer	Uterus		-0.209445				0.641546	1.50589	4.16027	4.38819	4.13258	8.5236	7.9843	0.545968	0.887525			-0.558029	-0.735409	0.242432	-0.832925	0.513893	0.376205	0.58262	-0.569409	-0.758308		-1.73893						Other		Other		Other
ACH-002048	RMSYM	Sarcoma	Soft Tissue		-0.108798				0.632268	0.400538	1.70487	4.67356	3.38405	6.0936	5.78764	1.76553	0.632268			-0.562832	-1.18781	-1.92439	-0.530106	0.104885	-0.65507	-1.12253	-0.0967318	-0.848457		-6.82305						Other		Other		Other
ACH-002055	TL1	Lymphoma	Lymphocyte		0.375826				0.443607	0	2.59216	4.15704	0	0.871844	5.20281	0	0			-0.6605	-1.35174	-1.14139	-1.07821	-1.74422	-2.87115	-1.57651	-0.781015	-1.07176		-12.2765						Other		Other		Other
ACH-002059	P30OHK	Leukemia	Blood		-0.116018				0.344828	0	2.99458	5.17313	0.0426443	3.57168	7.35059	0	0			-0.711636	-1.35174	-0.786262	1.79814e-05	-1.72092	-1.72536	0.0906975	-0.781015	-1.07176		-8.05796						Other		Other		Other
ACH-002061	P2URK562	Leukemia	Blood		-0.168835				0.0285692	0.15056	4.42626	5.48285	3.82782	5.29609	6.06199	0	5.84373			-0.87536	-1.29012	0.477161	0.328681	0.347368	-0.993529	-0.909569	-0.781015	0.992074		-2.70431						Other	Missense_Mutation (p.T244R)	Other non-conserving		Other
ACH-002062	SLVL	Lymphoma	Lymphocyte		-0.0472169				0.124328	0	2.58496	5.20398	3.54597	5.57743	6.41785	0	0.250962			-0.825786	-1.35174	-1.14774	0.0327618	0.19336	-0.874131	-0.633334	-0.781015	-0.983123		-6.37074						Other		Other		Other
ACH-002067	NOS1	Bone Cancer	Bone		-0.343175				0.298658	0.400538	3.48285	5.67638	3.9514	7.76062	7.34572	0.15056	1.07039			-0.735538	-1.18781	-0.355379	0.534049	0.414896	0.0524011	0.0869172	-0.722661	-0.693726		-2.60685						Other		Other		Other
ACH-002069	HSOS1	Bone Cancer	Bone		-0.151269				1.28096	1.26903	3.27053	5.72383	4.96578	6.04658	6.51207	0	0.0143553			-0.227014	-0.83235	-0.542745	0.584402	0.969172	-0.675027	-0.560199	-0.781015	-1.06669		-3.13146						Other		Other		Other
ACH-002080	TN2	Neuroblastoma	Peripheral Nervous System		-0.118607				0.201634	0.782409	2.58015	3.78346	3.79597	2.64155	6.22149	0	0.422233			-0.785766	-1.03151	-1.15199	-1.47464	0.329968	-2.1201	-0.785759	-0.781015	-0.922635		-8.72345						Other		Other		Other
ACH-002084	MMAC	Skin Cancer	Skin		-0.211291				3.5472	0.201634	3.25399	5.65564	0	8.70839	7.08002	0.464668	2.0321			0.946195	-1.26921	-0.557341	0.512038	-1.74422	0.45463	-0.11933	-0.60092	-0.354079		-2.73224						Other		Other		Other
ACH-002446	CCLFUPGI0005T	Gastric Cancer	Gastric		-0.0160361				0.0285692	5.57501	3.97545	6.36282	1.70487	10.7841	7.4801	8.86261	6.9847			-0.87536	0.92999	0.0793262	1.26247	-0.812646	1.33553	0.191235	2.65394	1.39503		6.15952						Other		Other		Other
ACH-002458	HT144SKINFV1	Skin Cancer	Skin		-0.247201				1.98185	4.28762	2.60644	3.58856	4.37504	10.8792	7.20183	2.10769	4.80839			0.135832	0.40309	-1.12878	-1.68145	0.646379	1.37591	-0.0247737	0.0358794	0.626421		0.388497						Other		Other		Other
ACH-002459	HT144SKINFV3	Skin Cancer	Skin		-0.248751				2.63691	6.36265	2.70487	3.23113	3.80426	9.98228	8.05371	1.65076	2.14405			0.474949	1.25235	-1.04192	-2.06075	0.334495	0.995259	0.636495	-0.141214	-0.314543		0.135118						Other		Other		Other
ACH-002460	HT144SKINFV2	Skin Cancer	Skin		-0.247201				0.757023	4.56742	2.93357	3.97453	4.38474	10.0211	8.52199	2.46728	4.41954			-0.498248	0.517608	-0.8401	-1.27188	0.651679	1.01174	0.999999	0.175249	0.489092		1.23514						Other		Other		Other
ACH-002461	RVH421SKINFV1	Skin Cancer	Skin		-0.52879				5.4545	2.30159	3.0635	3.70044	2.6893	9.95562	7.07575	1.21412	0.887525			1.93358	-0.409748	-0.72544	-1.56274	-0.274738	0.983945	-0.122646	-0.310446	-0.758308		-1.24654						Other		Other		Other
ACH-002462	RPE1SS48	Engineered	Engineered		-0.213573				0.238787	2.70487	4.36247	4.52982	4.13422	9.66878	8.35438	1.72683	1.17632			-0.766533	-0.244693	0.420864	-0.682632	0.514791	0.862211	0.869891	-0.111732	-0.656314		0.205854						Other		Other		Other
ACH-002463	RPE1SS77	Engineered	Engineered		-0.313462				0.443607	1.78241	2.84398	4.03562	4.76394	8.08151	7.38578	1.07724	0			-0.6605	-0.622237	-0.919159	-1.20705	0.858882	0.188585	0.118014	-0.363499	-1.07176		-3.67872						Other		Other		Other
ACH-002464	RPE1SS6	Engineered	Engineered		-0.209471				0.378512	3.48543	3.98914	4.46858	3.53854	9.02165	8.30383	2.7137	0			-0.694199	0.0747705	0.0914093	-0.747614	0.1893	0.587572	0.830648	0.270755	-1.07176		-0.469113						Other		Other		Other
ACH-002465	RPE1SS119	Engineered	Engineered		-0.297836				0.238787	2.43829	3.89045	5.08151	4.37504	8.97131	7.8351	3.51854	0.687061			-0.766533	-0.353798	0.00431595	-0.0972025	0.646379	0.566211	0.466803	0.582693	-0.829106		0.219763						Other		Other		Other
ACH-002467	RPE1SS51	Engineered	Engineered		-0.508387				0.367371	1.44361	3.43829	4.20945	4.88313	7.93528	8.24355	1.26303	0.0143553			-0.699966	-0.760901	-0.394698	-1.02259	0.924009	0.126527	0.783862	-0.29149	-1.06669		-2.40193						Other		Other		Other
ACH-002508	WM3211	Skin Cancer	Skin		-0.332198				1.84398	1.40599	5.69125	4.72192	2.15704	9.21502	9.09969	0.526069	1.02148			0.0644587	-0.776295	1.59348	-0.478785	-0.565572	0.66964	1.44843	-0.577122	-0.710999		0.66724						Other		Other		Other
ACH-002510	M040416	Skin Cancer	Skin		0.0311224				3.14078	0	3.61824	5.1334	3.36597	10.332	7.78378	0.137504	0.62293			0.735794	-1.35174	-0.2359	-0.04214	0.0950073	1.14369	0.426967	-0.727722	-0.851755		-0.807793						Other		Other		Other
ACH-002511	M140325	Skin Cancer	Skin		-0.116579				0.356144	3.69711	3.56682	4.9486	4.63807	9.56967	8.1634	0.238787	0.641546			-0.705778	0.161406	-0.28128	-0.23824	0.790105	0.820148	0.721641	-0.688466	-0.845181		-0.265645						Other		Other		Other

## Sheet: NRF2on_annot
DepMap ID	Primary Disease	Lineage	Cell Line Name	NRF2 activation Score	NFE2L2 Gene Effect (Chronos) CRISPR (DepMap 21Q4 Public+Score, Chronos)	NRF2 pathway mutation (Y = yes, N = no)	NRF2 activation, top quintile (1 = yes)	NRF2 Dependence, top quintile (1 = yes)	sum	NRF2on? (Top quintile for both activation and dependence)
ACH-000001	Ovarian Cancer	Ovary	NIHOVCAR3	-1.10996	-0.181442	N			0
ACH-000004	Leukemia	Blood	HEL	-4.96008	-0.162733	N			0
ACH-000005	Leukemia	Blood	HEL9217	-4.01314	-0.498067	N		1	1
ACH-000007	Colon/Colorectal Cancer	Colorectal	LS513	-2.61568	-0.239559	N			0
ACH-000009	Colon/Colorectal Cancer	Colorectal	C2BBE1	5.53492	-0.0591641	N	1		1
ACH-000011	Bladder Cancer	Urinary Tract	253J	9.53876	-0.675839	Y	1	1	2	Y
ACH-000012	Lung Cancer	Lung	HCC827	2.10175	-0.0819421	N			0
ACH-000013	Ovarian Cancer	Ovary	ONCODG1	-3.29065	-0.231618	N			0
ACH-000014	Skin Cancer	Skin	HS294T	2.74654	-0.0591664	N			0
ACH-000015	Lung Cancer	Lung	NCIH1581	-4.9962	-0.0614663	N			0
ACH-000017	Breast Cancer	Breast	SKBR3	0.15962	-0.280349	N			0
ACH-000018	Bladder Cancer	Urinary Tract	T24	-2.16597	-0.323531	N		1	1
ACH-000019	Breast Cancer	Breast	MCF7	-3.75146	-0.167819	N			0
ACH-000021	Lung Cancer	Lung	NCIH1693	-2.18631	-0.109919	N			0
ACH-000022	Pancreatic Cancer	Pancreas	PATU8988S	4.3339	-0.123956	N	1		1
ACH-000023	Pancreatic Cancer	Pancreas	PATU8988T	-0.101697	-0.0739854	N			0
ACH-000024	Myeloma	Plasma Cell	OPM2	-7.21778	-0.243028	N			0
ACH-000025	Brain Cancer	Central Nervous System	CH157MN	-1.09522	-0.17263	N			0
ACH-000028	Breast Cancer	Breast	KPL1	-1.76172	-0.163473	N			0
ACH-000029	Lung Cancer	Lung	HCC827GR5	6.34817	-0.0745986	N	1		1
ACH-000030	Lung Cancer	Lung	PC14	14.5838	-0.43344	N	1	1	2	Y
ACH-000035	Lung Cancer	Lung	NCIH1650	1.61378	-0.191849	N			0
ACH-000036	Brain Cancer	Central Nervous System	U343	3.6994	-0.406018	N		1	1
ACH-000037	Sarcoma	Soft Tissue	S117	0.584751	-0.101955	Y			0
ACH-000039	Bone Cancer	Bone	SKNMC	-3.58253	-0.18861	N			0
ACH-000040	Brain Cancer	Central Nervous System	U118MG	0.50229	-0.301385	N			0
ACH-000041	Bone Cancer	Bone	RDES	-3.77018	-0.0889723	N			0
ACH-000042	Pancreatic Cancer	Pancreas	PANC0203	-1.92424	0.0332368	N			0
ACH-000045	Leukemia	Blood	MV411	-10.9214	-0.075096	N			0
ACH-000048	Ovarian Cancer	Ovary	TOV112D	-5.8444	-0.0710569	N			0
ACH-000052	Bone Cancer	Bone	A673	-2.78252	-0.111312	N			0
ACH-000053	Lymphoma	Lymphocyte	KARPAS299	-5.30372	-0.0820012	N			0
ACH-000054	Sarcoma	Soft Tissue	HT1080	-1.758	-0.0188321	N			0
ACH-000055	Brain Cancer	Central Nervous System	D283MED	-5.63559	-0.0567199	N			0
ACH-000060	Pancreatic Cancer	Pancreas	PANC1005	0.899825	-0.0353937	N			0
ACH-000067	Brain Cancer	Central Nervous System	HS683	5.83169	-0.38491	N	1	1	2	Y
ACH-000070	Leukemia	Blood	697	-8.35482	-0.218051	N			0
ACH-000074	Leukemia	Blood	KU812	-4.85918	-0.225454	N			0
ACH-000075	Brain Cancer	Central Nervous System	U87MG	3.30584	-0.248958	N			0
ACH-000076	Leukemia	Blood	NCO2	-3.33034	0.00887191	N			0
ACH-000078	Neuroblastoma	Peripheral Nervous System	MHHNB11	-7.32127	-0.14268	N			0
ACH-000082	Bone Cancer	Bone	G292CLONEA141B1	-0.858217	-0.204232	N			0
ACH-000085	Pancreatic Cancer	Pancreas	T3M4	1.48584	-0.161772	N			0
ACH-000086	Lung Cancer	Lung	ACCMESO1	-0.00772593	-0.10462	N			0
ACH-000087	Bone Cancer	Bone	SKES1	-5.45602	-0.272012	N			0
ACH-000092	Lung Cancer	Lung	NCIH2452	8.56117	-0.770485	N	1	1	2	Y
ACH-000093	Pancreatic Cancer	Pancreas	PANC0504	4.64307	-0.193139	N	1		1
ACH-000094	Pancreatic Cancer	Pancreas	HPAFII	4.7577	-0.270997	N	1		1
ACH-000095	Brain Cancer	Central Nervous System	D341	-6.34577	-0.108042	N			0
ACH-000096	Rhabdoid	Kidney	G401	-2.61956	-0.0239447	N			0
ACH-000097	Breast Cancer	Breast	ZR751	2.53048	-0.138617	N			0
ACH-000098	Brain Cancer	Central Nervous System	GAMG	5.79922	-0.591574	N	1	1	2	Y
ACH-000099	Neuroblastoma	Peripheral Nervous System	SIMA	-7.27547	-0.0603989	N			0
ACH-000101	Leukemia	Blood	KE37	-6.91344	-0.0551123	N			0
ACH-000103	Ovarian Cancer	Ovary	CAOV4	-5.38513	-0.0800536	N			0
ACH-000108	Pancreatic Cancer	Pancreas	KP3	3.51424	0.0134435	N			0
ACH-000111	Breast Cancer	Breast	HCC1187	1.86066	-0.343638	N		1	1
ACH-000113	Leukemia	Blood	OCIAML2	-7.13472	-0.01358	N			0
ACH-000114	Pancreatic Cancer	Pancreas	SU8686	7.52915	-0.359666	N	1	1	2	Y
ACH-000115	Prostate Cancer	Prostate	VCAP	-6.74474	0.0657317	N			0
ACH-000116	Ovarian Cancer	Ovary	OAW28	-2.62707	-0.150431	Y			0
ACH-000118	Pancreatic Cancer	Pancreas	HUPT3	-0.330552	-0.140109	N			0
ACH-000120	Neuroblastoma	Peripheral Nervous System	CHP212	1.20522	-0.101982	N			0
ACH-000123	Ovarian Cancer	Ovary	COV434	-6.48331	-0.0494292	N			0
ACH-000124	Lymphoma	Lymphocyte	OCILY19	-10.525	-0.0699099	Y			0
ACH-000127	Kidney Cancer	Kidney	SLR20	-2.89146	-0.0906429	N			0
ACH-000128	Brain Cancer	Central Nervous System	LN319	-2.86496	-0.151208	N			0
ACH-000132	Ovarian Cancer	Ovary	JHOS2	-2.17746	-0.244951	N			0
ACH-000133	Fibroblast	Fibroblast	HS729	0.0631572	-0.156616	N			0
ACH-000137	Brain Cancer	Central Nervous System	8MGBA	-0.513806	-0.291425	N			0
ACH-000138	Pancreatic Cancer	Pancreas	CFPAC1	3.19145	-0.0419072	N			0
ACH-000139	Pancreatic Cancer	Pancreas	PANC0327	-3.82637	-0.0169959	N			0
ACH-000141	Gallbladder Cancer	Bile Duct	SNU308	19.9923	-0.62543	Y	1	1	2	Y
ACH-000142	Bladder Cancer	Urinary Tract	CAL29	3.16325	-0.288714	N			0
ACH-000143	Lung Cancer	Lung	HCC2429	-3.62203	-0.0278093	N			0
ACH-000144	Gastric Cancer	Gastric	RERFGC1B	-1.68551	-0.0477597	N			0
ACH-000146	Leukemia	Blood	THP1	-2.90451	-0.194314	N			0
ACH-000147	Breast Cancer	Breast	T47D	-7.00931	-0.269002	N			0
ACH-000148	Breast Cancer	Breast	HS578T	1.25499	-0.177621	N			0
ACH-000149	Neuroblastoma	Peripheral Nervous System	SKNSH	-1.12576	-0.0957075	N			0
ACH-000150	Lung Cancer	Lung	HCC2935	3.19019	-0.103524	Y			0
ACH-000151	Leukemia	Blood	JM1	-7.9124	-0.109551	N			0
ACH-000152	Brain Cancer	Central Nervous System	M059K	-3.6653	-0.13973	N			0
ACH-000153	Lung Cancer	Lung	NCIH2052	-0.946661	-0.24252	N			0
ACH-000155	Pancreatic Cancer	Pancreas	SW1990	-1.21065	-0.368885	N		1	1
ACH-000159	Kidney Cancer	Kidney	OSRC2	5.66028	-0.246206	N	1		1
ACH-000160	Rhabdoid	Soft Tissue	BT12	1.51983	-0.0370791	N			0
ACH-000161	Lung Cancer	Lung	CORL105	1.89678	-0.207863	N			0
ACH-000163	Thyroid Cancer	Thyroid	SW579	5.84473	-0.540311	Y	1	1	2	Y
ACH-000164	Pancreatic Cancer	Pancreas	PANC1	1.14146	-0.0851259	N			0
ACH-000167	Myeloma	Plasma Cell	KE97	-6.87258	-0.445754	N		1	1
ACH-000168	Leukemia	Blood	NOMO1	-5.69867	-0.16386	N			0
ACH-000169	Sarcoma	Soft Tissue	RD	-2.30443	-0.192989	N			0
ACH-000172	Rhabdoid	Soft Tissue	TM87	0.207453	-0.0857947	N			0
ACH-000174	Thyroid Cancer	Thyroid	CAL62	-6.50019	-0.0896698	N			0
ACH-000176	Lung Cancer	Lung	LOUNH91	3.7238	-0.402664	N		1	1
ACH-000178	Pancreatic Cancer	Pancreas	HS766T	5.13237	-0.20091	N	1		1
ACH-000181	Head and Neck Cancer	Upper Aerodigestive	SCC9	-1.99175	-0.153156	N			0
ACH-000182	Bile Duct Cancer	Bile Duct	SNU869	0.193224	-0.0774939	N			0
ACH-000183	Myeloma	Plasma Cell	L363	-2.54091	-0.185418	N			0
ACH-000187	Lung Cancer	Lung	CORL311	-4.49227	-0.0294831	N			0
ACH-000188	Head and Neck Cancer	Upper Aerodigestive	SCC25	-5.40663	-0.145934	N			0
ACH-000189	Kidney Cancer	Kidney	RCC10RGB	-2.60558	-0.233759	N			0
ACH-000190	Lymphoma	Lymphocyte	HDMYZ	-2.70138	-0.0963413	N			0
ACH-000191	Thyroid Cancer	Thyroid	BHT101	5.02342	-0.340589	N	1	1	2	Y
ACH-000192	Endometrial/Uterine Cancer	Uterus	MFE280	-2.65578	-0.000907605	N			0
ACH-000195	Leukemia	Blood	SET2	-3.53124	-0.261582	N			0
ACH-000198	Leukemia	Blood	EOL1	-10.1548	-0.0448157	N			0
ACH-000200	Brain Cancer	Central Nervous System	NMCG1	6.09186	-0.158232	N	1		1
ACH-000202	Colon/Colorectal Cancer	Colorectal	COLO320	-8.01173	-0.109589	N			0
ACH-000204	Myeloma	Plasma Cell	LP1	-7.961	-0.0959916	N			0
ACH-000206	Lymphoma	Lymphocyte	C8166	-8.81655	0.0347887	N			0
ACH-000207	Head and Neck Cancer	Upper Aerodigestive	DETROIT562	3.06232	-0.406955	N		1	1
ACH-000209	Bile Duct Cancer	Bile Duct	SNU1079	4.17578	-0.120017	N	1		1
ACH-000211	Brain Cancer	Central Nervous System	DAOY	1.09548	-0.21821	N			0
ACH-000212	Breast Cancer	Breast	CAL120	-3.35919	-0.112695	N			0
ACH-000213	Pancreatic Cancer	Pancreas	HUPT4	-3.44338	-0.103064	N			0
ACH-000215	Brain Cancer	Central Nervous System	LN382	6.81917	-0.344902	N	1	1	2	Y
ACH-000216	Esophageal Cancer	Esophagus	JHESOAD1	1.25772	-0.150511	N			0
ACH-000217	Liver Cancer	Liver	JHH6	11.6351	-0.290601	N	1		1
ACH-000219	Skin Cancer	Skin	A375	0.357426	-0.117479	N			0
ACH-000221	Liver Cancer	Liver	SNU398	-6.79124	-0.0847244	N			0
ACH-000222	Pancreatic Cancer	Pancreas	ASPC1	5.15389	-0.35258	N	1	1	2	Y
ACH-000223	Breast Cancer	Breast	HCC1937	3.16631	-0.126007	N			0
ACH-000226	Lymphoma	Lymphocyte	SUPM2	-5.5504	0.0845783	N			0
ACH-000227	Neuroblastoma	Peripheral Nervous System	KPNYN	-7.88881	-0.19095	N			0
ACH-000228	Head and Neck Cancer	Upper Aerodigestive	BICR31	-2.08243	-0.125264	N			0
ACH-000231	Brain Cancer	Central Nervous System	KALS1	-0.444684	-0.245274	N			0
ACH-000232	Brain Cancer	Central Nervous System	U251MG	1.81822	-0.211938	N			0
ACH-000233	Lymphoma	Lymphocyte	DEL	-7.41722	-0.0761871	N			0
ACH-000234	Kidney Cancer	Kidney	CAKI2	21.1089	-0.912841	Y	1	1	2	Y
ACH-000235	Pancreatic Cancer	Pancreas	PANC0403	3.75428	-0.300017	N			0
ACH-000237	Ovarian Cancer	Ovary	JHOM1	20.4009	-0.74477	N	1	1	2	Y
ACH-000238	Head and Neck Cancer	Upper Aerodigestive	SCC4	-0.011067	-0.335814	N		1	1
ACH-000243	Pancreatic Cancer	Pancreas	DANG	-0.581078	-0.18472	N			0
ACH-000244	Brain Cancer	Central Nervous System	DKMG	-2.07615	-0.315247	N		1	1
ACH-000246	Kidney Cancer	Kidney	SLR23	12.3869	-0.348535	N	1	1	2	Y
ACH-000247	Gastric Cancer	Gastric	OCUM1	7.08159	-0.0649072	N	1		1
ACH-000248	Breast Cancer	Breast	AU565	7.63643	-0.357742	N	1	1	2	Y
ACH-000249	Colon/Colorectal Cancer	Colorectal	CL11	0.127272	-0.161143	N			0
ACH-000250	Kidney Cancer	Kidney	KMRC20	16.2981	-0.227228	N	1		1
ACH-000251	Lung Cancer	Lung	NCIH2887	8.25231	-0.614447	N	1	1	2	Y
ACH-000252	Colon/Colorectal Cancer	Colorectal	LS1034	-0.236722	-0.055205	N			0
ACH-000253	Colon/Colorectal Cancer	Colorectal	COLO201	1.80932	-0.174418	N			0
ACH-000255	Gastric Cancer	Gastric	LMSU	-0.644268	-0.13667	N			0
ACH-000256	Ovarian Cancer	Ovary	COV318	-8.90691	-0.116737	N			0
ACH-000257	Lung Cancer	Lung	CORL279	-3.38634	-0.0396598	N			0
ACH-000258	Breast Cancer	Breast	DU4475	-2.21756	-0.0903456	N			0
ACH-000259	Neuroblastoma	Peripheral Nervous System	KELLY	-5.21285	-0.00496494	N			0
ACH-000260	Neuroblastoma	Peripheral Nervous System	SKNAS	3.2424	-0.119793	N			0
ACH-000261	Lung Cancer	Lung	RERFLCAI	2.70182	-0.0739596	N			0
ACH-000262	Kidney Cancer	Kidney	UOK101	1.70031	-0.0647831	N			0
ACH-000263	Leukemia	Blood	KASUMI1	-10.618	-0.00884059	N			0
ACH-000264	Lung Cancer	Lung	CALU6	-1.87068	-0.101278	N			0
ACH-000265	Pancreatic Cancer	Pancreas	KP4	0.348134	-0.079491	N			0
ACH-000266	Pancreatic Cancer	Pancreas	SNU213	-0.462529	-0.362351	N		1	1
ACH-000269	Brain Cancer	Central Nervous System	AM38	-0.258782	-0.403879	N		1	1
ACH-000271	Lymphoma	Lymphocyte	SUDHL10	-6.07238	0.00726667	N			0
ACH-000272	Kidney Cancer	Kidney	SLR24	-0.195653	-0.111164	N			0
ACH-000273	Brain Cancer	Central Nervous System	SF539	0.737265	-0.263305	N			0
ACH-000274	Skin Cancer	Skin	HS852T	0.469705	-0.147027	N			0
ACH-000276	Breast Cancer	Breast	HCC38	0.814147	-0.259848	N			0
ACH-000277	Breast Cancer	Breast	HCC1419	1.17291	-0.279421	N			0
ACH-000278	Ovarian Cancer	Ovary	COV362	-0.729058	-0.30356	N		1	1
ACH-000279	Bone Cancer	Bone	EWS502	-2.10994	-0.136495	Y			0
ACH-000280	Ovarian Cancer	Ovary	SNU840	-0.975864	-0.375303	N		1	1
ACH-000281	Pancreatic Cancer	Pancreas	KP2	2.13018	-0.514772	N		1	1
ACH-000282	Lung Cancer	Lung	NCIH1755	17.1864	-1.23762	Y	1	1	2	Y
ACH-000286	Colon/Colorectal Cancer	Colorectal	SNU1033	-0.992608	-0.16049	N			0
ACH-000288	Breast Cancer	Breast	BT549	2.26906	-0.252836	N			0
ACH-000290	Lung Cancer	Lung	NCIH209	-1.16514	-0.0803638	N			0
ACH-000291	Ovarian Cancer	Ovary	OV90	9.67665	-0.383291	N	1	1	2	Y
ACH-000292	Lung Cancer	Lung	NCIH841	-3.45066	-0.114592	N			0
ACH-000293	Endometrial/Uterine Cancer	Uterus	KLE	-4.21592	-0.126213	N			0
ACH-000294	Leukemia	Blood	NB4	-6.15501	-0.170358	N			0
ACH-000295	Leukemia	Blood	EM2	-9.14984	-0.122326	N			0
ACH-000296	Colon/Colorectal Cancer	Colorectal	OUMS23	2.01951	-0.213064	N			0
ACH-000302	Endometrial/Uterine Cancer	Uterus	SNU1077	-6.96387	-0.247467	N			0
ACH-000303	Gastric Cancer	Gastric	SNU5	6.55092	-0.154969	N	1		1
ACH-000304	Skin Cancer	Skin	WM115	0.96953	-0.0886143	N			0
ACH-000305	Esophageal Cancer	Esophagus	ECGI10	5.94443	-0.221484	N	1		1
ACH-000307	Pancreatic Cancer	Pancreas	PK1	1.63008	-0.244575	N			0
ACH-000308	Ovarian Cancer	Ovary	EFO21	2.02232	-0.227285	N			0
ACH-000310	Neuroblastoma	Peripheral Nervous System	IMR32	-6.33478	-0.105757	N			0
ACH-000311	Lung Cancer	Lung	NCIH2122	20.6384	-1.11737	Y	1	1	2	Y
ACH-000312	Neuroblastoma	Peripheral Nervous System	SKNBE2	-4.94567	-0.00967291	N			0
ACH-000313	Kidney Cancer	Kidney	KMRC3	-0.00837606	-0.339293	N		1	1
ACH-000315	Lymphoma	Lymphocyte	KARPAS422	-7.01109	0.00812208	N			0
ACH-000316	Liver Cancer	Liver	SNU886	8.74315	-0.611194	N	1	1	2	Y
ACH-000317	Kidney Cancer	Kidney	TUHR14TKB	2.85148	-0.143657	N			0
ACH-000318	Esophageal Cancer	Esophagus	TE10	-1.0892	-0.267445	N			0
ACH-000319	Lung Cancer	Lung	MPP89	12.811	-0.196316	Y	1		1
ACH-000320	Pancreatic Cancer	Pancreas	PSN1	0.230702	-0.162276	N			0
ACH-000322	Skin Cancer	Skin	HT144	-0.316995	-0.210806	N			0
ACH-000323	Brain Cancer	Central Nervous System	42MGBA	1.9978	-0.0368163	N			0
ACH-000324	Ovarian Cancer	Ovary	JHOC5	3.59915	-0.112145	Y			0
ACH-000325	Gastric Cancer	Gastric	SNU620	4.16913	-0.0854168	N	1		1
ACH-000326	Leukemia	Blood	JURLMK1	-2.66631	-0.0806723	N			0
ACH-000329	Brain Cancer	Central Nervous System	CCFSTTG1	6.37009	-0.202627	N	1		1
ACH-000330	Breast Cancer	Breast	EFM19	-4.3513	-0.160045	N			0
ACH-000331	Lung Cancer	Lung	ISTMES2	3.48482	-0.239976	N			0
ACH-000332	Pancreatic Cancer	Pancreas	YAPC	2.10255	-0.331166	N		1	1
ACH-000334	Lymphoma	Lymphocyte	DB	-6.43708	-0.0812999	N			0
ACH-000335	Lung Cancer	Lung	MSTO211H	1.0963	-0.242286	N			0
ACH-000336	Leukemia	Blood	OCIAML3	-8.60777	-0.0990584	N			0
ACH-000337	Lung Cancer	Lung	NCIH3122	3.14917	-0.200518	N			0
ACH-000339	Lung Cancer	Lung	HCC461	1.36307	-0.00711443	N			0
ACH-000341	Neuroblastoma	Peripheral Nervous System	SKNFI	-1.94755	-0.197847	N			0
ACH-000343	Lung Cancer	Lung	NCIH522	-3.00587	-0.0723501	N			0
ACH-000344	Gastric Cancer	Gastric	SNU668	0.896966	-0.588562	N		1	1
ACH-000346	Leukemia	Blood	JVM3	-8.33231	-0.0725131	Y			0
ACH-000348	Skin Cancer	Skin	RPMI7951	4.07319	-0.316915	N		1	1
ACH-000350	Colon/Colorectal Cancer	Colorectal	COLO678	-2.2481	-0.416115	N		1	1
ACH-000352	Breast Cancer	Breast	HCC1428	1.06307	-0.0572989	N			0
ACH-000354	Pancreatic Cancer	Pancreas	CAPAN1	-0.017365	-0.490511	N		1	1
ACH-000355	Lung Cancer	Lung	NCIH82	-4.16341	0.0269811	N			0
ACH-000356	Gastric Cancer	Gastric	MKN45	3.12128	-0.113879	N			0
ACH-000361	Liver Cancer	Liver	SKHEP1	-3.81594	0.0699934	N			0
ACH-000362	Leukemia	Blood	MOLM13	-8.55099	0.0119663	N			0
ACH-000363	Myeloma	Plasma Cell	SKMM2	-7.17582	-0.212184	N			0
ACH-000364	Bone Cancer	Bone	U2OS	-3.10499	-0.313521	N		1	1
ACH-000365	Lymphoma	Lymphocyte	SUDHL4	-9.18639	-0.0267182	N			0
ACH-000366	Neuroblastoma	Peripheral Nervous System	SKNDZ	-2.99421	-0.14202	N			0
ACH-000367	Lung Cancer	Lung	NCIH226	-2.76031	-0.222691	N			0
ACH-000368	Brain Cancer	Central Nervous System	SNU1105	5.82916	-0.470347	N	1	1	2	Y
ACH-000370	Brain Cancer	Central Nervous System	SNU626	-0.706378	-0.383535	N		1	1
ACH-000371	Lymphoma	Lymphocyte	RL	-7.44992	-0.296287	N			0
ACH-000374	Breast Cancer	Breast	HCC1143	0.130697	-0.117775	N			0
ACH-000375	Kidney Cancer	Soft Tissue	G402	-0.925196	0.0480009	N			0
ACH-000376	Brain Cancer	Central Nervous System	SF295	4.80642	-0.512835	N	1	1	2	Y
ACH-000377	Bile Duct Cancer	Bile Duct	SNU478	2.29999	-0.329108	N		1	1
ACH-000378	Lung Cancer	Lung	NCIH647	19.2084	-0.646363	Y	1	1	2	Y
ACH-000381	Colon/Colorectal Cancer	Colorectal	T84	4.94968	-0.0754815	N	1		1
ACH-000383	Esophageal Cancer	Esophagus	OE33	0.147855	-0.156679	N			0
ACH-000385	Kidney Cancer	Kidney	SKRC20	7.55762	-0.153336	N	1		1
ACH-000387	Leukemia	Blood	TF1	0.475517	-0.0899232	N			0
ACH-000389	Brain Cancer	Central Nervous System	H4	13.098	-0.272958	N	1		1
ACH-000390	Lung Cancer	Lung	LUDLU1	18.6802	-1.29136	Y	1	1	2	Y
ACH-000391	Bone Cancer	Bone	MHHES1	-2.3965	-0.0924908	N			0
ACH-000393	Liver Cancer	Liver	HLF	2.07493	-0.252373	N			0
ACH-000395	Lung Cancer	Lung	NCIH520	6.75646	-0.385489	N	1	1	2	Y
ACH-000397	Endometrial/Uterine Cancer	Uterus	TEN	-1.19114	-0.254742	N			0
ACH-000398	Lymphoma	Lymphocyte	RI1	-8.63288	-0.0392586	N			0
ACH-000401	Skin Cancer	Skin	COLO800	0.61738	0.241889	N			0
ACH-000402	Lymphoma	Lymphocyte	BL70	-8.96816	-0.332395	N		1	1
ACH-000403	Colon/Colorectal Cancer	Colorectal	NCIH747	1.45421	-0.363326	N		1	1
ACH-000404	Skin Cancer	Skin	K029AX	1.95263	0.0666473	N			0
ACH-000405	Leukemia	Blood	MEC1	-8.8807	-0.000648072	N			0
ACH-000406	Leukemia	Blood	U937	-7.1179	-0.0754877	N			0
ACH-000407	Endometrial/Uterine Cancer	Uterus	SNU685	-3.26407	-0.215073	N			0
ACH-000408	Esophageal Cancer	Esophagus	TE5	0.917545	-0.210838	N			0
ACH-000410	Bone Cancer	Bone	SAOS2	-0.983724	-0.217941	N			0
ACH-000411	Kidney Cancer	Kidney	769P	10.0856	-0.282059	N	1		1
ACH-000414	Lung Cancer	Lung	NCIH1944	22.9219	-0.850812	Y	1	1	2	Y
ACH-000415	Head and Neck Cancer	Upper Aerodigestive	BICR6	-6.9427	-0.227828	N			0
ACH-000416	Lung Cancer	Lung	NCIH838	8.27626	-0.634499	Y	1	1	2	Y
ACH-000417	Pancreatic Cancer	Pancreas	PANC0813	1.13574	-0.295222	N			0
ACH-000420	Liver Cancer	Liver	SNU449	5.93551	-0.226258	N	1		1
ACH-000421	Colon/Colorectal Cancer	Colorectal	SW837	1.79993	-0.146188	N			0
ACH-000422	Liver Cancer	Liver	SNU475	17.6829	-0.462272	Y	1	1	2	Y
ACH-000424	Bone Cancer	Bone	TC71	-3.74972	-0.144929	N			0
ACH-000425	Skin Cancer	Skin	UACC62	-3.26246	-0.0234842	N			0
ACH-000427	Gastric Cancer	Gastric	NCIN87	-1.34013	-0.140081	N			0
ACH-000430	Ovarian Cancer	Ovary	TYKNU	-0.198205	-0.0768809	N			0
ACH-000431	Lung Cancer	Lung	NCIH1694	-4.96132	-0.214884	N			0
ACH-000433	Kidney Cancer	Kidney	CAKI1	9.09454	-0.3854	N	1	1	2	Y
ACH-000434	Lung Cancer	Lung	NCIH1915	5.45889	-0.280812	Y	1		1
ACH-000435	Endometrial/Uterine Cancer	Uterus	EFE184	-3.04731	-0.317571	N		1	1
ACH-000436	Myeloma	Plasma Cell	OCIMY7	-13.9752	-0.0294235	N			0
ACH-000437	Brain Cancer	Central Nervous System	SW1088	11.7507	-0.353877	N	1	1	2	Y
ACH-000438	Lung Cancer	Lung	LU65	3.50751	-0.279579	N			0
ACH-000441	Skin Cancer	Skin	SH4	1.69769	0.0284975	N			0
ACH-000442	Lung Cancer	Lung	RERFLCSQ1	10.3366	-1.26361	Y	1	1	2	Y
ACH-000444	Lung Cancer	Lung	LU99	1.63615	-0.149626	N			0
ACH-000445	Brain Cancer	Central Nervous System	KNS60	-3.37884	-0.12152	N			0
ACH-000448	Lung Cancer	Lung	NCIH1666	0.153211	-0.176681	N			0
ACH-000450	Skin Cancer	Skin	MELHO	1.65315	-0.16425	N			0
ACH-000452	Esophageal Cancer	Esophagus	TE8	-1.12679	-0.183656	N			0
ACH-000454	Lung Cancer	Lung	HCC95	15.0771	-0.856715	N	1	1	2	Y
ACH-000455	Brain Cancer	Central Nervous System	LN428	-0.26821	-0.134456	N			0
ACH-000456	Thyroid Cancer	Thyroid	BCPAP	-3.57647	-0.289442	N			0
ACH-000458	Skin Cancer	Skin	CJM	6.37828	-0.215375	N	1		1
ACH-000459	Kidney Cancer	Kidney	TUHR10TKB	13.0926	-0.448199	N	1	1	2	Y
ACH-000460	Ovarian Cancer	Ovary	SNU8	-2.53184	-0.164344	N			0
ACH-000461	Bile Duct Cancer	Bile Duct	SNU1196	-0.0554425	-0.099099	N			0
ACH-000463	Lung Cancer	Lung	NCIH460	16.7642	-0.744724	Y	1	1	2	Y
ACH-000464	Brain Cancer	Central Nervous System	CAS1	-1.64537	-0.247938	N			0
ACH-000466	Gastric Cancer	Gastric	SNU216	-2.25192	-0.204008	N			0
ACH-000467	Colon/Colorectal Cancer	Colorectal	HCC56	-3.92301	0.00374962	N			0
ACH-000468	Pancreatic Cancer	Pancreas	PK45H	2.38929	-0.173214	N			0
ACH-000469	Brain Cancer	Central Nervous System	YH13	0.398553	-0.224772	N			0
ACH-000470	Colon/Colorectal Cancer	Colorectal	SW1463	7.46364	-0.250868	N	1		1
ACH-000471	Liver Cancer	Liver	LI7	17.7107	-1.10131	N	1	1	2	Y
ACH-000472	Head and Neck Cancer	Upper Aerodigestive	HSC2	-4.82078	-0.194876	Y			0
ACH-000473	Bladder Cancer	Urinary Tract	RT112	1.60159	-0.307529	N		1	1
ACH-000475	Liver Cancer	Liver	HUH1	20.8216	-1.27248	Y	1	1	2	Y
ACH-000476	Liver Cancer	Liver	JHH4	0.317218	-0.110844	N			0
ACH-000477	Skin Cancer	Skin	MALME3M	-2.20175	-0.0946048	N			0
ACH-000478	Liver Cancer	Liver	SNU387	11.5261	-0.290576	N	1		1
ACH-000480	Liver Cancer	Liver	HUH7	6.04401	-0.501961	N	1	1	2	Y
ACH-000481	Lung Cancer	Lung	NCIH2170	12.1137	-0.371117	Y	1	1	2	Y
ACH-000483	Liver Cancer	Liver	SNU182	-4.68619	-0.167164	N			0
ACH-000484	Kidney Cancer	Kidney	VMRCRCW	9.54178	0.186474	N	1		1
ACH-000485	Gastric Cancer	Gastric	GSU	4.27763	-0.0502673	N	1		1
ACH-000486	Bladder Cancer	Urinary Tract	KU1919	-3.49209	-0.242991	N			0
ACH-000487	Leukemia	Blood	F36P	-3.69033	-0.105898	N			0
ACH-000488	Esophageal Cancer	Esophagus	TE11	14.7933	-0.416474	Y	1	1	2	Y
ACH-000490	Brain Cancer	Central Nervous System	SF767	3.7555	-0.147587	N			0
ACH-000491	Colon/Colorectal Cancer	Colorectal	NCIH716	6.86775	-0.0839683	N	1		1
ACH-000493	Liver Cancer	Liver	SNU423	1.23686	-0.284966	Y			0
ACH-000495	Kidney Cancer	Kidney	TUHR4TKB	2.72319	-0.262857	N			0
ACH-000496	Lung Cancer	Lung	NCIH1792	16.2929	-1.20902	Y	1	1	2	Y
ACH-000498	Leukemia	Blood	KO52	-5.95597	-0.312127	N		1	1
ACH-000499	Bone Cancer	Bone	EW8	-6.58676	-0.121552	N			0
ACH-000500	Head and Neck Cancer	Upper Aerodigestive	SNU46	0.166061	-0.299894	N			0
ACH-000501	Colon/Colorectal Cancer	Colorectal	LS123	-5.96291	-0.0991817	N			0
ACH-000502	Pancreatic Cancer	Pancreas	TCCPAN2	3.9935	-0.0713406	N			0
ACH-000503	Head and Neck Cancer	Upper Aerodigestive	BICR16	3.10361	-0.848407	Y		1	1
ACH-000504	Brain Cancer	Central Nervous System	SNB75	1.98263	-0.265616	N			0
ACH-000505	Sarcoma	Soft Tissue	RKN	-1.43157	-0.259361	N			0
ACH-000507	Gastric Cancer	Gastric	KE39	0.653344	-0.191628	N			0
ACH-000510	Lung Cancer	Lung	NCIH1299	-4.91788	-0.0833504	N			0
ACH-000511	Lung Cancer	Lung	CALU1	2.17137	-0.312765	Y		1	1
ACH-000512	Myeloma	Plasma Cell	INA6	-7.73343	-0.359192	N		1	1
ACH-000514	Lung Cancer	Lung	NCIH1092	-6.44077	-0.128836	N			0
ACH-000516	Bone Cancer	Bone	CAL78	1.758	-0.218406	N			0
ACH-000517	Pancreatic Cancer	Pancreas	SNU410	0.220899	-0.190638	N			0
ACH-000518	Head and Neck Cancer	Upper Aerodigestive	CAL33	4.62714	-0.213693	N	1		1
ACH-000520	Ovarian Cancer	Ovary	59M	7.40371	-0.165192	N	1		1
ACH-000521	Lung Cancer	Lung	NCIH2030	12.3411	-0.63265	Y	1	1	2	Y
ACH-000522	Bladder Cancer	Urinary Tract	UMUC3	1.92964	-0.353813	N		1	1
ACH-000524	Ovarian Cancer	Ovary	KURAMOCHI	-4.10936	-0.230626	N			0
ACH-000527	Ovarian Cancer	Ovary	OVISE	-2.32696	-0.301328	N			0
ACH-000528	Lung Cancer	Lung	ABC1	-4.57852	-0.159601	N			0
ACH-000532	Colon/Colorectal Cancer	Colorectal	SNU61	0.903293	-0.272293	N			0
ACH-000533	Rhabdoid	Soft Tissue	NCIH2004RT	-4.84307	-0.0148225	N			0
ACH-000535	Pancreatic Cancer	Pancreas	BXPC3	3.5559	-0.262614	N			0
ACH-000537	Liver Cancer	Liver	SNU761	0.156805	-0.203486	N			0
ACH-000541	Myeloma	Plasma Cell	KMS34	-7.93117	-0.0620884	N			0
ACH-000542	Ovarian Cancer	Ovary	HEYA8	-3.47056	-0.190511	N			0
ACH-000544	Esophageal Cancer	Esophagus	OE21	6.60907	-1.00204	Y	1	1	2	Y
ACH-000545	Bladder Cancer	Urinary Tract	VMCUB1	2.25508	-0.277908	Y			0
ACH-000546	Head and Neck Cancer	Upper Aerodigestive	HSC4	-3.677	-0.159341	N			0
ACH-000547	Bladder Cancer	Urinary Tract	HT1197	-1.3525	-0.298857	N			0
ACH-000548	Head and Neck Cancer	Upper Aerodigestive	BHY	0.879979	-0.155625	N			0
ACH-000549	Head and Neck Cancer	Upper Aerodigestive	SNU1076	0.823941	-0.259585	N			0
ACH-000550	Skin Cancer	Skin	IGR39	5.36632	-0.35003	N	1	1	2	Y
ACH-000551	Leukemia	Blood	K562	0.298832	-0.182622	Y			0
ACH-000552	Colon/Colorectal Cancer	Colorectal	HT29	2.93287	-0.302473	N			0
ACH-000554	Breast Cancer	Breast	UACC893	7.57699	-0.0732731	N	1		1
ACH-000556	Cervical Cancer	Cervix	SIHA	5.65999	-0.13573	N	1		1
ACH-000557	Leukemia	Blood	AML193	-6.54216	-0.140131	N			0
ACH-000558	Brain Cancer	Central Nervous System	A172	3.5689	-0.181435	N			0
ACH-000561	Esophageal Cancer	Esophagus	TDOTT	8.64785	-0.402939	N	1	1	2	Y
ACH-000562	Lung Cancer	Lung	HCC78	0.704151	-0.148275	N			0
ACH-000563	Lung Cancer	Lung	EBC1	5.01589	-0.114194	Y	1		1
ACH-000565	Colon/Colorectal Cancer	Colorectal	RCM1	-0.582562	-0.0602313	N			0
ACH-000570	Brain Cancer	Central Nervous System	YKG1	-0.521939	-0.156265	N			0
ACH-000571	Brain Cancer	Central Nervous System	T98G	14.1879	-0.344554	N	1	1	2	Y
ACH-000573	Breast Cancer	Breast	MDAMB436	7.03743	-0.310097	N	1	1	2	Y
ACH-000576	Myeloma	Plasma Cell	KMS27	-6.58842	-0.597701	N		1	1
ACH-000577	Liver Cancer	Liver	JHH2	1.26474	-0.27205	N			0
ACH-000579	Skin Cancer	Skin	UACC257	-0.198457	0.181775	N			0
ACH-000580	Skin Cancer	Skin	C32	1.72464	-0.112177	N			0
ACH-000581	Gastric Cancer	Gastric	SNU16	10.011	0.0532899	N	1		1
ACH-000583	Lymphoma	Lymphocyte	MC116	-8.25079	-0.222911	N			0
ACH-000584	Ovarian Cancer	Ovary	JHOS4	-0.00796213	-0.269441	Y			0
ACH-000585	Lung Cancer	Lung	EPLC272H	-3.12203	-0.225416	N			0
ACH-000587	Lung Cancer	Lung	NCIH1975	-0.539004	-0.143404	N			0
ACH-000588	Myeloma	Plasma Cell	KMS26	-6.88558	-0.103547	N			0
ACH-000589	Lung Cancer	Lung	NCIH1437	21.0014	-0.812906	Y	1	1	2	Y
ACH-000591	Brain Cancer	Central Nervous System	LN235	-0.0470846	-0.229419	N			0
ACH-000592	Brain Cancer	Central Nervous System	TM31	0.524671	-0.239038	N			0
ACH-000593	Bladder Cancer	Urinary Tract	BC3C	20.0637	-1.03194	Y	1	1	2	Y
ACH-000595	Brain Cancer	Central Nervous System	LN229	3.3403	-0.15843	N			0
ACH-000596	Lung Cancer	Lung	LCLC97TM1	1.32676	-0.0636351	N			0
ACH-000597	Rhabdoid	Soft Tissue	TTC709	-1.88947	-0.0649021	N			0
ACH-000599	Pancreatic Cancer	Pancreas	PATU8902	-1.61139	-0.0956748	N			0
ACH-000600	Kidney Cancer	Kidney	SLR26	5.00806	-0.283049	N	1		1
ACH-000601	Pancreatic Cancer	Pancreas	MIAPACA2	6.17349	-0.158248	N	1		1
ACH-000602	Leukemia	Blood	M07E	-6.00812	-0.0885624	N			0
ACH-000604	Leukemia	Blood	KYO1	-6.20332	-0.0542952	N			0
ACH-000605	Esophageal Cancer	Esophagus	TE6	14.2527	-0.851266	Y	1	1	2	Y
ACH-000606	Head and Neck Cancer	Upper Aerodigestive	PECAPJ34CLONEC12	-0.885945	-0.247773	N			0
ACH-000607	Rhabdoid	Soft Tissue	KYM1	-0.805176	-0.177112	N			0
ACH-000608	Ovarian Cancer	Ovary	COV644	-0.907698	-0.312265	N		1	1
ACH-000609	Brain Cancer	Central Nervous System	SF126	1.29802	-0.289065	N			0
ACH-000614	Skin Cancer	Skin	RVH421	0.948436	-0.0247536	N			0
ACH-000616	Gastric Cancer	Gastric	HS746T	3.78279	-0.116956	N			0
ACH-000618	Head and Neck Cancer	Upper Aerodigestive	SNU1041	4.45962	-0.0977435	N	1		1
ACH-000619	Head and Neck Cancer	Upper Aerodigestive	PECAPJ15	-0.526255	-0.251737	Y			0
ACH-000620	Liver Cancer	Liver	JHH1	-2.63237	-0.126546	N			0
ACH-000621	Breast Cancer	Breast	MDAMB157	-2.99405	-0.289351	N			0
ACH-000622	Brain Cancer	Central Nervous System	KNS42	5.05263	-0.315211	N	1	1	2	Y
ACH-000623	Brain Cancer	Central Nervous System	SNU201	5.62791	-0.483654	N	1	1	2	Y
ACH-000624	Breast Cancer	Breast	HCC1806	-0.0132348	0.0646114	N			0
ACH-000627	Lung Cancer	Lung	LCLC103H	-0.0271563	-0.435291	N		1	1
ACH-000630	Head and Neck Cancer	Upper Aerodigestive	YD8	5.36539	-0.241513	N	1		1
ACH-000632	Skin Cancer	Skin	HS944T	2.26233	-0.0886407	N			0
ACH-000633	Gastric Cancer	Gastric	FU97	4.99291	-0.290789	N	1		1
ACH-000634	Brain Cancer	Central Nervous System	LN340	1.01381	-0.519399	N		1	1
ACH-000637	Esophageal Cancer	Esophagus	KYSE520	10.2314	-0.199871	Y	1		1
ACH-000638	Lung Cancer	Lung	NCIH441	4.16789	-0.158162	N	1		1
ACH-000639	Lung Cancer	Lung	NCIH211	2.88518	-0.0499693	N			0
ACH-000645	Lung Cancer	Lung	JL1	-2.67595	-0.187106	N			0
ACH-000646	Ovarian Cancer	Ovary	OVMANA	-4.72445	-0.285595	N			0
ACH-000647	Esophageal Cancer	Esophagus	TE1	0.827296	-0.180123	N			0
ACH-000648	Lung Cancer	Lung	NCIH28	19.162	-0.416826	N	1	1	2	Y
ACH-000649	Kidney Cancer	Kidney	786O	2.57717	-0.210216	N			0
ACH-000651	Colon/Colorectal Cancer	Colorectal	SW620	-0.647693	-0.0791132	N			0
ACH-000652	Pancreatic Cancer	Pancreas	SUIT2	7.85524	-0.284162	N	1		1
ACH-000653	Myeloma	Plasma Cell	JJN3	-7.49676	-0.0539516	N			0
ACH-000654	Lymphoma	Lymphocyte	RAJI	-6.64647	-0.0911206	N			0
ACH-000655	Brain Cancer	Central Nervous System	SF268	-3.53046	-0.0257944	N			0
ACH-000656	Lymphoma	Lymphocyte	SUDHL8	-9.79067	-0.328088	N		1	1
ACH-000657	Ovarian Cancer	Ovary	A2780	-5.27284	-0.186965	N			0
ACH-000660	Lymphoma	Lymphocyte	SUDHL5	-4.91562	-0.0706861	N			0
ACH-000661	Skin Cancer	Skin	WM1799	1.12753	0.174455	N			0
ACH-000662	Lung Cancer	Lung	CORL23	-6.33816	-0.00655571	N			0
ACH-000663	Ovarian Cancer	Ovary	OVTOKO	4.30714	-0.27753	N	1		1
ACH-000665	Lung Cancer	Lung	SKMES1	9.89531	-0.912948	N	1	1	2	Y
ACH-000666	Lung Cancer	Lung	NCIH1355	16.2229	-0.895036	Y	1	1	2	Y
ACH-000667	Lung Cancer	Lung	HCC44	5.43885	-0.339857	Y	1	1	2	Y
ACH-000668	Breast Cancer	Breast	HCC70	4.97799	0.0489201	N	1		1
ACH-000671	Liver Cancer	Liver	HUH6	0.903268	-0.532714	N		1	1
ACH-000673	Brain Cancer	Central Nervous System	LN443	-0.294961	-0.133086	Y			0
ACH-000676	Brain Cancer	Central Nervous System	LN464	0.504272	0.00919507	N			0
ACH-000677	Lung Cancer	Lung	SW1573	3.35936	-0.142813	N			0
ACH-000680	Colon/Colorectal Cancer	Colorectal	SW948	-0.92937	0.00723249	N			0
ACH-000681	Lung Cancer	Lung	A549	19.1404	-0.649729	Y	1	1	2	Y
ACH-000682	Head and Neck Cancer	Upper Aerodigestive	SNU1066	-1.6947	-0.153822	N			0
ACH-000683	Colon/Colorectal Cancer	Colorectal	SNU503	16.254	-1.00659	N	1	1	2	Y
ACH-000684	Kidney Cancer	Kidney	KMRC1	1.17898	-0.321489	N		1	1
ACH-000685	Pancreatic Cancer	Pancreas	L33	1.41998	-0.418426	N		1	1
ACH-000688	Ovarian Cancer	Ovary	OV7	2.05721	-0.367313	N		1	1
ACH-000693	Esophageal Cancer	Esophagus	KYSE180	10.5396	-0.4196	Y	1	1	2	Y
ACH-000694	Esophageal Cancer	Esophagus	TE9	5.16219	-0.293513	N	1		1
ACH-000695	Lung Cancer	Lung	CORL47	-5.17464	-0.182937	N			0
ACH-000696	Ovarian Cancer	Ovary	OVCAR8	-2.2851	-0.156898	N			0
ACH-000697	Lymphoma	Lymphocyte	A3KAW	-6.81865	-0.107482	N			0
ACH-000698	Lung Cancer	Lung	DMS53	2.0705	-0.415546	Y		1	1
ACH-000699	Breast Cancer	Breast	HCC1395	13.5715	-0.338611	N	1	1	2	Y
ACH-000700	Lung Cancer	Lung	NCIH2882	0.268919	0.00715889	N			0
ACH-000701	Ovarian Cancer	Ovary	RMUGS	16.7062	-0.649048	Y	1	1	2	Y
ACH-000702	Lymphoma	Lymphocyte	L1236	-6.76478	-0.183493	N			0
ACH-000704	Ovarian Cancer	Ovary	OAW42	3.17172	-0.19579	N			0
ACH-000706	Lung Cancer	Lung	EKVX	5.89651	-0.291956	N	1		1
ACH-000709	Kidney Cancer	Kidney	KMRC2	-0.544477	-0.419662	N		1	1
ACH-000711	Breast Cancer	Breast	JIMT1	-0.377777	-0.0948839	N			0
ACH-000713	Ovarian Cancer	Ovary	CAOV3	5.08229	-0.208852	N	1		1
ACH-000714	Myeloma	Plasma Cell	KMS11	-1.95927	-0.168002	N			0
ACH-000716	Thyroid Cancer	Thyroid	TT2609C02	2.69176	-0.210111	N			0
ACH-000717	Esophageal Cancer	Esophagus	COLO680N	0.135953	-0.201953	N			0
ACH-000718	Lung Cancer	Lung	NCIH2291	3.12188	-0.329217	N		1	1
ACH-000719	Ovarian Cancer	Ovary	RMGI	-1.28887	-0.318383	N		1	1
ACH-000720	Bladder Cancer	Urinary Tract	TCCSUP	7.12614	-0.322777	N	1	1	2	Y
ACH-000721	Breast Cancer	Breast	HMC18	2.7134	-0.116535	N			0
ACH-000722	Colon/Colorectal Cancer	Colorectal	SNUC1	4.19833	-0.0825643	N	1		1
ACH-000724	Bladder Cancer	Urinary Tract	HT1376	-0.585731	-0.325435	N		1	1
ACH-000725	Breast Cancer	Breast	HCC202	3.26551	-0.210942	N			0
ACH-000732	Head and Neck Cancer	Upper Aerodigestive	PECAPJ41CLONED2	-6.12091	-0.00466951	N			0
ACH-000734	Liver Cancer	Liver	JHH5	17.6545	-0.677268	Y	1	1	2	Y
ACH-000735	Head and Neck Cancer	Upper Aerodigestive	PECAPJ49	-1.23548	-0.166206	N			0
ACH-000736	Gastric Cancer	Gastric	SNU601	0.305076	-0.0587945	N			0
ACH-000738	Brain Cancer	Central Nervous System	GB1	-2.25378	-0.171274	N			0
ACH-000739	Liver Cancer	Liver	HEPG2	6.45342	-0.543676	N	1	1	2	Y
ACH-000740	Head and Neck Cancer	Upper Aerodigestive	A253	2.1904	-0.227754	N			0
ACH-000741	Bladder Cancer	Urinary Tract	UBLC1	-2.26457	-0.199217	N			0
ACH-000746	Gastric Cancer	Gastric	GSS	-1.37688	-0.00714918	Y			0
ACH-000747	Lung Cancer	Lung	NCIH1703	0.078087	-0.34388	N		1	1
ACH-000748	Bone Cancer	Bone	SJSA1	1.08097	-0.19095	N			0
ACH-000753	Bladder Cancer	Urinary Tract	JMSU1	-1.9367	-0.122465	N			0
ACH-000754	Lymphoma	Lymphocyte	L428	-10.2981	-0.0501487	N			0
ACH-000756	Brain Cancer	Central Nervous System	GI1	-0.727888	-0.0667661	N			0
ACH-000757	Lung Cancer	Lung	A427	-3.40759	-0.0198866	N			0
ACH-000758	Gastric Cancer	Gastric	MKN74	-1.74196	-0.140802	N			0
ACH-000760	Brain Cancer	Central Nervous System	LNZ308	-1.86231	-0.140241	N			0
ACH-000762	Head and Neck Cancer	Upper Aerodigestive	YD38	-0.175497	-0.302934	N		1	1
ACH-000763	Myeloma	Plasma Cell	MM1S	-5.82927	-0.168493	N			0
ACH-000764	Gastric Cancer	Gastric	SH10TC	0.955991	-0.200953	N			0
ACH-000765	Skin Cancer	Skin	WM983B	0.390211	-0.0765364	N			0
ACH-000766	Lung Cancer	Lung	NCIH1648	13.7695	-0.505561	Y	1	1	2	Y
ACH-000767	Lung Cancer	Lung	NCIH526	-4.05091	-0.0653636	N			0
ACH-000768	Breast Cancer	Breast	MDAMB231	1.31226	-0.0792146	N			0
ACH-000769	Lung Cancer	Lung	LK2	7.17478	-0.977168	Y	1	1	2	Y
ACH-000770	Leukemia	Blood	P31FUJ	-5.44002	-0.0047318	N			0
ACH-000771	Head and Neck Cancer	Upper Aerodigestive	BICR56	-5.46056	-0.168581	N			0
ACH-000773	Lymphoma	Lymphocyte	KIJK	-6.56755	0.0338268	N			0
ACH-000774	Lung Cancer	Lung	RERFLCAD2	-5.19569	-0.228967	N			0
ACH-000775	Lung Cancer	Lung	NCIH727	8.39081	-0.185818	N	1		1
ACH-000776	Brain Cancer	Central Nervous System	ONS76	-2.95001	-0.171212	N			0
ACH-000777	Esophageal Cancer	Esophagus	KYSE30	1.74038	-0.0761716	N			0
ACH-000778	Head and Neck Cancer	Upper Aerodigestive	HSC3	0.879864	-0.234414	N			0
ACH-000781	Lung Cancer	Lung	NCIH2023	20.9676	-0.853773	Y	1	1	2	Y
ACH-000782	Leukemia	Blood	SEM	-7.02536	-0.032249	Y			0
ACH-000783	Breast Cancer	Breast	CAMA1	-4.85365	-0.0835673	N			0
ACH-000784	Esophageal Cancer	Esophagus	KYSE70	14.9753	-0.62496	Y	1	1	2	Y
ACH-000785	Lung Cancer	Lung	NCIH2126	8.02327	-0.307091	Y	1	1	2	Y
ACH-000787	Lung Cancer	Lung	LXF289	14.2745	-0.916901	Y	1	1	2	Y
ACH-000788	Skin Cancer	Skin	A2058	3.463	-0.143748	N			0
ACH-000790	Lung Cancer	Lung	SHP77	5.17176	-0.715804	Y	1	1	2	Y
ACH-000791	Lung Cancer	Lung	RERFLCAD1	2.55363	-0.114947	N			0
ACH-000792	Kidney Cancer	Kidney	BFTC909	3.62545	-0.950116	N		1	1
ACH-000793	Gastric Cancer	Gastric	KATOIII	8.81149	-0.0417131	N	1		1
ACH-000794	Head and Neck Cancer	Upper Aerodigestive	BICR22	-6.99772	-0.145392	N			0
ACH-000796	Ovarian Cancer	Ovary	MCAS	0.889179	-0.284503	N			0
ACH-000799	Skin Cancer	Skin	HS695T	-2.68993	-0.236654	N			0
ACH-000800	Lung Cancer	Lung	NCIH446	-7.14654	0.00820556	N			0
ACH-000801	Skin Cancer	Skin	HS936T	1.17676	-0.0712112	N			0
ACH-000802	Bladder Cancer	Urinary Tract	BFTC905	-1.80197	-0.0881561	Y			0
ACH-000804	Neuroblastoma	Peripheral Nervous System	NB1	-2.4267	-0.118865	N			0
ACH-000805	Skin Cancer	Skin	COLO679	-3.47349	0.118172	N			0
ACH-000807	Brain Cancer	Central Nervous System	SNU738	-2.77814	-0.0786561	N			0
ACH-000809	Esophageal Cancer	Esophagus	KYSE410	2.58593	-0.351479	N		1	1
ACH-000810	Skin Cancer	Skin	SKMEL30	0.400296	-0.0642424	N			0
ACH-000811	Ovarian Cancer	Ovary	SKOV3	5.91812	-0.300134	N	1		1
ACH-000814	Skin Cancer	Skin	HS939T	3.18502	0.0159756	N			0
ACH-000817	Myeloma	Plasma Cell	RPMI8226	-5.18948	-0.221967	N			0
ACH-000819	Brain Cancer	Central Nervous System	LN18	8.15639	-0.669154	N	1	1	2	Y
ACH-000820	Colon/Colorectal Cancer	Colorectal	SW403	2.39241	-0.142142	N			0
ACH-000821	Myeloma	Plasma Cell	EJM	-8.27439	-0.0152615	N			0
ACH-000822	Skin Cancer	Skin	SKMEL24	2.89622	0.238534	N			0
ACH-000823	Esophageal Cancer	Esophagus	KYSE140	-0.869011	-0.143614	N			0
ACH-000824	Esophageal Cancer	Esophagus	KYSE510	10.7173	-0.241893	N	1		1
ACH-000826	Lung Cancer	Lung	CAL12T	8.94716	-0.510048	N	1	1	2	Y
ACH-000827	Skin Cancer	Skin	WM793	5.57588	-0.244291	N	1		1
ACH-000829	Myeloma	Plasma Cell	HUNS1	-5.98757	-0.0564334	N			0
ACH-000831	Endometrial/Uterine Cancer	Uterus	HEC50B	5.24301	-0.12735	N	1		1
ACH-000832	Head and Neck Cancer	Upper Aerodigestive	CAL27	0.43286	-0.134623	N			0
ACH-000833	Sarcoma	Soft Tissue	RH30	-6.37137	-0.0758246	N			0
ACH-000834	Bladder Cancer	Urinary Tract	UMUC1	0.0926243	-0.475819	N		1	1
ACH-000835	Sarcoma	Soft Tissue	GCT	2.00881	-0.207334	N			0
ACH-000836	Head and Neck Cancer	Upper Aerodigestive	YD15	-2.33521	-0.0944667	N			0
ACH-000837	Lung Cancer	Lung	NCIH322	8.40487	-0.455129	Y	1	1	2	Y
ACH-000838	Myeloma	Plasma Cell	AMO1	-7.60828	-0.22947	N			0
ACH-000839	Bladder Cancer	Urinary Tract	SCABER	-0.151029	-0.0122602	N			0
ACH-000840	Lung Cancer	Lung	HCC366	2.94382	-0.180805	N			0
ACH-000841	Lung Cancer	Lung	NCIH2087	8.97332	-0.315365	N	1	1	2	Y
ACH-000843	Lung Cancer	Lung	HARA	2.56043	-0.229568	N			0
ACH-000845	Lung Cancer	Lung	NCIH1373	8.26833	0.258667	Y	1		1
ACH-000846	Head and Neck Cancer	Upper Aerodigestive	FADU	5.52816	-0.177245	N	1		1
ACH-000847	Gastric Cancer	Gastric	HGC27	-4.00437	-0.197371	N			0
ACH-000848	Liver Cancer	Liver	JHH7	4.09652	-0.281814	N			0
ACH-000849	Breast Cancer	Breast	MDAMB468	3.65181	-0.110532	N			0
ACH-000851	Lung Cancer	Lung	MORCPR	13.9283	-0.180531	Y	1		1
ACH-000853	Lung Cancer	Lung	NCIH661	-2.5817	-0.0772698	Y			0
ACH-000854	Myeloma	Plasma Cell	OCIMY5	-9.52639	-0.170917	N			0
ACH-000855	Esophageal Cancer	Esophagus	KYSE150	-0.767652	-0.147233	N			0
ACH-000856	Breast Cancer	Breast	CAL51	-1.41858	-0.145148	N			0
ACH-000858	Lung Cancer	Lung	KNS62	0.628485	-0.195392	N			0
ACH-000859	Breast Cancer	Breast	HCC1954	8.41714	-0.247796	N	1		1
ACH-000860	Lung Cancer	Lung	NCIH358	4.98827	-0.296557	N	1		1
ACH-000861	Lung Cancer	Lung	HOP62	5.15916	-0.248229	N	1		1
ACH-000862	Bladder Cancer	Urinary Tract	KMBC2	0.697583	-0.214622	N			0
ACH-000863	Brain Cancer	Central Nervous System	DBTRG05MG	3.1093	-0.156711	N			0
ACH-000864	Endometrial/Uterine Cancer	Uterus	COLO684	-0.666024	-0.148369	N			0
ACH-000865	Esophageal Cancer	Esophagus	KYSE450	0.759574	-0.136138	N			0
ACH-000866	Lung Cancer	Lung	NCIH1048	-2.40743	-0.0807206	N			0
ACH-000867	Lung Cancer	Lung	CHAGOK1	-1.01497	-0.157301	N			0
ACH-000869	Lung Cancer	Lung	NCIH1568	3.21054	-0.529383	Y		1	1
ACH-000872	Lung Cancer	Lung	HCC515	3.16941	-0.391356	N		1	1
ACH-000873	Esophageal Cancer	Esophagus	KYSE270	-4.25409	-0.159887	N			0
ACH-000876	Breast Cancer	Breast	MDAMB415	5.15654	-0.217608	N	1		1
ACH-000878	Lung Cancer	Lung	HCC15	16.4431	-0.355925	Y	1	1	2	Y
ACH-000879	Endometrial/Uterine Cancer	Uterus	MFE296	-2.66724	-0.0362425	N			0
ACH-000880	Gastric Cancer	Gastric	AGS	-1.49394	-0.0531064	N			0
ACH-000881	Skin Cancer	Skin	MELJUSO	-0.870324	-0.0947776	N			0
ACH-000882	Skin Cancer	Skin	IGR1	0.214879	-0.0513796	Y			0
ACH-000884	Skin Cancer	Skin	MDAMB435S	-0.646713	-0.0906186	N			0
ACH-000885	Ovarian Cancer	Ovary	TOV21G	3.01342	-0.0153017	N			0
ACH-000886	Lung Cancer	Lung	NCIH2009	4.41497	-0.106907	N	1		1
ACH-000887	Brain Cancer	Central Nervous System	SF172	6.25404	-0.255903	Y	1		1
ACH-000888	Lung Cancer	Lung	NCIH1793	20.3453	-0.903525	Y	1	1	2	Y
ACH-000889	Myeloma	Plasma Cell	KMM1	-4.43954	-0.0351954	N			0
ACH-000890	Lung Cancer	Lung	SW1271	-6.68538	-0.315775	N		1	1
ACH-000894	Lung Cancer	Lung	NCIH1869	6.31618	-0.252904	N	1		1
ACH-000896	Bladder Cancer	Urinary Tract	647V	-4.25466	-0.095591	N			0
ACH-000898	Gastric Cancer	Gastric	SNU719	4.35332	-0.174326	Y	1		1
ACH-000899	Skin Cancer	Skin	WM88	1.85142	-0.187947	N			0
ACH-000900	Lung Cancer	Lung	NCIH23	-1.28422	-0.24168	Y			0
ACH-000901	Lung Cancer	Lung	HCC1359	-2.04323	-0.243116	N			0
ACH-000903	Thyroid Cancer	Thyroid	FTC133	-0.53222	-0.197122	N			0
ACH-000905	Bladder Cancer	Urinary Tract	5637	-3.26355	-0.137418	N			0
ACH-000906	Ovarian Cancer	Ovary	ES2	-3.93067	-0.181167	N			0
ACH-000907	Kidney Cancer	Kidney	SNU349	-2.25905	-0.197664	Y			0
ACH-000910	Breast Cancer	Breast	MDAMB453	-2.75726	-0.0972274	N			0
ACH-000911	Gastric Cancer	Gastric	NUGC3	-0.538818	-0.221363	N			0
ACH-000912	Lung Cancer	Lung	NCIH2286	1.23676	-0.111745	N			0
ACH-000913	Endometrial/Uterine Cancer	Uterus	ESS1	0.57727	-0.0691135	N			0
ACH-000914	Lymphoma	Lymphocyte	HT	-7.06779	-0.146847	Y			0
ACH-000915	Skin Cancer	Skin	IPC298	-1.56146	-0.0335162	N			0
ACH-000916	Lung Cancer	Lung	NCIH1573	19.3799	-0.539197	Y	1	1	2	Y
ACH-000917	Esophageal Cancer	Esophagus	TE4	5.48229	-0.257396	N	1		1
ACH-000919	Gastric Cancer	Gastric	IM95	5.87261	-0.0314304	N	1		1
ACH-000921	Lung Cancer	Lung	NCIH1339	3.99616	-0.669613	Y		1	1
ACH-000922	Leukemia	Blood	RCHACV	-7.3902	-0.14277	N			0
ACH-000924	Lung Cancer	Lung	NCIH2172	13.2563	-0.663453	Y	1	1	2	Y
ACH-000926	Colon/Colorectal Cancer	Colorectal	HT55	0.649072	-0.198157	N			0
ACH-000928	Endometrial/Uterine Cancer	Uterus	JHUEM1	-1.01758	-0.108631	Y			0
ACH-000929	Lung Cancer	Lung	NCIH2110	15.945	-0.575258	Y	1	1	2	Y
ACH-000932	Gastric Cancer	Gastric	SNU1	-4.79349	-0.174631	Y			0
ACH-000934	Breast Cancer	Breast	MDAMB361	5.53637	-0.157096	N	1		1
ACH-000935	Colon/Colorectal Cancer	Colorectal	MDST8	-5.61452	-0.09828	N			0
ACH-000936	Ovarian Cancer	Ovary	EFO27	1.08699	-0.140164	N			0
ACH-000937	Leukemia	Blood	PF382	-7.37013	-0.0760736	Y			0
ACH-000938	Leukemia	Blood	NALM6	-9.71485	0.0532379	Y			0
ACH-000939	Sarcoma	Soft Tissue	SKUT1	-1.0977	-0.131316	N			0
ACH-000941	Endometrial/Uterine Cancer	Uterus	HEC1B	3.53771	-0.0950323	Y			0
ACH-000943	Colon/Colorectal Cancer	Colorectal	RKO	-6.4734	-0.0577937	Y			0
ACH-000944	Lymphoma	Lymphocyte	NAMALWA	-8.84572	-0.048305	N			0
ACH-000945	Lung Cancer	Lung	NCIH650	-3.65297	-0.107185	N			0
ACH-000946	Endometrial/Uterine Cancer	Uterus	HEC265	8.41503	-0.0260532	Y	1		1
ACH-000947	Ovarian Cancer	Ovary	OVK18	-0.100979	-0.112298	N			0
ACH-000948	Gastric Cancer	Gastric	2313287	11.8577	-0.0931634	N	1		1
ACH-000950	Colon/Colorectal Cancer	Colorectal	LOVO	1.76599	-0.137627	N			0
ACH-000953	Leukemia	Blood	SUPT1	-5.4187	-0.0150445	N			0
ACH-000956	Prostate Cancer	Prostate	22RV1	-0.336169	0.0276695	Y			0
ACH-000957	Colon/Colorectal Cancer	Colorectal	LS180	1.71611	-0.0675809	N			0
ACH-000958	Colon/Colorectal Cancer	Colorectal	SW48	1.24451	-0.135918	N			0
ACH-000959	Colon/Colorectal Cancer	Colorectal	SNUC4	6.16787	-0.30593	Y	1	1	2	Y
ACH-000960	Leukemia	Blood	REH	-7.55904	-0.0863785	N			0
ACH-000961	Endometrial/Uterine Cancer	Uterus	ISHIKAWAHERAKLIO02ER	1.52243	-0.311169	Y		1	1
ACH-000962	Ovarian Cancer	Ovary	OC314	-2.14094	0.0178491	N			0
ACH-000963	Colon/Colorectal Cancer	Colorectal	CCK81	1.53366	-0.321903	N		1	1
ACH-000965	Endometrial/Uterine Cancer	Uterus	RL952	0.832933	-0.0553284	Y			0
ACH-000966	Ovarian Cancer	Ovary	IGROV1	-0.274361	-0.300042	Y			0
ACH-000968	Skin Cancer	Skin	COLO792	-2.24792	-0.156915	N			0
ACH-000969	Colon/Colorectal Cancer	Colorectal	KM12	1.00648	-0.0890265	Y			0
ACH-000970	Colon/Colorectal Cancer	Colorectal	SNUC5	-0.652502	-0.114099	Y			0
ACH-000971	Colon/Colorectal Cancer	Colorectal	HCT116	5.52073	0.00544406	N	1		1
ACH-000973	Bladder Cancer	Urinary Tract	639V	-2.63945	-0.0820529	N			0
ACH-000974	Endometrial/Uterine Cancer	Uterus	SNGM	-5.71132	-0.0603996	N			0
ACH-000975	Lung Cancer	Lung	HCC2450	-0.362062	-0.185378	Y			0
ACH-000976	Bile Duct Cancer	Bile Duct	HUCCT1	-1.90252	-0.131922	N			0
ACH-000977	Prostate Cancer	Prostate	LNCAPCLONEFGC	-1.79051	-0.0976565	Y			0
ACH-000978	Endometrial/Uterine Cancer	Uterus	EN	-0.992579	-0.138684	Y			0
ACH-000980	Lung Cancer	Lung	NCIH1155	-2.94001	-0.145052	N			0
ACH-000983	Leukemia	Blood	KCL22	-0.93993	0.0274434	Y			0
ACH-000984	Endometrial/Uterine Cancer	Uterus	HEC6	-3.25365	-0.0487874	N			0
ACH-000985	Colon/Colorectal Cancer	Colorectal	LS411N	2.09183	0.0619815	Y			0
ACH-000986	Colon/Colorectal Cancer	Colorectal	HT115	2.32377	-0.283447	N			0
ACH-000988	Endometrial/Uterine Cancer	Uterus	MFE319	-2.00001	-0.286955	Y			0
ACH-000991	Colon/Colorectal Cancer	Colorectal	SNU81	4.97184	-0.276375	Y	1		1
ACH-000993	Endometrial/Uterine Cancer	Uterus	JHUEM7	-2.67128	-0.0924013	N			0
ACH-000994	Endometrial/Uterine Cancer	Uterus	HEC59	0.0760248	-0.33719	Y		1	1
ACH-000995	Leukemia	Blood	JURKAT	-6.38275	-0.118833	Y			0
ACH-000996	Endometrial/Uterine Cancer	Uterus	HEC251	-5.81142	-0.0559821	Y			0
ACH-000997	Colon/Colorectal Cancer	Colorectal	HCT15	4.46386	-0.0281688	Y	1		1
ACH-001001	Bone Cancer	Bone	143B	-4.07816	-0.0372043	N			0
ACH-001016	Brain Cancer	Central Nervous System	BECKER	-0.159712	-0.00104702	N			0
ACH-001020	Rhabdoid	Soft Tissue	BT16	4.41284	-0.313398	N	1	1	2	Y
ACH-001028	Rhabdoid	Soft Tissue	CHLA06ATRT	-7.39382	-0.120222	N			0
ACH-001029	Bone Cancer	Bone	CHLA10	-3.5284	-0.0718966	N			0
ACH-001031	Rhabdoid	Soft Tissue	CHLA266	-8.6541	0.0548459	N			0
ACH-001033	Bone Cancer	Bone	CHLA57	-5.00358	-0.185563	N			0
ACH-001036	Leukemia	Blood	CMK115	-9.83253	-0.178016	N			0
ACH-001038	Bone Cancer	Bone	COGE352	-4.93853	-0.131367	N			0
ACH-001041	Lung Cancer	Lung	COLO699	-5.38358	-0.129549	N			0
ACH-001048	Ovarian Cancer	Ovary	COV504	3.40384	-0.181437	N			0
ACH-001050	Sarcoma	Soft Tissue	CW9019	-5.57143	-0.313831	N		1	1
ACH-001053	Brain Cancer	Central Nervous System	D425	-7.99684	-0.322463	N		1	1
ACH-001054	Brain Cancer	Central Nervous System	D458	-5.91328	-0.211239	N			0
ACH-001061	Colon/Colorectal Cancer	Colorectal	DLD1	4.61596	-0.091209	Y	1		1
ACH-001067	Brain Cancer	Central Nervous System	F5	2.0177	-0.0393206	N			0
ACH-001075	Lung Cancer	Lung	NCIH292	-2.73654	-0.0767607	N			0
ACH-001096	Sarcoma	Soft Tissue	JR	-3.45586	8.59608e-05	Y			0
ACH-001098	Pancreatic Cancer	Pancreas	KCIMOH1	4.34038	-0.454789	N	1	1	2	Y
ACH-001099	Rhabdoid	Soft Tissue	KD	-2.1861	-0.202729	N			0
ACH-001129	Leukemia	Blood	MONOMAC1	-7.12077	-0.340584	N		1	1
ACH-001134	Lymphoma	Lymphocyte	MYLA	-7.35267	-0.166704	N			0
ACH-001145	Ovarian Cancer	Ovary	OC316	1.01914	-0.163405	N			0
ACH-001151	Ovarian Cancer	Ovary	OVCAR5	3.31762	-0.34109	N		1	1
ACH-001163	Kidney Cancer	Kidney	CCLFPEDS0001T	8.36647	-0.134339	N	1		1
ACH-001164	Sarcoma	Soft Tissue	CCLFPEDS0003T	-8.17276	-0.27443	N			0
ACH-001172	Brain Cancer	Central Nervous System	U251MGDM	3.20591	-0.258855	N			0
ACH-001183	Bladder Cancer	Urinary Tract	RT11284	0.168558	-0.114386	N			0
ACH-001184	Sarcoma	Soft Tissue	SCMCRM2	-10.8522	0.00589577	N			0
ACH-001188	Neuroblastoma	Peripheral Nervous System	SHSY5Y	-8.24133	-0.0522854	N			0
ACH-001190	Skin Cancer	Skin	SKMEL2	1.27061	-0.0982181	N			0
ACH-001192	Bone Cancer	Bone	SKNEP1	-5.00093	-0.16414	N			0
ACH-001193	Bone Cancer	Bone	SKPNDW	-1.34439	-0.210173	N			0
ACH-001194	Kidney Cancer	Kidney	SKRC31	14.3602	-0.476885	N	1	1	2	Y
ACH-001196	Sarcoma	Soft Tissue	SMSCTR	-7.66116	-0.0838831	Y			0
ACH-001197	Lymphoma	Lymphocyte	SMZ1	-9.00422	-0.0620324	N			0
ACH-001211	Rhabdoid	Soft Tissue	TTC549	-1.10489	-0.0780544	N			0
ACH-001228	Head and Neck Cancer	Upper Aerodigestive	UPCISCC152	-4.13496	-0.146146	N			0
ACH-001229	Head and Neck Cancer	Upper Aerodigestive	UPCISCC154	-7.04019	-0.119502	N			0
ACH-001232	Brain Cancer	Central Nervous System	UW228	4.08739	-0.325049	N		1	1
ACH-001239	Skin Cancer	Skin	WM2664	-1.28506	-0.0563709	N			0
ACH-001274	Sarcoma	Soft Tissue	SW982	0.918392	-0.148156	N			0
ACH-001275	Sarcoma	Soft Tissue	SYO1	-6.66535	0.0716606	N			0
ACH-001277	Sarcoma	Soft Tissue	YAMATO	-8.31413	0.0168198	N			0
ACH-001278	Ovarian Cancer	Ovary	BIN67	-5.29131	-0.0877252	N			0
ACH-001279	Ovarian Cancer	Ovary	SCCOHT1	-1.84524	-0.0391508	N			0
ACH-001280	Sarcoma	Soft Tissue	SCS214	-7.80195	-0.238209	N			0
ACH-001283	Bone Cancer	Bone	TC106	-8.76232	-0.0558213	N			0
ACH-001289	Rhabdoid	Soft Tissue	COGAR359	-3.55333	-0.112754	N			0
ACH-001295	Eye Cancer	Eye	Y79	-7.39937	-0.132671	N			0
ACH-001300	Neuroblastoma	Peripheral Nervous System	CHLA15	-7.2475	-0.0130236	N			0
ACH-001301	Neuroblastoma	Peripheral Nervous System	COGN278	-3.33917	-0.192579	N			0
ACH-001302	Neuroblastoma	Peripheral Nervous System	COGN305	-6.95145	-0.368649	N		1	1
ACH-001303	Neuroblastoma	Peripheral Nervous System	NB1643	-4.45795	-0.259017	N			0
ACH-001306	Thyroid Cancer	Thyroid	8305C	-0.31124	-0.270908	N			0
ACH-001307	Thyroid Cancer	Thyroid	8505C	-5.71191	-0.0195373	N			0
ACH-001310	Engineered	Engineered Kidney	HA1E	1.66908	-0.123208	N			0
ACH-001318	Liver Cancer	Liver	PLCPRF5	5.8395	-0.260337	N	1		1
ACH-001322	Sarcoma	Soft Tissue	CME1	-5.87398	-0.0345806	N			0
ACH-001328	Skin Cancer	Skin	A431	0.899196	-0.112337	N			0
ACH-001329	Brain Cancer	Central Nervous System	ANGMCSS	-4.95554	-0.180111	Y			0
ACH-001332	Head and Neck Cancer	Upper Aerodigestive	BICR78	-0.25352	-0.190921	N			0
ACH-001333	Cervical Cancer	Cervix	C33A	-8.23036	0.037384	Y			0
ACH-001334	Cervical Cancer	Cervix	C4I	0.810802	-0.290352	N			0
ACH-001335	Cervical Cancer	Cervix	C4II	-1.63013	-0.144893	N			0
ACH-001336	Cervical Cancer	Cervix	CASKI	-5.3415	-0.242668	N			0
ACH-001338	Neuroblastoma	Peripheral Nervous System	CHP134	-7.48655	-0.0616875	N			0
ACH-001340	Ovarian Cancer	Ovary	COV413A	-4.28955	-0.0861075	N			0
ACH-001341	Cervical Cancer	Cervix	DOTC24510	-0.799333	-0.182586	Y			0
ACH-001344	Neuroblastoma	Peripheral Nervous System	GIMEN	-7.37024	-0.476296	N		1	1
ACH-001345	Colon/Colorectal Cancer	Colorectal	GP5D	2.30803	-0.149018	N			0
ACH-001346	Head and Neck Cancer	Upper Aerodigestive	H103	1.96747	-0.224764	N			0
ACH-001347	Head and Neck Cancer	Upper Aerodigestive	H157	-5.51161	-0.0734735	Y			0
ACH-001353	Pancreatic Cancer	Pancreas	JOPACA1	-2.60276	-0.226502	N			0
ACH-001354	Neuroblastoma	Peripheral Nervous System	LAN2	-7.65467	-0.138676	N			0
ACH-001356	Thyroid Cancer	Thyroid	MB1	1.38406	-0.179484	N			0
ACH-001360	Cervical Cancer	Cervix	MS751	-1.08252	-0.18626	N			0
ACH-001366	Neuroblastoma	Peripheral Nervous System	NGP	-8.94793	-0.0309959	N			0
ACH-001368	Esophageal Cancer	Esophagus	OACM51	6.89423	-0.131458	N	1		1
ACH-001370	Ovarian Cancer	Ovary	OCIP5X	-7.06937	-0.0997645	N			0
ACH-001374	Ovarian Cancer	Ovary	PA1	-4.60038	-0.255362	N			0
ACH-001375	Pancreatic Cancer	Pancreas	PACADD119	5.33022	-0.388198	N	1	1	2	Y
ACH-001377	Pancreatic Cancer	Pancreas	PACADD137	7.55294	-0.320364	N	1	1	2	Y
ACH-001379	Pancreatic Cancer	Pancreas	PACADD161	1.42697	-0.236534	N			0
ACH-001380	Pancreatic Cancer	Pancreas	PACADD165	0.852132	-0.175048	N			0
ACH-001382	Pancreatic Cancer	Pancreas	PACADD188	9.62336	-0.493882	N	1	1	2	Y
ACH-001385	Head and Neck Cancer	Upper Aerodigestive	RPMI2650	-11.4379	-0.0252042	N			0
ACH-001386	Lung Cancer	Lung	SCLC22H	-5.5823	-0.112504	N			0
ACH-001389	Breast Cancer	Breast	SUM1315MO2	-0.356333	-0.16711	N			0
ACH-001390	Breast Cancer	Breast	SUM149PT	-4.65606	-0.480615	N		1	1
ACH-001391	Breast Cancer	Breast	SUM159PT	3.75359	-0.201046	N			0
ACH-001394	Breast Cancer	Breast	SUM229PE	0.0870509	-0.128852	N			0
ACH-001396	Breast Cancer	Breast	SUM52PE	0.978018	-0.0738156	N			0
ACH-001399	Colon/Colorectal Cancer	Colorectal	SW626	-4.85461	-0.0527089	N			0
ACH-001400	Cervical Cancer	Cervix	SW954	-12.5758	-0.203448	N			0
ACH-001402	Cervical Cancer	Cervix	SW756	-1.29058	-0.117368	N			0
ACH-001403	Ovarian Cancer	Ovary	TO14	-2.87693	-0.224868	N			0
ACH-001407	Bladder Cancer	Urinary Tract	UMUC13	0.538056	0.019982	N			0
ACH-001408	Bladder Cancer	Urinary Tract	UMUC14	1.75888	-0.275799	N			0
ACH-001409	Bladder Cancer	Urinary Tract	UMUC16	0.23179	-0.215859	N			0
ACH-001411	Bladder Cancer	Urinary Tract	UMUC5	-0.46802	-0.141784	N			0
ACH-001412	Bladder Cancer	Urinary Tract	UMUC10	1.40631	-0.181186	N			0
ACH-001413	Bladder Cancer	Urinary Tract	UMUC11	-3.68961	-0.150116	N			0
ACH-001414	Bladder Cancer	Urinary Tract	UMUC6	-0.716475	-0.132129	N			0
ACH-001415	Bladder Cancer	Urinary Tract	UMUC7	3.08084	-0.141082	N			0
ACH-001416	Bladder Cancer	Urinary Tract	UMUC9	2.46777	-0.155772	N			0
ACH-001418	Ovarian Cancer	Ovary	UWB1289	-2.6747	-0.178516	N			0
ACH-001419	Breast Cancer	Breast	VP229	7.90572	-0.0894673	N	1		1
ACH-001421	Eye Cancer	Eye	WERIRB1	-7.50871	-0.133919	N			0
ACH-001422	Prostate Cancer	Prostate	WPE1NA22	-1.8764	-0.244284	N			0
ACH-001430	Bone Cancer	Bone	TC138	-6.84075	-0.103285	N			0
ACH-001431	Bone Cancer	Bone	TC205	-8.80838	-0.187191	N			0
ACH-001433	Sarcoma	Soft Tissue	CCLFPEDS0008T	-2.09999	-0.154358	N			0
ACH-001442	Skin Cancer	Epidermoid Carcinoma	A388	-0.550646	-0.168785	N			0
ACH-001443	Thyroid Cancer	Thyroid	ASH3	-1.27592	-0.142086	N			0
ACH-001450	Lymphoma	Lymphocyte	BLUE1	-9.14009	-0.00117073	N			0
ACH-001451	Cervical Cancer	Cervix	BOKU	-1.80243	-0.268991	N			0
ACH-001453	Prostate Cancer	Prostate	BPH1	-2.23635	-0.201182	N			0
ACH-001454	Colon/Colorectal Cancer	Colorectal	C10	-1.52811	0.00259179	N			0
ACH-001458	Colon/Colorectal Cancer	Colorectal	C75	2.25425	-0.218616	N			0
ACH-001459	Colon/Colorectal Cancer	Colorectal	C80	-6.28436	-0.106172	N			0
ACH-001460	Colon/Colorectal Cancer	Colorectal	C84	-0.0792723	-0.0351705	N			0
ACH-001461	Colon/Colorectal Cancer	Colorectal	C99	-2.59265	-0.126325	N			0
ACH-001484	Leukemia	Blood	CI	-9.88158	-0.281548	N			0
ACH-001485	Leukemia	Blood	CII	-10.7207	-0.124556	N			0
ACH-001494	Bile Duct Cancer	Bile Duct	EGI1	0.542557	-0.179165	N			0
ACH-001495	Endometrial/Uterine Cancer	Uterus	EMTOKA	-2.18041	-0.163959	N			0
ACH-001496	Esophageal Cancer	Esophagus	ESO26	6.08844	-0.0291363	N	1		1
ACH-001497	Esophageal Cancer	Esophagus	ESO51	3.42594	-0.506799	N		1	1
ACH-001498	Lymphoma	Lymphocyte	FARAGE	-8.94263	-0.0792527	N			0
ACH-001500	Esophageal Cancer	Esophagus	FLO1	-2.01256	-0.0820361	N			0
ACH-001509	Head and Neck Cancer	Upper Aerodigestive	H357	-5.58104	-0.378285	N		1	1
ACH-001510	Head and Neck Cancer	Upper Aerodigestive	H376	-10.9202	-0.103759	N			0
ACH-001511	Head and Neck Cancer	Upper Aerodigestive	H413	-5.23356	-0.235925	N			0
ACH-001513	Cervical Cancer	Cervix	HCA1	3.43657	-0.259676	Y			0
ACH-001515	Cervical Cancer	Cervix	HCS2	2.67369	-0.0548498	N			0
ACH-001517	Endometrial/Uterine Cancer	Uterus	HEC1	5.94331	-0.20181	Y	1		1
ACH-001518	Endometrial/Uterine Cancer	Uterus	HEC116	4.28182	0.0112059	Y	1		1
ACH-001520	Leukemia	Blood	HG3	-12.8262	-0.00422248	N			0
ACH-001521	Skin Cancer	Skin	HKA1	7.25933	-0.150654	N	1		1
ACH-001522	Skin Cancer	Skin	HMY1	-2.04288	-0.217278	N			0
ACH-001523	Skin Cancer	Skin	HSC1	-0.459547	-0.155564	N			0
ACH-001524	Skin Cancer	Skin	HSC5	-3.47762	-0.191581	N			0
ACH-001525	Cervical Cancer	Cervix	HT3	-4.14561	-0.0761352	N			0
ACH-001526	Bone Cancer	Bone	HUO9	-4.38028	-0.216364	N			0
ACH-001528	Thyroid Cancer	Thyroid	IHH4	-1.67337	-0.0990324	N			0
ACH-001529	Endometrial/Uterine Cancer	Uterus	JAR	-6.52579	-0.0581	N			0
ACH-001530	Endometrial/Uterine Cancer	Uterus	JEG3	-6.92394	-0.794032	N		1	1
ACH-001532	Rhabdoid	Kidney	JMURTK2	-2.79203	0.0200459	N			0
ACH-001533	Lymphoma	Lymphocyte	KARPAS1718	-15.1337	-0.055847	N			0
ACH-001536	Bile Duct Cancer	Bile Duct	KKU100	5.32245	-0.550721	Y	1	1	2	Y
ACH-001538	Bile Duct Cancer	Bile Duct	KKU213	-1.21237	-0.12079	N			0
ACH-001539	Lymphoma	Lymphocyte	KML1	-12.1878	-0.169967	N			0
ACH-001542	Head and Neck Cancer	Upper Aerodigestive	KON	11.6899	-0.671164	Y	1	1	2	Y
ACH-001543	Head and Neck Cancer	Upper Aerodigestive	KOSC2	-6.55717	-0.0978944	N			0
ACH-001547	Lung Cancer	Lung	LO68	10.4663	-0.57629	N	1	1	2	Y
ACH-001548	Neuroblastoma	Peripheral Nervous System	LS	-2.97189	-0.307102	N		1	1
ACH-001549	Lung Cancer	Lung	LU135	-4.90711	-0.132778	Y			0
ACH-001550	Skin Cancer	Skin	MCC13	-0.475924	-0.0151982	Y			0
ACH-001551	Skin Cancer	Skin	MCC142	-3.56534	0.0093165	N			0
ACH-001552	Skin Cancer	Skin	MCC26	2.06275	-0.0854931	N			0
ACH-001554	Eye Cancer	Eye	MEL202	2.22016	-0.00586376	N			0
ACH-001555	Lung Cancer	Lung	MERO14	6.34944	-0.506023	N	1	1	2	Y
ACH-001556	Lung Cancer	Lung	MERO25	2.31228	-0.0686752	N			0
ACH-001559	Lung Cancer	Lung	MERO82	-0.324533	-0.446356	N		1	1
ACH-001560	Lung Cancer	Lung	MERO83	-1.18668	-0.561624	N		1	1
ACH-001562	Lung Cancer	Lung	MERO95	2.93656	-0.428147	N		1	1
ACH-001563	Skin Cancer	Skin	MM127	-3.06428	-0.362873	N		1	1
ACH-001566	Skin Cancer	Skin	MM370	-2.24605	-0.0210917	N			0
ACH-001567	Skin Cancer	Skin	MM383	-0.447139	0.0128911	N			0
ACH-001568	Skin Cancer	Skin	MM386	-7.99867	-0.111582	N			0
ACH-001570	Skin Cancer	Skin	MM426	-1.72483	-0.0414212	N			0
ACH-001574	Leukemia	Blood	MOLM14	-10.0891	-0.227547	N			0
ACH-001577	Leukemia	Blood	MUTZ8	-12.6947	0.038614	N			0
ACH-001603	Neuroblastoma	Peripheral Nervous System	NH12	-8.4592	0.00683416	N			0
ACH-001605	Brain Cancer	Central Nervous System	NO10	-2.11755	-0.151997	N			0
ACH-001607	Gallbladder Cancer	Bile Duct	NOZ	-1.73632	-0.149995	N			0
ACH-001608	Brain Cancer	Central Nervous System	NP2	-2.68767	-0.137085	N			0
ACH-001609	Brain Cancer	Central Nervous System	NP3	-3.47389	-0.129101	N			0
ACH-001610	Brain Cancer	Central Nervous System	NP5	0.743182	-0.199465	Y			0
ACH-001611	Brain Cancer	Central Nervous System	NP8	-2.53865	-0.190828	N			0
ACH-001616	Lymphoma	Lymphocyte	OCILY18	-12.9374	-0.0766748	N			0
ACH-001618	Leukemia	Blood	OCIM2	-9.93763	-0.168311	N			0
ACH-001619	Gallbladder Cancer	Bile Duct	OCUG1	14.843	-1.17965	N	1	1	2	Y
ACH-001622	Brain Cancer	Central Nervous System	ONDA7	0.207025	-0.254664	N			0
ACH-001623	Brain Cancer	Central Nervous System	ONDA8	-0.643643	-0.0459995	N			0
ACH-001624	Brain Cancer	Central Nervous System	ONDA9	0.750409	-0.346386	N		1	1
ACH-001625	Head and Neck Cancer	Upper Aerodigestive	OSC19	6.39697	-0.222324	N	1		1
ACH-001626	Head and Neck Cancer	Upper Aerodigestive	OSC20	7.84381	-0.3668	N	1	1	2	Y
ACH-001627	Prostate Cancer	Prostate	P4E6	-0.111322	-0.148835	N			0
ACH-001628	Ovarian Cancer	Ovary	PEA1	3.55985	-0.410604	N		1	1
ACH-001630	Ovarian Cancer	Ovary	PEO1	-3.85518	-0.124309	N			0
ACH-001632	Ovarian Cancer	Ovary	PEO4	-6.69198	0.00115608	N			0
ACH-001634	Leukemia	Blood	PGA1	-12.4894	-0.128723	N			0
ACH-001641	Head and Neck Cancer	Upper Aerodigestive	SAT	8.5037	-0.337069	N	1	1	2	Y
ACH-001645	Skin Cancer	Skin	SEKI	-1.9285	-0.0300067	N			0
ACH-001647	Leukemia	Blood	SHI1	-8.6404	0.0386828	N			0
ACH-001648	Prostate Cancer	Prostate	SHMAC4	2.12046	-0.205091	N			0
ACH-001650	Cervical Cancer	Cervix	SISO	4.05704	-0.343074	N		1	1
ACH-001651	Endometrial/Uterine Cancer	Uterus	SKGI	-3.33798	-0.00787639	N			0
ACH-001652	Endometrial/Uterine Cancer	Uterus	SKGII	-5.18881	-0.129194	N			0
ACH-001653	Gastric Cancer	Gastric	SKGT2	-4.62189	-0.0600864	Y			0
ACH-001654	Esophageal Cancer	Esophagus	SKGT4	5.06561	-0.328289	N	1	1	2	Y
ACH-001655	Endometrial/Uterine Cancer	Uterus	SKN	-4.94796	-0.387393	N		1	1
ACH-001656	Leukemia	Blood	SKNO1	-8.4503	-0.205724	N			0
ACH-001664	Gastric Cancer	Gastric	SNU638	-2.82466	-0.0588408	Y			0
ACH-001668	Teratoma	Embryo	SUSA	-10.4592	-0.03822	N			0
ACH-001669	Leukemia	Blood	TANOUE	-9.60977	-0.0637634	N			0
ACH-001670	Brain Cancer	Peripheral Nervous System	TASK1	-6.9865	-0.126768	N			0
ACH-001673	Bile Duct Cancer	Bile Duct	TFK1	20.4543	-0.949799	N	1	1	2	Y
ACH-001674	Neuroblastoma	Peripheral Nervous System	TGW	-5.73692	-0.0489421	N			0
ACH-001677	Lymphoma	Lymphocyte	U2904	-9.17019	-0.0609181	N			0
ACH-001685	Lymphoma	Lymphocyte	UHO1	-9.63227	-0.0349045	N			0
ACH-001687	Kidney Cancer	Kidney	UMRC3	-6.09052	-0.243335	N			0
ACH-001688	Kidney Cancer	Kidney	UMRC7	-9.92248	-0.172929	N			0
ACH-001690	Head and Neck Cancer	Upper Aerodigestive	UPCISCC026	-1.53208	-0.113305	N			0
ACH-001692	Head and Neck Cancer	Upper Aerodigestive	UPCISCC040	-0.862727	-0.208189	N			0
ACH-001694	Head and Neck Cancer	Upper Aerodigestive	UPCISCC074	3.80894	-0.0573174	N			0
ACH-001698	Head and Neck Cancer	Upper Aerodigestive	UPCISCC116	-7.95047	0.0283752	N			0
ACH-001699	Head and Neck Cancer	Upper Aerodigestive	UPCISCC131	-2.41619	-0.178732	N			0
ACH-001701	Head and Neck Cancer	Upper Aerodigestive	UPCISCC200	-1.89925	-0.226832	N			0
ACH-001702	Sarcoma	Soft Tissue	VAESBJ	2.95144	-0.0799842	N			0
ACH-001707	Leukemia	Blood	WAOSEL	-14.0136	-0.118635	N			0
ACH-001709	Lymphoma	Lymphocyte	WSUNHL	-8.70378	0.0819711	N			0
ACH-001711	Brain Cancer	Central Nervous System	PFSK1	-5.25726	0.153218	N			0
ACH-001715	Bone Cancer	Bone	CAL72	3.68288	-0.292072	N			0
ACH-001719	Ovarian Cancer	Ovary	OCIC4P	-2.56914	-0.192968	Y			0
ACH-001735	Leukemia	Blood	SEMK2	-9.67717	-0.0692908	Y			0
ACH-001736	Leukemia	Blood	HB1119	-7.34003	-0.212548	N			0
ACH-001737	Leukemia	Blood	HSB2	-6.96301	-0.117817	N			0
ACH-001740	Sarcoma	Soft Tissue	RH28	-6.14895	-0.218557	N			0
ACH-001745	Sarcoma	Soft Tissue	RHJT	-9.49769	-0.186015	N			0
ACH-001750	Sarcoma	Soft Tissue	TTC442	-7.21474	-0.18758	N			0
ACH-001765	Sarcoma	Soft Tissue	RH4	-6.19337	-0.163985	N			0
ACH-001786	Colon/Colorectal Cancer	Colorectal	SNU1544	0.796739	-0.305372	N		1	1
ACH-001791	Liposarcoma	Soft Tissue	LPS6	-10.426	-0.192913	N			0
ACH-001793	Liposarcoma	Soft Tissue	LPS27	-2.12314	-0.0803774	N			0
ACH-001794	Liposarcoma	Soft Tissue	93T449	4.11558	-0.384165	N		1	1
ACH-001795	Liposarcoma	Soft Tissue	94T778	0.627918	-0.152637	N			0
ACH-001796	Liposarcoma	Soft Tissue	95T1000	-3.08262	-0.164906	N			0
ACH-001799	Liposarcoma	Soft Tissue	LPS141	-7.34647	-0.308402	N		1	1
ACH-001802	Liposarcoma	Soft Tissue	LPS853	-3.57297	-0.161047	Y			0
ACH-001804	Liposarcoma	Soft Tissue	LPS510	0.192941	-0.455004	N		1	1
ACH-001814	Bone Cancer	Bone	OS252	0.988325	-0.300664	N			0
ACH-001819	Breast Cancer	Breast	MFM223	-2.04384	-0.267872	N			0
ACH-001820	Breast Cancer	Breast	COLO824	-2.3955	-0.129049	N			0
ACH-001834	Bile Duct Cancer	Bile Duct	ICC10	6.13223	-0.37756	N	1	1	2	Y
ACH-001835	Bile Duct Cancer	Bile Duct	ICC106	9.79151	-0.108254	N	1		1
ACH-001836	Bile Duct Cancer	Bile Duct	ICC108	4.24643	-0.173447	N	1		1
ACH-001838	Bile Duct Cancer	Bile Duct	ICC12	-6.14855	-0.280253	N			0
ACH-001839	Bile Duct Cancer	Bile Duct	ICC137	15.4244	-0.744378	N	1	1	2	Y
ACH-001841	Bile Duct Cancer	Bile Duct	ICC15	-3.13853	-0.145263	N			0
ACH-001842	Bile Duct Cancer	Bile Duct	ICC2	-1.04096	-0.571812	N		1	1
ACH-001843	Bile Duct Cancer	Bile Duct	ICC3	-3.53518	-0.00793487	N			0
ACH-001844	Bile Duct Cancer	Bile Duct	ICC4	13.1245	-0.652963	N	1	1	2	Y
ACH-001848	Bile Duct Cancer	Bile Duct	ICC8	-1.12629	-0.309618	N		1	1
ACH-001849	Bile Duct Cancer	Bile Duct	ICC9	-5.29404	-0.0485116	N			0
ACH-001850	Gallbladder Cancer	Bile Duct	G415	-4.09525	-0.18485	N			0
ACH-001852	Bile Duct Cancer	Bile Duct	HKGZCC	0.673601	-0.128739	N			0
ACH-001853	Bile Duct Cancer	Bile Duct	KMCH1	-2.82093	-0.117646	N			0
ACH-001856	Bile Duct Cancer	Bile Duct	RBE	4.06016	-0.0883793	N			0
ACH-001857	Bile Duct Cancer	Bile Duct	SG231	10.1184	0.250333	Y	1		1
ACH-001858	Bile Duct Cancer	Bile Duct	SSP25	17.5152	-1.22011	Y	1	1	2	Y
ACH-001861	Gallbladder Cancer	Bile Duct	TGBC1TKB	11.1436	-0.238224	Y	1		1
ACH-001862	Bile Duct Cancer	Bile Duct	TGBC52TKB	3.33046	-0.65759	N		1	1
ACH-001863	Bile Duct Cancer	Bile Duct	TKKK	3.0717	-0.423961	Y		1	1
ACH-001864	Bile Duct Cancer	Bile Duct	YSCCC	5.01491	-0.235988	N	1		1
ACH-001959	Bile Duct Cancer	Bile Duct	CCLP1	-8.11422	-0.0697984	N			0
ACH-001960	Bile Duct Cancer	Bile Duct	CCSW1	3.40973	-0.149776	N			0
ACH-001961	Gallbladder Cancer	Bile Duct	GB2	4.24824	-0.206382	N	1		1
ACH-001970	Skin Cancer	Skin	MM253	-2.91378	-0.254465	N			0
ACH-001973	Skin Cancer	Skin	MM485	1.71705	-0.185202	N			0
ACH-001977	Lung Cancer	Lung	NO36	8.65756	-0.783589	Y	1	1	2	Y
ACH-001982	Skin Cancer	Skin	NZM3	-2.32321	-0.18464	N			0
ACH-001991	Ovarian Cancer	Ovary	NZOV9	-0.150229	-0.201435	N			0
ACH-001992	Lung Cancer	Lung	ONE58	4.77723	-0.639837	N	1	1	2	Y
ACH-001993	Leukemia	Blood	NALM16	-10.0392	-0.277514	N			0
ACH-001997	Bile Duct Cancer	Bile Duct	ECC2	-4.78523	-0.225656	N			0
ACH-001999	Pancreatic Cancer	Pancreas	9505BIK	-2.45888	-0.0928859	N			0
ACH-002001	Skin Cancer	Skin	A375SKINCJ1	-4.73493	-0.108953	N			0
ACH-002002	Skin Cancer	Skin	A375SKINCJ2	0.128104	-0.211261	N			0
ACH-002003	Skin Cancer	Skin	A375SKINCJ3	-3.19517	0.00665856	N			0
ACH-002004	Skin Cancer	Skin	UACC62SKINCJ1	-2.38163	0.0113625	N			0
ACH-002005	Skin Cancer	Skin	SKMEL19	-0.10911	-0.00450312	N			0
ACH-002014	Eye Cancer	Eye	MEL270	-3.11516	-0.168347	N			0
ACH-002015	Eye Cancer	Eye	MEL285	-0.712888	-0.201082	N			0
ACH-002016	Eye Cancer	Eye	MEL290	-1.7165	-0.128124	N			0
ACH-002017	Eye Cancer	Eye	OMM1	-2.08907	0.0172595	N			0
ACH-002018	Eye Cancer	Eye	OMM25	-0.928588	-0.157196	N			0
ACH-002019	Cervical Cancer	Cervix	HOKUG	0.0530519	-0.178171	N			0
ACH-002021	Endometrial/Uterine Cancer	Uterus	T3M3	-5.49356	-0.153541	N			0
ACH-002023	Colon/Colorectal Cancer	Colorectal	TGBC18TKB	0.465619	-0.145524	N			0
ACH-002024	Colon/Colorectal Cancer	Colorectal	ECC4	-3.36954	-0.238232	N			0
ACH-002025	Colon/Colorectal Cancer	Colorectal	TT1TKB	3.83112	-0.153798	N			0
ACH-002026	Endometrial/Uterine Cancer	Uterus	HHUA	-7.05472	-0.159495	N			0
ACH-002027	Endometrial/Uterine Cancer	Uterus	HOUAI	-1.40719	0.043177	Y			0
ACH-002029	Head and Neck Cancer	Upper Aerodigestive	SAS	-1.22329	-0.152456	N			0
ACH-002039	Pancreatic Cancer	Pancreas	PK8	1.24551	-0.15818	N			0
ACH-002041	Thyroid Cancer	Thyroid	HOTHC	1.55829	-0.146669	N			0
ACH-002042	Thyroid Cancer	Thyroid	T3M5	-7.06997	-0.279098	N			0
ACH-002044	Head and Neck Cancer	Upper Aerodigestive	HSQ89	12.1683	-0.821962	N	1	1	2	Y
ACH-002045	Head and Neck Cancer	Upper Aerodigestive	HO1U1	9.80978	-0.238086	Y	1		1
ACH-002046	Endometrial/Uterine Cancer	Uterus	HTMMT	-1.73893	-0.209445	N			0
ACH-002048	Sarcoma	Soft Tissue	RMSYM	-6.82305	-0.108798	N			0
ACH-002055	Lymphoma	Lymphocyte	TL1	-12.2765	0.375826	N			0
ACH-002059	Leukemia	Blood	P30OHK	-8.05796	-0.116018	N			0
ACH-002061	Leukemia	Blood	P2URK562	-2.70431	-0.168835	Y			0
ACH-002062	Lymphoma	Lymphocyte	SLVL	-6.37074	-0.0472169	N			0
ACH-002067	Bone Cancer	Bone	NOS1	-2.60685	-0.343175	N		1	1
ACH-002069	Bone Cancer	Bone	HSOS1	-3.13146	-0.151269	N			0
ACH-002080	Neuroblastoma	Peripheral Nervous System	TN2	-8.72345	-0.118607	N			0
ACH-002084	Skin Cancer	Skin	MMAC	-2.73224	-0.211291	N			0
ACH-002446	Gastric Cancer	Gastric	CCLFUPGI0005T	6.15952	-0.0160361	N	1		1
ACH-002458	Skin Cancer	Skin	HT144SKINFV1	0.388497	-0.247201	N			0
ACH-002459	Skin Cancer	Skin	HT144SKINFV3	0.135118	-0.248751	N			0
ACH-002460	Skin Cancer	Skin	HT144SKINFV2	1.23514	-0.247201	N			0
ACH-002461	Skin Cancer	Skin	RVH421SKINFV1	-1.24654	-0.52879	N		1	1
ACH-002462	Engineered	Engineered	RPE1SS48	0.205854	-0.213573	N			0
ACH-002463	Engineered	Engineered	RPE1SS77	-3.67872	-0.313462	N		1	1
ACH-002464	Engineered	Engineered	RPE1SS6	-0.469113	-0.209471	N			0
ACH-002465	Engineered	Engineered	RPE1SS119	0.219763	-0.297836	N			0
ACH-002467	Engineered	Engineered	RPE1SS51	-2.40193	-0.508387	N		1	1
ACH-002508	Skin Cancer	Skin	WM3211	0.66724	-0.332198	N		1	1
ACH-002510	Skin Cancer	Skin	M040416	-0.807793	0.0311224	N			0
ACH-002511	Skin Cancer	Skin	M140325	-0.265645	-0.116579	N			0

## Sheet: NRF2groups_dep_activscore
NRF2 dependency scores by group	NRF2on mutation	NRF2on_nomutation	NRF2off		NRF2on mutation	NRF2on_nomutation	NRF2off		NRF2 activation scores by grou	NRF2on mutation	NRF2on_nomutation	NRF2off		NRF2on mutation	NRF2on_nomutation	NRF2off
	-1.29136	-1.17965	-0.848407	avg	-0.742582	-0.51473	-0.160674			18.6802	14.843	3.10361	avg	14.3403	9.49628	-1.36791
	-1.27248	-1.10131	-0.669613	stdev	0.280696	0.217025	0.129785			20.8216	17.7107	3.99616	stdev	5.28698	4.32974	4.6732
	-1.26361	-1.00659	-0.529383	N	46	56	871			10.3366	16.254	3.21054	N	46	56	871
	-1.23762	-0.949799	-0.423961	sterr	0.0413863	0.0290012	0.0043976			17.1864	20.4543	3.0717	sterr	0.779523	0.578586	0.158345
	-1.20902	-0.912948	-0.415546							16.2929	9.89531	2.0705
	-1.11737	-0.856715	-0.312765							20.6384	15.0771	2.17137
	-1.03194	-0.821962	-0.311169							20.0637	12.1683	1.52243		Statistical Test results - Two Way ANOVA
	-1.00204	-0.770485	-0.280812							6.60907	8.56117	5.45889
	-0.977168	-0.74477	-0.276375							7.17478	20.4009	4.97184		NRF2 dependence scores
	-0.916901	-0.744378	-0.255903							14.2745	15.4244	6.25404		Šídák's multiple comparisons test	Mean diff.	95.00% CI of diff.	Below threshold?	Summary	Adjusted P Value
	-0.912841	-0.669154	-0.238224							21.1089	8.15639	11.1436		Nrf2off vs. NRF2-on, Mutation	0.3397	0.2344 to 0.4451	Yes	****	<0.0001
	-0.903525	-0.652963	-0.238086							20.3453	13.1245	9.80978		NRF2off vs. NRF2-on, No Mutation	0.1294	0.03168 to 0.2271	Yes	**	0.0053
	-0.895036	-0.639837	-0.20181							16.2229	4.77723	5.94331		NRF2-on, Mutation vs. NRF2-on, No Mutation	-0.2103	-0.3157 to -0.1049	Yes	****	<0.0001
	-0.853773	-0.614447	-0.199871							20.9676	8.25231	10.2314
	-0.851266	-0.611194	-0.196316							14.2527	8.74315	12.811
	-0.850812	-0.591574	-0.180531							22.9219	5.79922	13.9283		NRF2 activation scores
	-0.812906	-0.57629	-0.174326							21.0014	10.4663	4.35332		Šídák's multiple comparisons test	Mean diff.	95.00% CI of diff.	Below threshold?	Summary	Adjusted P Value
	-0.783589	-0.543676	-0.114194							8.65756	6.45342	5.01589		Nrf2off vs. NRF2-on, Mutation	-11.54	-13.80 to -9.275	Yes	****	<0.0001
	-0.744724	-0.512835	-0.091209							16.7642	4.80642	4.61596		NRF2off vs. NRF2-on, No Mutation	-7.039	-9.136 to -4.942	Yes	****	<0.0001
	-0.715804	-0.510048	-0.0281688							5.17176	8.94716	4.46386		NRF2-on, Mutation vs. NRF2-on, No Mutation	4.497	2.236 to 6.759	Yes	****	<0.0001
	-0.677268	-0.506023	-0.0260532							17.6545	6.34944	8.41503
	-0.675839	-0.501961	0.0112059							9.53876	6.04401	4.28182
	-0.671164	-0.493882	0.250333							11.6899	9.62336	10.1184
	-0.663453	-0.483654	0.258667							13.2563	5.62791	8.26833
	-0.649729	-0.476885	-0.33719							19.1404	14.3602	0.0760248
	-0.649048	-0.470347	-0.950116							16.7062	5.82916	3.62545
	-0.646363	-0.454789	-0.794032							19.2084	4.34038	-6.92394
	-0.634499	-0.448199	-0.65759							8.27626	13.0926	3.33046
	-0.63265	-0.43344	-0.597701							12.3411	14.5838	-6.58842
	-0.62543	-0.416826	-0.588562							19.9923	19.162	0.896966
	-0.62496	-0.402939	-0.571812							14.9753	8.64785	-1.04096
	-0.575258	-0.388198	-0.561624							15.945	5.33022	-1.18668
	-0.550721	-0.385489	-0.532714							5.32245	6.75646	0.903268
	-0.540311	-0.3854	-0.52879							5.84473	9.09454	-1.24654
	-0.539197	-0.38491	-0.519399							19.3799	5.83169	1.01381
	-0.505561	-0.383291	-0.514772							13.7695	9.67665	2.13018
	-0.462272	-0.37756	-0.508387							17.6829	6.13223	-2.40193
	-0.455129	-0.3668	-0.506799							8.40487	7.84381	3.42594
	-0.4196	-0.359666	-0.498067							10.5396	7.52915	-4.01314
	-0.416474	-0.357742	-0.490511							14.7933	7.63643	-0.017365
	-0.371117	-0.353877	-0.480615							12.1137	11.7507	-4.65606
	-0.355925	-0.35258	-0.476296							16.4431	5.15389	-7.37024
	-0.339857	-0.35003	-0.475819							5.43885	5.36632	0.0926243
	-0.307091	-0.348535	-0.455004							8.02327	12.3869	0.192941
	-0.30593	-0.344902	-0.446356							6.16787	6.81917	-0.324533
	-1.22011	-0.344554	-0.445754							17.5152	14.1879	-6.87258
		-0.340589	-0.435291								5.02342	-0.0271563
		-0.338611	-0.428147								13.5715	2.93656
		-0.337069	-0.419662								8.5037	-0.544477
		-0.328289	-0.418426								5.06561	1.41998
		-0.322777	-0.416115								7.12614	-2.2481
		-0.320364	-0.410604								7.55294	3.55985
		-0.315365	-0.406955								8.97332	3.06232
		-0.315211	-0.406018								5.05263	3.6994
		-0.313398	-0.403879								4.41284	-0.258782
		-0.310097	-0.402664								7.03743	3.7238
			-0.391356									3.16941
			-0.387393									-4.94796
			-0.384165									4.11558
			-0.383535									-0.706378
			-0.378285									-5.58104
			-0.375303									-0.975864
			-0.368885									-1.21065
			-0.368649									-6.95145
			-0.367313									2.05721
			-0.363326									1.45421
			-0.362873									-3.06428
			-0.362351									-0.462529
			-0.359192									-7.73343
			-0.353813									1.92964
			-0.351479									2.58593
			-0.346386									0.750409
			-0.34388									0.078087
			-0.343638									1.86066
			-0.343175									-2.60685
			-0.343074									4.05704
			-0.34109									3.31762
			-0.340584									-7.12077
			-0.339293									-0.00837606
			-0.335814									-0.011067
			-0.332395									-8.96816
			-0.332198									0.66724
			-0.331166									2.10255
			-0.329217									3.12188
			-0.329108									2.29999
			-0.328088									-9.79067
			-0.325435									-0.585731
			-0.325049									4.08739
			-0.323531									-2.16597
			-0.322463									-7.99684
			-0.321903									1.53366
			-0.321489									1.17898
			-0.318383									-1.28887
			-0.317571									-3.04731
			-0.316915									4.07319
			-0.315775									-6.68538
			-0.315247									-2.07615
			-0.313831									-5.57143
			-0.313521									-3.10499
			-0.313462									-3.67872
			-0.312265									-0.907698
			-0.312127									-5.95597
			-0.309618									-1.12629
			-0.308402									-7.34647
			-0.307529									1.60159
			-0.307102									-2.97189
			-0.305372									0.796739
			-0.30356									-0.729058
			-0.302934									-0.175497
			-0.300134									5.91812
			-0.296557									4.98827
			-0.293513									5.16219
			-0.291956									5.89651
			-0.290789									4.99291
			-0.290601									11.6351
			-0.290576									11.5261
			-0.284162									7.85524
			-0.283049									5.00806
			-0.282059									10.0856
			-0.27753									4.30714
			-0.272958									13.098
			-0.270997									4.7577
			-0.260337									5.8395
			-0.257396									5.48229
			-0.252904									6.31618
			-0.250868									7.46364
			-0.248229									5.15916
			-0.247796									8.41714
			-0.246206									5.66028
			-0.244291									5.57588
			-0.241893									10.7173
			-0.241513									5.36539
			-0.235988									5.01491
			-0.227228									16.2981
			-0.226258									5.93551
			-0.222324									6.39697
			-0.221484									5.94443
			-0.217608									5.15654
			-0.215375									6.37828
			-0.213693									4.62714
			-0.208852									5.08229
			-0.206382									4.24824
			-0.202627									6.37009
			-0.20091									5.13237
			-0.193139									4.64307
			-0.185818									8.39081
			-0.177245									5.52816
			-0.173447									4.24643
			-0.165192									7.40371
			-0.158248									6.17349
			-0.158232									6.09186
			-0.158162									4.16789
			-0.157096									5.53637
			-0.154969									6.55092
			-0.153336									7.55762
			-0.150654									7.25933
			-0.13573									5.65999
			-0.134339									8.36647
			-0.131458									6.89423
			-0.12735									5.24301
			-0.123956									4.3339
			-0.120017									4.17578
			-0.108254									9.79151
			-0.106907									4.41497
			-0.0977435									4.45962
			-0.0931634									11.8577
			-0.0894673									7.90572
			-0.0854168									4.16913
			-0.0839683									6.86775
			-0.0825643									4.19833
			-0.0754815									4.94968
			-0.0745986									6.34817
			-0.0732731									7.57699
			-0.0649072									7.08159
			-0.0591641									5.53492
			-0.0502673									4.27763
			-0.0417131									8.81149
			-0.0314304									5.87261
			-0.0291363									6.08844
			-0.0160361									6.15952
			0.00544406									5.52073
			0.0489201									4.97799
			0.0532899									10.011
			0.186474									9.54178
			-0.300042									-0.274361
			-0.284966									1.23686
			-0.277908									2.25508
			-0.251737									-0.526255
			-0.24168									-1.28422
			-0.197664									-2.25905
			-0.194876									-4.82078
			-0.192968									-2.56914
			-0.185378									-0.362062
			-0.182622									0.298832
			-0.182586									-0.799333
			-0.168835									-2.70431
			-0.161047									-3.57297
			-0.150431									-2.62707
			-0.138684									-0.992579
			-0.136495									-2.10994
			-0.132778									-4.90711
			-0.118833									-6.38275
			-0.112145									3.59915
			-0.103524									3.19019
			-0.101955									0.584751
			-0.0976565									-1.79051
			-0.0950323									3.53771
			-0.0890265									1.00648
			-0.0881561									-1.80197
			-0.0772698									-2.5817
			-0.0760736									-7.37013
			-0.0699099									-10.525
			-0.0600864									-4.62189
			-0.0588408									-2.82466
			-0.0577937									-6.4734
			-0.0559821									-5.81142
			-0.0553284									0.832933
			-0.0513796									0.214879
			-0.00714918									-1.37688
			8.59608e-05									-3.45586
			0.0274434									-0.93993
			0.0276695									-0.336169
			0.037384									-8.23036
			0.043177									-1.40719
			0.0532379									-9.71485
			0.0619815									2.09183
			-0.286955									-2.00001
			-0.269441									-0.00796213
			-0.259676									3.43657
			-0.199465									0.743182
			-0.180111									-4.95554
			-0.174631									-4.79349
			-0.146847									-7.06779
			-0.133086									-0.294961
			-0.114099									-0.652502
			-0.108631									-1.01758
			-0.0838831									-7.66116
			-0.0734735									-5.51161
			-0.0725131									-8.33231
			-0.0692908									-9.67717
			-0.032249									-7.02536
			-0.0151982									-0.475924
			-0.302473									2.93287
			-0.301385									0.50229
			-0.301328									-2.32696
			-0.300664									0.988325
			-0.300017									3.75428
			-0.299894									0.166061
			-0.298857									-1.3525
			-0.297836									0.219763
			-0.296287									-7.44992
			-0.295222									1.13574
			-0.292072									3.68288
			-0.291425									-0.513806
			-0.290352									0.810802
			-0.289442									-3.57647
			-0.289351									-2.99405
			-0.289065									1.29802
			-0.288714									3.16325
			-0.285595									-4.72445
			-0.284503									0.889179
			-0.283447									2.32377
			-0.281814									4.09652
			-0.281548									-9.88158
			-0.280349									0.15962
			-0.280253									-6.14855
			-0.279579									3.50751
			-0.279421									1.17291
			-0.279098									-7.06997
			-0.277514									-10.0392
			-0.275799									1.75888
			-0.27443									-8.17276
			-0.272293									0.903293
			-0.27205									1.26474
			-0.272012									-5.45602
			-0.270908									-0.31124
			-0.269002									-7.00931
			-0.268991									-1.80243
			-0.267872									-2.04384
			-0.267445									-1.0892
			-0.265616									1.98263
			-0.263305									0.737265
			-0.262857									2.72319
			-0.262614									3.5559
			-0.261582									-3.53124
			-0.259848									0.814147
			-0.259585									0.823941
			-0.259361									-1.43157
			-0.259017									-4.45795
			-0.258855									3.20591
			-0.255362									-4.60038
			-0.254742									-1.19114
			-0.254664									0.207025
			-0.254465									-2.91378
			-0.252836									2.26906
			-0.252373									2.07493
			-0.248958									3.30584
			-0.248751									0.135118
			-0.247938									-1.64537
			-0.247773									-0.885945
			-0.247467									-6.96387
			-0.247201									1.23514
			-0.247201									0.388497
			-0.245274									-0.444684
			-0.244951									-2.17746
			-0.244575									1.63008
			-0.244284									-1.8764
			-0.243335									-6.09052
			-0.243116									-2.04323
			-0.243028									-7.21778
			-0.242991									-3.49209
			-0.242668									-5.3415
			-0.24252									-0.946661
			-0.242286									1.0963
			-0.239976									3.48482
			-0.239559									-2.61568
			-0.239038									0.524671
			-0.238232									-3.36954
			-0.238209									-7.80195
			-0.236654									-2.68993
			-0.236534									1.42697
			-0.235925									-5.23356
			-0.234414									0.879864
			-0.233759									-2.60558
			-0.231618									-3.29065
			-0.230626									-4.10936
			-0.229568									2.56043
			-0.22947									-7.60828
			-0.229419									-0.0470846
			-0.228967									-5.19569
			-0.227828									-6.9427
			-0.227754									2.1904
			-0.227547									-10.0891
			-0.227285									2.02232
			-0.226832									-1.89925
			-0.226502									-2.60276
			-0.225656									-4.78523
			-0.225454									-4.85918
			-0.225416									-3.12203
			-0.224868									-2.87693
			-0.224772									0.398553
			-0.224764									1.96747
			-0.222911									-8.25079
			-0.222691									-2.76031
			-0.221967									-5.18948
			-0.221363									-0.538818
			-0.218616									2.25425
			-0.218557									-6.14895
			-0.218406									1.758
			-0.21821									1.09548
			-0.218051									-8.35482
			-0.217941									-0.983724
			-0.217278									-2.04288
			-0.216364									-4.38028
			-0.215859									0.23179
			-0.215073									-3.26407
			-0.214884									-4.96132
			-0.214622									0.697583
			-0.213573									0.205854
			-0.213064									2.01951
			-0.212548									-7.34003
			-0.212184									-7.17582
			-0.211938									1.81822
			-0.211291									-2.73224
			-0.211261									0.128104
			-0.211239									-5.91328
			-0.210942									3.26551
			-0.210838									0.917545
			-0.210806									-0.316995
			-0.210216									2.57717
			-0.210173									-1.34439
			-0.210111									2.69176
			-0.209471									-0.469113
			-0.209445									-1.73893
			-0.208189									-0.862727
			-0.207863									1.89678
			-0.207334									2.00881
			-0.205724									-8.4503
			-0.205091									2.12046
			-0.204232									-0.858217
			-0.204008									-2.25192
			-0.203486									0.156805
			-0.203448									-12.5758
			-0.202729									-2.1861
			-0.201953									0.135953
			-0.201435									-0.150229
			-0.201182									-2.23635
			-0.201082									-0.712888
			-0.201046									3.75359
			-0.200953									0.955991
			-0.200518									3.14917
			-0.199217									-2.26457
			-0.198157									0.649072
			-0.197847									-1.94755
			-0.197371									-4.00437
			-0.197122									-0.53222
			-0.19579									3.17172
			-0.195392									0.628485
			-0.194314									-2.90451
			-0.192989									-2.30443
			-0.192913									-10.426
			-0.192579									-3.33917
			-0.191849									1.61378
			-0.191628									0.653344
			-0.191581									-3.47762
			-0.19095									1.08097
			-0.19095									-7.88881
			-0.190921									-0.25352
			-0.190828									-2.53865
			-0.190638									0.220899
			-0.190511									-3.47056
			-0.18861									-3.58253
			-0.187947									1.85142
			-0.18758									-7.21474
			-0.187191									-8.80838
			-0.187106									-2.67595
			-0.186965									-5.27284
			-0.18626									-1.08252
			-0.186015									-9.49769
			-0.185563									-5.00358
			-0.185418									-2.54091
			-0.185202									1.71705
			-0.18485									-4.09525
			-0.18472									-0.581078
			-0.18464									-2.32321
			-0.183656									-1.12679
			-0.183493									-6.76478
			-0.182937									-5.17464
			-0.181442									-1.10996
			-0.181437									3.40384
			-0.181435									3.5689
			-0.181186									1.40631
			-0.181167									-3.93067
			-0.180805									2.94382
			-0.180123									0.827296
			-0.179484									1.38406
			-0.179165									0.542557
			-0.178732									-2.41619
			-0.178516									-2.6747
			-0.178171									0.0530519
			-0.178016									-9.83253
			-0.177621									1.25499
			-0.177112									-0.805176
			-0.176681									0.153211
			-0.175048									0.852132
			-0.174418									1.80932
			-0.173214									2.38929
			-0.172929									-9.92248
			-0.17263									-1.09522
			-0.171274									-2.25378
			-0.171212									-2.95001
			-0.170917									-9.52639
			-0.170358									-6.15501
			-0.169967									-12.1878
			-0.168785									-0.550646
			-0.168581									-5.46056
			-0.168493									-5.82927
			-0.168347									-3.11516
			-0.168311									-9.93763
			-0.168002									-1.95927
			-0.167819									-3.75146
			-0.167164									-4.68619
			-0.16711									-0.356333
			-0.166704									-7.35267
			-0.166206									-1.23548
			-0.164906									-3.08262
			-0.164344									-2.53184
			-0.16425									1.65315
			-0.16414									-5.00093
			-0.163985									-6.19337
			-0.163959									-2.18041
			-0.16386									-5.69867
			-0.163473									-1.76172
			-0.163405									1.01914
			-0.162733									-4.96008
			-0.162276									0.230702
			-0.161772									1.48584
			-0.161143									0.127272
			-0.16049									-0.992608
			-0.160045									-4.3513
			-0.159887									-4.25409
			-0.159601									-4.57852
			-0.159495									-7.05472
			-0.159341									-3.677
			-0.15843									3.3403
			-0.15818									1.24551
			-0.157301									-1.01497
			-0.157196									-0.928588
			-0.156915									-2.24792
			-0.156898									-2.2851
			-0.156711									3.1093
			-0.156679									0.147855
			-0.156616									0.0631572
			-0.156265									-0.521939
			-0.155772									2.46777
			-0.155625									0.879979
			-0.155564									-0.459547
			-0.154358									-2.09999
			-0.153822									-1.6947
			-0.153798									3.83112
			-0.153541									-5.49356
			-0.153156									-1.99175
			-0.152637									0.627918
			-0.152456									-1.22329
			-0.151997									-2.11755
			-0.151269									-3.13146
			-0.151208									-2.86496
			-0.150511									1.25772
			-0.150116									-3.68961
			-0.149995									-1.73632
			-0.149776									3.40973
			-0.149626									1.63615
			-0.149018									2.30803
			-0.148835									-0.111322
			-0.148369									-0.666024
			-0.148275									0.704151
			-0.148156									0.918392
			-0.147587									3.7555
			-0.147233									-0.767652
			-0.147027									0.469705
			-0.146669									1.55829
			-0.146188									1.79993
			-0.146146									-4.13496
			-0.145934									-5.40663
			-0.145524									0.465619
			-0.145392									-6.99772
			-0.145263									-3.13853
			-0.145148									-1.41858
			-0.145052									-2.94001
			-0.144929									-3.74972
			-0.144893									-1.63013
			-0.143748									3.463
			-0.143657									2.85148
			-0.143614									-0.869011
			-0.143404									-0.539004
			-0.142813									3.35936
			-0.14277									-7.3902
			-0.14268									-7.32127
			-0.142142									2.39241
			-0.142086									-1.27592
			-0.14202									-2.99421
			-0.141784									-0.46802
			-0.141082									3.08084
			-0.140802									-1.74196
			-0.140241									-1.86231
			-0.140164									1.08699
			-0.140131									-6.54216
			-0.140109									-0.330552
			-0.140081									-1.34013
			-0.13973									-3.6653
			-0.138676									-7.65467
			-0.138617									2.53048
			-0.137627									1.76599
			-0.137418									-3.26355
			-0.137085									-2.68767
			-0.13667									-0.644268
			-0.136138									0.759574
			-0.135918									1.24451
			-0.134623									0.43286
			-0.134456									-0.26821
			-0.133919									-7.50871
			-0.132671									-7.39937
			-0.132129									-0.716475
			-0.131922									-1.90252
			-0.131367									-4.93853
			-0.131316									-1.0977
			-0.129549									-5.38358
			-0.129194									-5.18881
			-0.129101									-3.47389
			-0.129049									-2.3955
			-0.128852									0.0870509
			-0.128836									-6.44077
			-0.128739									0.673601
			-0.128723									-12.4894
			-0.128124									-1.7165
			-0.126768									-6.9865
			-0.126546									-2.63237
			-0.126325									-2.59265
			-0.126213									-4.21592
			-0.126007									3.16631
			-0.125264									-2.08243
			-0.124556									-10.7207
			-0.124309									-3.85518
			-0.123208									1.66908
			-0.122465									-1.9367
			-0.122326									-9.14984
			-0.121552									-6.58676
			-0.12152									-3.37884
			-0.12079									-1.21237
			-0.120222									-7.39382
			-0.119793									3.2424
			-0.119502									-7.04019
			-0.118865									-2.4267
			-0.118635									-14.0136
			-0.118607									-8.72345
			-0.117817									-6.96301
			-0.117775									0.130697
			-0.117646									-2.82093
			-0.117479									0.357426
			-0.117368									-1.29058
			-0.116956									3.78279
			-0.116737									-8.90691
			-0.116579									-0.265645
			-0.116535									2.7134
			-0.116018									-8.05796
			-0.114947									2.55363
			-0.114592									-3.45066
			-0.114386									0.168558
			-0.113879									3.12128
			-0.113305									-1.53208
			-0.112754									-3.55333
			-0.112695									-3.35919
			-0.112504									-5.5823
			-0.112337									0.899196
			-0.112298									-0.100979
			-0.112177									1.72464
			-0.111745									1.23676
			-0.111582									-7.99867
			-0.111312									-2.78252
			-0.111164									-0.195653
			-0.110844									0.317218
			-0.110532									3.65181
			-0.109919									-2.18631
			-0.109589									-8.01173
			-0.109551									-7.9124
			-0.108953									-4.73493
			-0.108798									-6.82305
			-0.108042									-6.34577
			-0.107482									-6.81865
			-0.107185									-3.65297
			-0.106172									-6.28436
			-0.105898									-3.69033
			-0.105757									-6.33478
			-0.10462									-0.00772593
			-0.103759									-10.9202
			-0.103547									-6.88558
			-0.103285									-6.84075
			-0.103064									-3.44338
			-0.101982									1.20522
			-0.101278									-1.87068
			-0.0997645									-7.06937
			-0.0991817									-5.96291
			-0.099099									-0.0554425
			-0.0990584									-8.60777
			-0.0990324									-1.67337
			-0.09828									-5.61452
			-0.0982181									1.27061
			-0.0978944									-6.55717
			-0.0972274									-2.75726
			-0.0963413									-2.70138
			-0.0959916									-7.961
			-0.0957075									-1.12576
			-0.0956748									-1.61139
			-0.095591									-4.25466
			-0.0948839									-0.377777
			-0.0947776									-0.870324
			-0.0946048									-2.20175
			-0.0944667									-2.33521
			-0.0928859									-2.45888
			-0.0924908									-2.3965
			-0.0924013									-2.67128
			-0.0911206									-6.64647
			-0.0906429									-2.89146
			-0.0906186									-0.646713
			-0.0903456									-2.21756
			-0.0899232									0.475517
			-0.0896698									-6.50019
			-0.0889723									-3.77018
			-0.0886407									2.26233
			-0.0886143									0.96953
			-0.0885624									-6.00812
			-0.0883793									4.06016
			-0.0877252									-5.29131
			-0.0863785									-7.55904
			-0.0861075									-4.28955
			-0.0857947									0.207453
			-0.0854931									2.06275
			-0.0851259									1.14146
			-0.0847244									-6.79124
			-0.0835673									-4.85365
			-0.0833504									-4.91788
			-0.0820529									-2.63945
			-0.0820361									-2.01256
			-0.0820012									-5.30372
			-0.0819421									2.10175
			-0.0812999									-6.43708
			-0.0807206									-2.40743
			-0.0806723									-2.66631
			-0.0803774									-2.12314
			-0.0803638									-1.16514
			-0.0800536									-5.38513
			-0.0799842									2.95144
			-0.079491									0.348134
			-0.0792527									-8.94263
			-0.0792146									1.31226
			-0.0791132									-0.647693
			-0.0786561									-2.77814
			-0.0780544									-1.10489
			-0.0774939									0.193224
			-0.0768809									-0.198205
			-0.0767607									-2.73654
			-0.0766748									-12.9374
			-0.0765364									0.390211
			-0.0761871									-7.41722
			-0.0761716									1.74038
			-0.0761352									-4.14561
			-0.0758246									-6.37137
			-0.0754877									-7.1179
			-0.075096									-10.9214
			-0.0739854									-0.101697
			-0.0739596									2.70182
			-0.0738156									0.978018
			-0.0723501									-3.00587
			-0.0718966									-3.5284
			-0.0713406									3.9935
			-0.0712112									1.17676
			-0.0710569									-5.8444
			-0.0706861									-4.91562
			-0.0697984									-8.11422
			-0.0691135									0.57727
			-0.0686752									2.31228
			-0.0675809									1.71611
			-0.0667661									-0.727888
			-0.0653636									-4.05091
			-0.0649021									-1.88947
			-0.0647831									1.70031
			-0.0642424									0.400296
			-0.0637634									-9.60977
			-0.0636351									1.32676
			-0.0620884									-7.93117
			-0.0620324									-9.00422
			-0.0616875									-7.48655
			-0.0614663									-4.9962
			-0.0609181									-9.17019
			-0.0603996									-5.71132
			-0.0603989									-7.27547
			-0.0602313									-0.582562
			-0.0591664									2.74654
			-0.0587945									0.305076
			-0.0581									-6.52579
			-0.0573174									3.80894
			-0.0572989									1.06307
			-0.0567199									-5.63559
			-0.0564334									-5.98757
			-0.0563709									-1.28506
			-0.055847									-15.1337
			-0.0558213									-8.76232
			-0.055205									-0.236722
			-0.0551123									-6.91344
			-0.0548498									2.67369
			-0.0542952									-6.20332
			-0.0539516									-7.49676
			-0.0531064									-1.49394
			-0.0527089									-4.85461
			-0.0522854									-8.24133
			-0.0501487									-10.2981
			-0.0499693									2.88518
			-0.0494292									-6.48331
			-0.0489421									-5.73692
			-0.0487874									-3.25365
			-0.0485116									-5.29404
			-0.048305									-8.84572
			-0.0477597									-1.68551
			-0.0472169									-6.37074
			-0.0459995									-0.643643
			-0.0448157									-10.1548
			-0.0419072									3.19145
			-0.0414212									-1.72483
			-0.0396598									-3.38634
			-0.0393206									2.0177
			-0.0392586									-8.63288
			-0.0391508									-1.84524
			-0.03822									-10.4592
			-0.0372043									-4.07816
			-0.0370791									1.51983
			-0.0368163									1.9978
			-0.0362425									-2.66724
			-0.0353937									0.899825
			-0.0351954									-4.43954
			-0.0351705									-0.0792723
			-0.0349045									-9.63227
			-0.0345806									-5.87398
			-0.0335162									-1.56146
			-0.0309959									-8.94793
			-0.0300067									-1.9285
			-0.0294831									-4.49227
			-0.0294235									-13.9752
			-0.0278093									-3.62203
			-0.0267182									-9.18639
			-0.0257944									-3.53046
			-0.0252042									-11.4379
			-0.0247536									0.948436
			-0.0239447									-2.61956
			-0.0234842									-3.26246
			-0.0210917									-2.24605
			-0.0198866									-3.40759
			-0.0195373									-5.71191
			-0.0188321									-1.758
			-0.0169959									-3.82637
			-0.0153017									3.01342
			-0.0152615									-8.27439
			-0.0150445									-5.4187
			-0.0148225									-4.84307
			-0.01358									-7.13472
			-0.0130236									-7.2475
			-0.0122602									-0.151029
			-0.00967291									-4.94567
			-0.00884059									-10.618
			-0.00793487									-3.53518
			-0.00787639									-3.33798
			-0.00711443									1.36307
			-0.00655571									-6.33816
			-0.00586376									2.22016
			-0.00496494									-5.21285
			-0.0047318									-5.44002
			-0.00466951									-6.12091
			-0.00450312									-0.10911
			-0.00422248									-12.8262
			-0.00117073									-9.14009
			-0.00104702									-0.159712
			-0.000907605									-2.65578
			-0.000648072									-8.8807
			0.00115608									-6.69198
			0.00259179									-1.52811
			0.00374962									-3.92301
			0.00589577									-10.8522
			0.00665856									-3.19517
			0.00683416									-8.4592
			0.00715889									0.268919
			0.00723249									-0.92937
			0.00726667									-6.07238
			0.00812208									-7.01109
			0.00820556									-7.14654
			0.00887191									-3.33034
			0.00919507									0.504272
			0.0093165									-3.56534
			0.0113625									-2.38163
			0.0119663									-8.55099
			0.0128911									-0.447139
			0.0134435									3.51424
			0.0159756									3.18502
			0.0168198									-8.31413
			0.0172595									-2.08907
			0.0178491									-2.14094
			0.019982									0.538056
			0.0200459									-2.79203
			0.0269811									-4.16341
			0.0283752									-7.95047
			0.0284975									1.69769
			0.0311224									-0.807793
			0.0332368									-1.92424
			0.0338268									-6.56755
			0.0347887									-8.81655
			0.038614									-12.6947
			0.0386828									-8.6404
			0.0480009									-0.925196
			0.0548459									-8.6541
			0.0646114									-0.0132348
			0.0657317									-6.74474
			0.0666473									1.95263
			0.0699934									-3.81594
			0.0716606									-6.66535
			0.0819711									-8.70378
			0.0845783									-5.5504
			0.118172									-3.47349
			0.153218									-5.25726
			0.174455									1.12753
			0.181775									-0.198457
			0.238534									2.89622
			0.241889									0.61738
			0.375826									-12.2765

## Sheet: NRF2groups_metabolites
Metabolomics values (if reported) for cell lines evaluated for NRF2on status, log10 scale (#N/A = no values reported)											Raw metabolite values (10^x), by group:					Averaged Values to NRF2off								Averaged Values to NRF2off								Averaged Values to NRF2off					Statistical tests
													GSH				GSH				GSSG				GSSG				NADP				NADP				One way ANOVA Dunnett's multiple comparisons test
	DepMap ID	Cell Line Name	NRF2 pathway mutation? (1 = yes, 0 = no)	NRF2on?	glutathione reduced (GSH) metabolite abundance (log10 scale) Metabolomics	glutathione oxidized (GSSG) metabolite abundance (log10 scale) Metabolomics	NADP metabolite abundance (log10 scale) Metabolomics					NRF2on_mutation	NRF2on_nomutation	NRF2off		NRF2on mutation	NRF2on_nomutation	NRF2off		NRF2on_mutation	NRF2on_nomutation	NRF2off		NRF2on mutation	NRF2on_nomutation	NRF2off		NRF2on_mutation	NRF2on_nomutation	NRF2off		NRF2on_mutation	NRF2on_nomutation	NRF2off
	ACH-000001	NIHOVCAR3	0		5.38108	5.39136	5.43581					4.22539e+06	3.27727e+06	3.22979e+06		4.83181	3.74762	3.69332		9.09656e+06	5.11212e+06	7.02269e+06		9.11263	5.12116	7.0351		2.02932e+06	3.01646e+06	1.01337e+07		1.84851	2.74771	9.23083			NADP	Mean diff.	95.00% CI of diff.	Below threshold?	Summary	Adjusted P Value
	ACH-000004	HEL	0		6.14327	5.99926	6.2466					3.7272e+06	2.67958e+06	3.03161e+06		4.26212	3.06415	3.4667		7.49541e+06	5.06953e+06	4.47357e+06		7.50866	5.07848	4.48147		1.14675e+06	2.2612e+06	9.91281e+06		1.04458	2.05974	9.02963			NADP Null vs. NADP NRF2-on, Mutation	-2.495	-2.929 to -2.062	Yes	****	<0.0001
	ACH-000005	HEL9217	0		6.0987	6.15545	5.93239					3.424e+06	2.42973e+06	3.02461e+06		3.91541	2.77844	3.4587		5.68023e+06	3.38591e+06	3.96522e+06		5.69026	3.39189	3.97223		404302	1.5415e+06	7.27758e+06		0.368281	1.40416	6.62918			NADP Null vs. NADP NRF2-on, No Mutation	-0.6641	-1.142 to -0.1858	Yes	**	0.0039
	ACH-000007	LS513	0		5.66989	5.85263	5.79736					3.09457e+06	2.3586e+06	2.83536e+06		3.53869	2.6971	3.24228		5.21757e+06	2.71855e+06	3.90337e+06		5.22679	2.72335	3.91027		1.8353e+06	5.56282e+06	6.69705e+06		1.67178	5.0672	6.10037
	ACH-000009	C2BBE1	0		5.88143	5.86828	6.01241					2.89852e+06	2.18038e+06	2.65446e+06		3.31451	2.4933	3.03543		4.88612e+06	2.51604e+06	3.74857e+06		4.89475	2.52048	3.7552		1.60736e+06	1.74111e+06	5.88647e+06		1.46415	1.58599	5.36201			GSSG
	ACH-000011	253J	1	Y	6.40205	6.18982	6.19708					2.72798e+06	2.17615e+06	2.64926e+06		3.1195	2.48846	3.02948		4.65966e+06	2.33913e+06	3.66227e+06		4.66789	2.34326	3.66874		6.93256e+06	3.68622e+06	5.04259e+06		6.3149	3.3578	4.59332			NRF2off vs. NRF2-on Mutation	-1.557	-1.887 to -1.227	Yes	****	<0.0001
	ACH-000012	HCC827	0		5.74183	6.12219	5.30794					2.70354e+06	1.96312e+06	2.56064e+06		3.09155	2.24487	2.92814		4.27731e+06	2.32663e+06	3.55262e+06		4.28487	2.33074	3.5589		3.17135e+06	256807	4.98983e+06		2.88879	0.233927	4.54526			NRF2off vs. NRF2-on No Mutation	-0.6389	-1.003 to -0.2748	Yes	***	0.0002
	ACH-000013	ONCODG1	0		5.6073	5.60026	5.1842					2.69521e+06	1.61508e+06	2.45622e+06		3.08202	1.84687	2.80873		4.21701e+06	2.23547e+06	3.28991e+06		4.22446	2.23942	3.29573		1.62134e+06	702042	4.54397e+06		1.47689	0.639494	4.13913
	ACH-000014	HS294T	0		6.11635	6.11868	5.38236					2.52377e+06	1.54274e+06	2.45006e+06		2.88598	1.76415	2.80169		3.93593e+06	2.18013e+06	3.10815e+06		3.94288	2.18399	3.11364		3.02495e+06	938394	4.53646e+06		2.75544	0.854788	4.13228			GSH
	ACH-000015	NCIH1581	0		5.85898	5.96652	5.70799					2.51816e+06	1.52499e+06	2.40262e+06		2.87956	1.74386	2.74744		3.76109e+06	2.14536e+06	3.04686e+06		3.76774	2.14915	3.05225		2.78109e+06	520962	4.53519e+06		2.53331	0.474547	4.13113			NRF2off vs. NRF2-on Mutation	-1.125	-1.356 to -0.8933	Yes	****	<0.0001
	ACH-000017	SKBR3	0		5.24443	5.86132	6.40496					2.39079e+06	1.18256e+06	2.36872e+06		2.73392	1.35228	2.70867		3.03948e+06	2.01775e+06	3.03893e+06		3.04485	2.02132	3.0443		5.18747e+06	5.61932e+06	4.32756e+06		4.72529	5.11867	3.94199			NRF2off vs. NRF2-on No Mutation	-0.348	-0.6035 to -0.09244	Yes	**	0.0047
	ACH-000018	T24	0		6.03401	5.92747	5.97977					2.35465e+06	1.17733e+06	2.3446e+06		2.69259	1.3463	2.6811		2.88732e+06	1.97104e+06	2.93076e+06		2.89243	1.97452	2.93594		3.59668e+06	4.87787e+06	4.20228e+06		3.27623	4.44327	3.82788
	ACH-000019	MCF7	0		6.03977	6.03991	5.81608					2.29015e+06	1.15296e+06	2.21401e+06		2.61883	1.31844	2.53176		2.80311e+06	1.87663e+06	2.90773e+06		2.80807	1.87994	2.91287		6.10536e+06	765555	3.93518e+06		5.5614	0.697347	3.58457
	ACH-000021	NCIH1693	0		5.58583	5.9894	5.77011					2.15066e+06	1.14567e+06	2.11894e+06		2.45932	1.3101	2.42305		2.62658e+06	1.57169e+06	2.86561e+06		2.63122	1.57447	2.87067		1.25821e+07	953221	3.81507e+06		11.4611	0.868293	3.47516
	ACH-000022	PATU8988S	0		6.09128	5.77334	5.87464					2.1283e+06	1.11911e+06	2.09896e+06		2.43375	1.27972	2.4002		2.37973e+06	1.32135e+06	2.84332e+06		2.38394	1.32369	2.84834		6.55528e+06	674968	3.79595e+06		5.97123	0.614831	3.45774
	ACH-000023	PATU8988T	0		6.48067	6.8465	6.38926					2.12129e+06	1.04978e+06	2.096e+06		2.42573	1.20044	2.39681		2.30167e+06	1.25039e+06	2.75259e+06		2.30573	1.25259	2.75745		1.27899e+07	753066	3.73949e+06		11.6504	0.685972	3.40632
	ACH-000024	OPM2	0		5.8739	5.47393	5.67607					2.01099e+06	983675	2.04452e+06		2.29961	1.12485	2.33794		2.23015e+06	1.17312e+06	2.71871e+06		2.23409	1.1752	2.72351		2.69849e+06	5.32725e+06	3.58144e+06		2.45806	4.85261	3.26235
	ACH-000025	CH157MN	0		#N/A	#N/A	#N/A					1.99058e+06	971216	2.03232e+06		2.27627	1.1106	2.32399		2.10421e+06	1.07618e+06	2.67774e+06		2.10793	1.07808	2.68247		2.73211e+06	788383	3.54711e+06		2.48869	0.718142	3.23107
	ACH-000028	KPL1	0		6.30304	6.46698	6.53931					1.85077e+06	954044	2.0093e+06		2.11639	1.09097	2.29767		2.09801e+06	1.07519e+06	2.64102e+06		2.10171	1.07709	2.64568		1.20192e+06	587247	3.49524e+06		1.09483	0.534926	3.18383
	ACH-000029	HCC827GR5	0		#N/A	#N/A	#N/A					1.81307e+06	952945	1.95812e+06		2.07328	1.08971	2.23915		1.99304e+06	943562	2.58846e+06		1.99656	0.945229	2.59303		3.10359e+06	1.9055e+06	3.49346e+06		2.82707	1.73573	3.18221
	ACH-000030	PC14	0	Y	6.20819	6.36905	6.7265					1.80358e+06	873463	1.89621e+06		2.06243	0.998821	2.16835		1.96508e+06	902642	2.57883e+06		1.96855	0.904236	2.58338		1.57427e+06	2.62458e+06	3.47032e+06		1.43401	2.39074	3.16113
	ACH-000035	NCIH1650	0		5.89153	5.66517	5.83123					1.75313e+06	818620	1.8725e+06		2.00473	0.936106	2.14124		1.95295e+06	888626	2.57289e+06		1.9564	0.890197	2.57743		1.17677e+06	2.57089e+06	3.4619e+06		1.07193	2.34184	3.15346
	ACH-000036	U343	0		#N/A	#N/A	#N/A					1.74863e+06	805144	1.8595e+06		1.99959	0.920697	2.12637		1.94741e+06	742626	2.56724e+06		1.95085	0.743938	2.57178		3.48159e+06	1.58376e+06	3.33012e+06		3.17139	1.44265	3.03342
	ACH-000037	S117	1		5.92619	5.87438	5.68011					1.74539e+06	757713	1.84913e+06		1.99588	0.866459	2.11451		1.94695e+06	640198	2.56574e+06		1.95039	0.641329	2.57027		4.02939e+06	470666	3.18722e+06		3.67039	0.428732	2.90325
	ACH-000039	SKNMC	0		5.67112	5.42599	5.74379					1.72804e+06	734349	1.803e+06		1.97605	0.839742	2.06176		1.93751e+06	604300	2.55166e+06		1.94094	0.605368	2.55617		1.85158e+06	744749	3.17375e+06		1.68662	0.678396	2.89098
	ACH-000040	U118MG	0		5.63578	5.51151	5.73302					1.61768e+06	703073	1.80048e+06		1.84984	0.803977	2.05888		1.86324e+06	578319	2.53861e+06		1.86653	0.57934	2.5431		1.72763e+06	2.02925e+06	3.08212e+06		1.57371	1.84845	2.80752
	ACH-000041	RDES	0		6.0252	6.16806	5.96971					1.54259e+06	560025	1.79477e+06		1.76398	0.640399	2.05235		1.66843e+06	572208	2.48519e+06		1.67138	0.573219	2.48959		2.30061e+06	706800	3.04922e+06		2.09564	0.643828	2.77755
	ACH-000042	PANC0203	0		5.59456	6.00527	6.17391					1.43764e+06	536988	1.78667e+06		1.64397	0.614055	2.04309		1.64117e+06	397956	2.45723e+06		1.64407	0.398659	2.46158		1.03294e+07	475282	2.87747e+06		9.40912	0.432937	2.6211
	ACH-000045	MV411	0		5.44382	5.27727	5.27288					1.42936e+06	433554	1.78358e+06		1.6345	0.495777	2.03956		1.57418e+06	381855	2.44077e+06		1.57696	0.38253	2.44508		6.17978e+06	3.63712e+06	2.8554e+06		5.62919	3.31307	2.601
	ACH-000048	TOV112D	0		5.65346	5.48617	5.92089					1.35619e+06	340064	1.78124e+06		1.55083	0.388869	2.03688		1.54816e+06	167544	2.41182e+06		1.55089	0.16784	2.41608		4.54654e+06	513649	2.81377e+06		4.14147	0.467885	2.56308
	ACH-000052	A673	0		5.95304	5.82562	5.45647					1.35059e+06	328054	1.77899e+06		1.54443	0.375136	2.03431		1.52028e+06	136791	2.37502e+06		1.52296	0.137033	2.37921		966836	1.31333e+06	2.7922e+06		0.880695	1.19631	2.54343
	ACH-000053	KARPAS299	0		5.88695	5.61996	5.46481					1.33346e+06	309575	1.75338e+06		1.52483	0.354004	2.00502		1.50272e+06	1.27454e+06	2.37485e+06		1.50537	1.27679	2.37905		7.93059e+06	1.09126e+06	2.78418e+06		7.22401	0.994031	2.53613
	ACH-000054	HT1080	0		5.72478	5.53748	5.97446					1.20301e+06	304315	1.74549e+06		1.37566	0.347989	1.996		1.48198e+06	3.09706e+06	2.34034e+06		1.48459	3.10253	2.34448		2.93249e+06	1.01746e+06	2.64127e+06		2.67122	0.926811	2.40594
	ACH-000055	D283MED	0		5.26857	5.42906	5.23373					988603	136800	1.72082e+06		1.13049	0.156434	1.96778		1.16699e+06	934392	2.31533e+06		1.16905	0.936043	2.31942		4.64442e+06	854887	2.54074e+06		4.23063	0.778721	2.31437
	ACH-000060	PANC1005	0		5.8708	6.35817	6.28593					977434		1.70341e+06		1.11771		1.94788		1.00732e+06		2.30839e+06		1.0091		2.31247		2.38325e+06		2.52073e+06		2.17091		2.29614
	ACH-000067	HS683	0	Y	5.72996	5.97477	6.41008					976406		1.7026e+06		1.11654		1.94696		918813		2.29995e+06		0.920436		2.30402		1.85107e+06		2.49136e+06		1.68615		2.26939
	ACH-000070	697	0		5.84301	5.31947	5.87228					925092		1.68925e+06		1.05786		1.93169		894461		2.295e+06		0.896041		2.29905		7.03857e+06		2.48308e+06		6.41147		2.26185
	ACH-000074	KU812	0		5.85357	5.89362	5.78269					850416		1.68797e+06		0.972466		1.93022		807406		2.28247e+06		0.808833		2.28651		5.89207e+06		2.47675e+06		5.36711		2.25608
	ACH-000075	U87MG	0		6.11169	6.15258	6.0125					609646		1.68659e+06		0.697141		1.92865		780419		2.28122e+06		0.781798		2.28525		4.49934e+06		2.45053e+06		4.09847		2.2322
	ACH-000076	NCO2	0		6.02563	5.94053	5.70949					543675		1.65888e+06		0.621702		1.89695		678183		2.27628e+06		0.679382		2.2803		2.07798e+06		2.4318e+06		1.89284		2.21513
	ACH-000078	MHHNB11	0		5.56946	5.28732	5.39284					348297		1.65839e+06		0.398284		1.8964		620396		2.2529e+06		0.621492		2.25688		2.02313e+06		2.42843e+06		1.84288		2.21207
	ACH-000082	G292CLONEA141B1	0		5.77662	5.57548	5.71598					131382		1.64975e+06		0.150238		1.88652		99556.2		2.2519e+06		0.0997322		2.25587		623919		2.36074e+06		0.56833		2.1504
	ACH-000085	T3M4	0		5.76773	5.62638	5.39112							1.64545e+06				1.8816				2.19669e+06				2.20057				2.35996e+06				2.1497
	ACH-000086	ACCMESO1	0		6.16284	6.10256	5.93614							1.64194e+06				1.87759				2.18337e+06				2.18722				2.33373e+06				2.1258
	ACH-000087	SKES1	0		5.68271	5.74677	5.59748							1.60938e+06				1.84035				2.16442e+06				2.16824				2.29235e+06				2.08811
	ACH-000092	NCIH2452	0	Y	5.8659	6.29469	6.24083							1.60558e+06				1.83601				2.1613e+06				2.16512				2.29158e+06				2.08741
	ACH-000093	PANC0504	0		5.76042	5.7453	5.95109							1.60492e+06				1.83526				2.13126e+06				2.13502				2.28382e+06				2.08035
	ACH-000094	HPAFII	0		5.87499	6.0163	6.10269							1.60273e+06				1.83275				2.13082e+06				2.13459				2.24139e+06				2.04169
	ACH-000095	D341	0		5.45229	5.72069	5.96399							1.60007e+06				1.82971				2.12927e+06				2.13303				2.23953e+06				2.03999
	ACH-000096	G401	0		5.63596	5.68534	#N/A							1.60004e+06				1.82968				2.1175e+06				2.12124				2.23929e+06				2.03978
	ACH-000097	ZR751	0		6.03767	5.83259	5.86719							1.58215e+06				1.80922				2.10176e+06				2.10547				2.22975e+06				2.03109
	ACH-000098	GAMG	0	Y	6.18829	6.30487	5.97239							1.57926e+06				1.80591				2.08976e+06				2.09345				2.17963e+06				1.98543
	ACH-000099	SIMA	0		5.39899	5.79322	5.86749							1.57491e+06				1.80094				2.07105e+06				2.07471				2.13494e+06				1.94472
	ACH-000101	KE37	0		6.06426	6.03638	6.10781							1.56971e+06				1.79499				2.06862e+06				2.07227				2.12178e+06				1.93274
	ACH-000103	CAOV4	0		#N/A	#N/A	#N/A							1.55548e+06				1.77872				2.04317e+06				2.04678				2.11228e+06				1.92408
	ACH-000108	KP3	0		6.24388	6.42777	6.39644							1.5481e+06				1.77028				2.03338e+06				2.03698				2.10285e+06				1.9155
	ACH-000111	HCC1187	0		5.31545	5.1801	5.64508							1.54317e+06				1.76464				2.02591e+06				2.02948				2.08099e+06				1.89558
	ACH-000113	OCIAML2	0		5.84747	5.86043	5.92446							1.54091e+06				1.76206				2.00548e+06				2.00903				2.06904e+06				1.8847
	ACH-000114	SU8686	0	Y	5.91308	5.95552	5.67271							1.51785e+06				1.73569				2.00329e+06				2.00683				2.03319e+06				1.85204
	ACH-000115	VCAP	0		5.77923	5.50309	5.64587							1.50013e+06				1.71542				1.99055e+06				1.99407				2.01392e+06				1.83449
	ACH-000116	OAW28	1		5.72375	5.73589	#N/A							1.47486e+06				1.68653				1.97284e+06				1.97633				1.99699e+06				1.81907
	ACH-000118	HUPT3	0		5.84209	5.50207	6.05492							1.47038e+06				1.68141				1.95154e+06				1.95499				1.99208e+06				1.81459
	ACH-000120	CHP212	0		5.52981	5.66624	5.55127							1.46784e+06				1.6785				1.93772e+06				1.94115				1.99072e+06				1.81336
	ACH-000123	COV434	0		5.9672	6.19021	5.61323							1.46559e+06				1.67592				1.93317e+06				1.93658				1.98191e+06				1.80533
	ACH-000124	OCILY19	1		5.62549	5.47721	5.57243							1.46488e+06				1.67512				1.92419e+06				1.92759				1.97915e+06				1.80282
	ACH-000127	SLR20	0		#N/A	#N/A	#N/A							1.45494e+06				1.66375				1.91527e+06				1.91865				1.97749e+06				1.80131
	ACH-000128	LN319	0		#N/A	#N/A	#N/A							1.43936e+06				1.64594				1.91493e+06				1.91832				1.95684e+06				1.78249
	ACH-000132	JHOS2	0		5.59554	5.62152	5.76463							1.43778e+06				1.64413				1.90709e+06				1.91046				1.94305e+06				1.76993
	ACH-000133	HS729	0		5.63939	5.96669	5.98606							1.43218e+06				1.63772				1.86478e+06				1.86808				1.93316e+06				1.76093
	ACH-000137	8MGBA	0		5.2862	5.02089	4.76606							1.42795e+06				1.63288				1.86466e+06				1.86795				1.93167e+06				1.75957
	ACH-000138	CFPAC1	0		5.53858	5.43983	5.70346							1.41322e+06				1.61604				1.86175e+06				1.86504				1.90816e+06				1.73815
	ACH-000139	PANC0327	0		5.12311	6.48385	6.39499							1.40057e+06				1.60158				1.85964e+06				1.86292				1.90576e+06				1.73597
	ACH-000141	SNU308	1	Y	6.24189	6.95888	7.01408							1.39081e+06				1.59041				1.8397e+06				1.84295				1.87408e+06				1.70711
	ACH-000142	CAL29	0		6.01309	5.84143	6.05712							1.38973e+06				1.58918				1.82463e+06				1.82785				1.85542e+06				1.69011
	ACH-000143	HCC2429	0		#N/A	#N/A	#N/A							1.37752e+06				1.57522				1.80845e+06				1.81165				1.85482e+06				1.68956
	ACH-000144	RERFGC1B	0		5.55963	5.6594	5.52144							1.37047e+06				1.56716				1.78427e+06				1.78742				1.8095e+06				1.64828
	ACH-000146	THP1	0		6.20545	6.40921	6.05863							1.35271e+06				1.54685				1.77175e+06				1.77488				1.80825e+06				1.64714
	ACH-000147	T47D	0		5.8552	5.75879	5.47723							1.34384e+06				1.53671				1.74642e+06				1.7495				1.8074e+06				1.64637
	ACH-000148	HS578T	0		5.88309	5.85146	5.53278							1.34351e+06				1.53632				1.73513e+06				1.7382				1.80006e+06				1.63969
	ACH-000149	SKNSH	0		5.33807	5.68079	5.87385							1.33297e+06				1.52428				1.73416e+06				1.73723				1.78792e+06				1.62862
	ACH-000150	HCC2935	1		6.25072	6.14175	6.00421							1.32639e+06				1.51675				1.72257e+06				1.72561				1.7706e+06				1.61285
	ACH-000151	JM1	0		5.41066	5.50324	5.29516							1.31292e+06				1.50134				1.71906e+06				1.7221				1.76576e+06				1.60844
	ACH-000152	M059K	0		5.98229	5.97243	5.95231							1.30723e+06				1.49484				1.70785e+06				1.71087				1.7644e+06				1.6072
	ACH-000153	NCIH2052	0		5.77004	6.33534	6.17819							1.30454e+06				1.49176				1.7029e+06				1.7059				1.75849e+06				1.60182
	ACH-000155	SW1990	0		5.79864	5.85375	5.90022							1.29906e+06				1.4855				1.68484e+06				1.68782				1.75017e+06				1.59424
	ACH-000159	OSRC2	0		6.01932	5.92157	5.82947							1.2983e+06				1.48463				1.65069e+06				1.65361				1.74183e+06				1.58664
	ACH-000160	BT12	0		#N/A	#N/A	#N/A							1.29559e+06				1.48153				1.63233e+06				1.63521				1.72314e+06				1.56962
	ACH-000161	CORL105	0		5.96705	5.7848	6.03665							1.2935e+06				1.47914				1.63005e+06				1.63293				1.71952e+06				1.56632
	ACH-000163	SW579	1	Y	5.78508	5.89233	5.98535							1.29329e+06				1.4789				1.62838e+06				1.63126				1.69128e+06				1.54059
	ACH-000164	PANC1	0		6.01415	5.69034	5.41071							1.29072e+06				1.47596				1.62197e+06				1.62483				1.68724e+06				1.53691
	ACH-000167	KE97	0		6.07514	5.76079	#N/A							1.28713e+06				1.47186				1.61597e+06				1.61882				1.65874e+06				1.51096
	ACH-000168	NOMO1	0		5.84037	5.55138	5.67102							1.2868e+06				1.47148				1.61012e+06				1.61297				1.64764e+06				1.50084
	ACH-000169	RD	0		5.94937	5.76142	5.96818							1.28171e+06				1.46566				1.60432e+06				1.60715				1.64383e+06				1.49738
	ACH-000172	TM87	0		#N/A	#N/A	#N/A							1.27793e+06				1.46133				1.59802e+06				1.60084				1.64207e+06				1.49577
	ACH-000174	CAL62	0		5.87083	6.43436	6.29155							1.26978e+06				1.45201				1.59541e+06				1.59823				1.61631e+06				1.47231
	ACH-000176	LOUNH91	0		5.51217	5.84431	5.73918							1.26194e+06				1.44305				1.58129e+06				1.58408				1.60792e+06				1.46466
	ACH-000178	HS766T	0		6.00364	6.17042	6.35016							1.25518e+06				1.43532				1.57507e+06				1.57785				1.6032e+06				1.46037
	ACH-000181	SCC9	0		5.8953	5.72261	5.80533							1.25351e+06				1.43342				1.57151e+06				1.57429				1.59115e+06				1.44939
	ACH-000182	SNU869	0		6.19186	6.15582	6.30404							1.25238e+06				1.43212				1.55899e+06				1.56174				1.57502e+06				1.4347
	ACH-000183	L363	0		5.66034	5.48476	5.79586							1.24803e+06				1.42714				1.55518e+06				1.55793				1.56556e+06				1.42608
	ACH-000187	CORL311	0		5.84713	5.37784	5.55109							1.24671e+06				1.42564				1.54955e+06				1.55229				1.54167e+06				1.40432
	ACH-000188	SCC25	0		5.92265	5.75761	5.91416							1.24613e+06				1.42497				1.54714e+06				1.54987				1.52911e+06				1.39288
	ACH-000189	RCC10RGB	0		5.68611	5.72463	5.81129							1.24521e+06				1.42392				1.54289e+06				1.54562				1.52426e+06				1.38845
	ACH-000190	HDMYZ	0		6.10651	6.07326	6.01616							1.24151e+06				1.41968				1.53208e+06				1.53478				1.52064e+06				1.38516
	ACH-000191	BHT101	0	Y	6.0211	6.09704	5.71067							1.23883e+06				1.41662				1.52313e+06				1.52582				1.51976e+06				1.38436
	ACH-000192	MFE280	0		5.82436	5.99067	6.40153							1.2339e+06				1.41099				1.52064e+06				1.52332				1.51642e+06				1.38131
	ACH-000195	SET2	0		5.69758	5.47635	5.90225							1.23239e+06				1.40926				1.49838e+06				1.50103				1.51259e+06				1.37783
	ACH-000198	EOL1	0		5.79083	5.63043	5.57447							1.22682e+06				1.40289				1.49674e+06				1.49938				1.50725e+06				1.37296
	ACH-000200	NMCG1	0		5.9492	6.13144	5.7381							1.22059e+06				1.39577				1.48265e+06				1.48527				1.50447e+06				1.37043
	ACH-000202	COLO320	0		5.71971	5.76302	6.12077							1.21954e+06				1.39456				1.48053e+06				1.48315				1.50194e+06				1.36812
	ACH-000204	LP1	0		5.6862	5.37568	6.25726							1.20869e+06				1.38216				1.47374e+06				1.47634				1.49888e+06				1.36534
	ACH-000206	C8166	0		#N/A	#N/A	#N/A							1.20055e+06				1.37285				1.47252e+06				1.47513				1.49247e+06				1.3595
	ACH-000207	DETROIT562	0		6.02731	5.61221	5.60831							1.19977e+06				1.37196				1.468e+06				1.4706				1.46326e+06				1.33289
	ACH-000209	SNU1079	0		5.52687	5.42931	5.60011							1.18889e+06				1.35952				1.46667e+06				1.46926				1.46289e+06				1.33255
	ACH-000211	DAOY	0		5.9519	5.85656	5.90441							1.18791e+06				1.35839				1.44699e+06				1.44954				1.44079e+06				1.31242
	ACH-000212	CAL120	0		5.85717	5.98928	6.00468							1.18502e+06				1.35509				1.44513e+06				1.44768				1.43881e+06				1.31062
	ACH-000213	HUPT4	0		4.96094	5.6454	5.91502							1.18378e+06				1.35367				1.44495e+06				1.44751				1.43551e+06				1.30761
	ACH-000215	LN382	0	Y	#N/A	#N/A	#N/A							1.17443e+06				1.34298				1.4427e+06				1.44525				1.42379e+06				1.29694
	ACH-000216	JHESOAD1	0		#N/A	#N/A	#N/A							1.17253e+06				1.34081				1.44159e+06				1.44414				1.41929e+06				1.29284
	ACH-000217	JHH6	0		5.7863	5.6048	5.96707							1.17238e+06				1.34064				1.43735e+06				1.43989				1.41448e+06				1.28845
	ACH-000219	A375	0		5.87576	5.7987	5.26697							1.1679e+06				1.33552				1.43159e+06				1.43412				1.39945e+06				1.27476
	ACH-000221	SNU398	0		5.74388	5.80581	5.72796							1.16176e+06				1.32849				1.43038e+06				1.43291				1.39155e+06				1.26757
	ACH-000222	ASPC1	0	Y	5.847	5.76217	5.8493							1.15948e+06				1.32589				1.42131e+06				1.42382				1.38841e+06				1.26471
	ACH-000223	HCC1937	0		5.04597	5.00295	5.57702							1.1588e+06				1.32511				1.42095e+06				1.42346				1.38658e+06				1.26304
	ACH-000226	SUPM2	0		4.55786	4.87772	5.54426							1.15325e+06				1.31876				1.41768e+06				1.42019				1.3854e+06				1.26197
	ACH-000227	KPNYN	0		4.89608	4.89577	5.2586							1.15118e+06				1.3164				1.4109e+06				1.41339				1.37317e+06				1.25082
	ACH-000228	BICR31	0		5.89416	6.15756	5.79296							1.14518e+06				1.30954				1.40915e+06				1.41164				1.36646e+06				1.24471
	ACH-000231	KALS1	0		5.92787	5.861	6.19467							1.13875e+06				1.30218				1.40581e+06				1.40829				1.36059e+06				1.23937
	ACH-000232	U251MG	0		5.95908	5.8279	5.78512							1.13779e+06				1.30108				1.38595e+06				1.3884				1.35739e+06				1.23645
	ACH-000233	DEL	0		5.63523	5.45557	5.44989							1.13506e+06				1.29796				1.38309e+06				1.38553				1.35516e+06				1.23442
	ACH-000234	CAKI2	1	Y	6.43584	6.4828	6.71496							1.13395e+06				1.29669				1.37373e+06				1.37616				1.35073e+06				1.23038
	ACH-000235	PANC0403	0		6.02868	6.33913	6.18799							1.12593e+06				1.28752				1.36852e+06				1.37094				1.34273e+06				1.2231
	ACH-000237	JHOM1	0	Y	6.29295	6.52968	6.56658							1.12562e+06				1.28716				1.35343e+06				1.35582				1.32655e+06				1.20836
	ACH-000238	SCC4	0		6.09774	6.15158	5.99516							1.1241e+06				1.28542				1.35189e+06				1.35428				1.32061e+06				1.20295
	ACH-000243	DANG	0		6.10779	6.12656	5.78555							1.12177e+06				1.28276				1.34176e+06				1.34413				1.30819e+06				1.19164
	ACH-000244	DKMG	0		5.07863	4.94519	4.73008							1.12003e+06				1.28077				1.33933e+06				1.3417				1.30761e+06				1.19111
	ACH-000246	SLR23	0	Y	#N/A	#N/A	#N/A							1.11927e+06				1.27991				1.33831e+06				1.34068				1.30433e+06				1.18812
	ACH-000247	OCUM1	0		6.23573	6.37564	6.39388							1.11741e+06				1.27778				1.32492e+06				1.32726				1.30034e+06				1.18448
	ACH-000248	AU565	0	Y	5.63704	5.87077	5.87201							1.11614e+06				1.27633				1.32162e+06				1.32396				1.29815e+06				1.18249
	ACH-000249	CL11	0		5.73606	5.65555	5.66914							1.11612e+06				1.2763				1.31424e+06				1.31657				1.28393e+06				1.16954
	ACH-000250	KMRC20	0		6.11337	6.39536	6.65672							1.11422e+06				1.27413				1.31257e+06				1.31489				1.28232e+06				1.16807
	ACH-000251	NCIH2887	0	Y	#N/A	#N/A	#N/A							1.11125e+06				1.27073				1.31182e+06				1.31414				1.28176e+06				1.16756
	ACH-000252	LS1034	0		5.64091	5.93964	5.89995							1.09955e+06				1.25736				1.28825e+06				1.29053				1.26675e+06				1.15389
	ACH-000253	COLO201	0		6.20413	6.06168	6.03559							1.09905e+06				1.25678				1.28677e+06				1.28904				1.26473e+06				1.15205
	ACH-000255	LMSU	0		5.74979	5.3839	5.71305							1.0967e+06				1.25409				1.28332e+06				1.28559				1.25742e+06				1.14539
	ACH-000256	COV318	0		6.05502	6.05817	5.53027							1.09591e+06				1.25319				1.28201e+06				1.28428				1.24301e+06				1.13227
	ACH-000257	CORL279	0		5.91683	5.64299	6.24308							1.09589e+06				1.25318				1.26638e+06				1.26861				1.22034e+06				1.11162
	ACH-000258	DU4475	0		6.32612	6.56375	6.07223							1.09494e+06				1.25208				1.26513e+06				1.26736				1.21383e+06				1.10568
	ACH-000259	KELLY	0		5.62665	5.58899	5.50033							1.0906e+06				1.24712				1.25713e+06				1.25935				1.21298e+06				1.10491
	ACH-000260	SKNAS	0		5.81534	6.10789	5.84913							1.08981e+06				1.24621				1.25545e+06				1.25767				1.20981e+06				1.10202
	ACH-000261	RERFLCAI	0		5.52649	5.35564	5.72063							1.0891e+06				1.24541				1.25041e+06				1.25262				1.19302e+06				1.08673
	ACH-000262	UOK101	0		#N/A	#N/A	#N/A							1.08764e+06				1.24374				1.24916e+06				1.25137				1.19048e+06				1.08441
	ACH-000263	KASUMI1	0		5.62228	5.42233	5.55716							1.08553e+06				1.24132				1.24833e+06				1.25054				1.18847e+06				1.08258
	ACH-000264	CALU6	0		5.92823	5.80594	5.03787							1.08355e+06				1.23905				1.24652e+06				1.24873				1.18096e+06				1.07574
	ACH-000265	KP4	0		5.64613	5.31571	6.35011							1.08147e+06				1.23668				1.24381e+06				1.24601				1.18031e+06				1.07515
	ACH-000266	SNU213	0		6.25129	6.29897	6.76985							1.07567e+06				1.23005				1.24034e+06				1.24253				1.1783e+06				1.07332
	ACH-000269	AM38	0		5.65097	5.60069	5.88012							1.07419e+06				1.22836				1.22428e+06				1.22644				1.16368e+06				1.06
	ACH-000271	SUDHL10	0		5.85307	5.72084	5.85865							1.07294e+06				1.22692				1.21984e+06				1.222				1.15885e+06				1.0556
	ACH-000272	SLR24	0		#N/A	#N/A	#N/A							1.07227e+06				1.22616				1.21961e+06				1.22176				1.15255e+06				1.04986
	ACH-000273	SF539	0		5.97236	5.85642	5.73199							1.06827e+06				1.22159				1.20583e+06				1.20796				1.14807e+06				1.04578
	ACH-000274	HS852T	0		5.78534	5.78622	4.93325							1.06545e+06				1.21836				1.20402e+06				1.20615				1.14454e+06				1.04256
	ACH-000276	HCC38	0		5.53505	5.70856	5.67886							1.06491e+06				1.21775				1.18516e+06				1.18726				1.14056e+06				1.03894
	ACH-000277	HCC1419	0		6.00603	6.31031	6.54987							1.06276e+06				1.21529				1.18374e+06				1.18583				1.13951e+06				1.03799
	ACH-000278	COV362	0		5.87361	6.18528	5.73126							1.06104e+06				1.21332				1.1824e+06				1.18449				1.1348e+06				1.03369
	ACH-000279	EWS502	1		#N/A	#N/A	#N/A							1.0608e+06				1.21304				1.18022e+06				1.18231				1.13268e+06				1.03177
	ACH-000280	SNU840	0		5.88978	5.79611	5.82875							1.05982e+06				1.21193				1.16745e+06				1.16951				1.13011e+06				1.02943
	ACH-000281	KP2	0		6.27789	6.31568	6.28848							1.05974e+06				1.21184				1.15448e+06				1.15652				1.12677e+06				1.02638
	ACH-000282	NCIH1755	1	Y	5.98963	5.79267	6.26371							1.05946e+06				1.21151				1.1526e+06				1.15464				1.11945e+06				1.01971
	ACH-000286	SNU1033	0		5.82201	5.90436	6.32475							1.05294e+06				1.20406				1.14656e+06				1.14859				1.11833e+06				1.01869
	ACH-000288	BT549	0		5.39035	5.55469	5.26212							1.0517e+06				1.20264				1.14332e+06				1.14534				1.11516e+06				1.01581
	ACH-000290	NCIH209	0		5.82184	5.72532	5.59464							1.04594e+06				1.19606				1.1419e+06				1.14392				1.11446e+06				1.01516
	ACH-000291	OV90	0	Y	6.07282	6.03149	6.19969							1.04548e+06				1.19553				1.13617e+06				1.13818				1.10801e+06				1.00929
	ACH-000292	NCIH841	0		6.12824	6.38753	6.18444							1.04008e+06				1.18936				1.12705e+06				1.12904				1.1071e+06				1.00846
	ACH-000293	KLE	0		5.64892	6.16842	5.87414							1.03786e+06				1.18681				1.12486e+06				1.12685				1.10131e+06				1.00319
	ACH-000294	NB4	0		5.84552	5.67203	5.96346							1.03692e+06				1.18573				1.12365e+06				1.12563				1.10121e+06				1.0031
	ACH-000295	EM2	0		5.96444	5.88398	5.9652							1.03312e+06				1.18139				1.12305e+06				1.12503				1.09734e+06				0.999573
	ACH-000296	OUMS23	0		5.87437	6.00268	5.54115							1.03234e+06				1.1805				1.12039e+06				1.12237				1.09704e+06				0.999299
	ACH-000302	SNU1077	0		5.75027	5.4055	5.78879							1.03059e+06				1.1785				1.11763e+06				1.1196				1.09268e+06				0.995328
	ACH-000303	SNU5	0		6.15817	6.13625	6.35866							1.02637e+06				1.17368				1.1098e+06				1.11176				1.08968e+06				0.992595
	ACH-000304	WM115	0		5.87029	6.1379	6.33838							1.02516e+06				1.17229				1.10022e+06				1.10217				1.08918e+06				0.992138
	ACH-000305	ECGI10	0		6.21969	6.38235	6.24812							1.01492e+06				1.16058				1.09624e+06				1.09818				1.08864e+06				0.991643
	ACH-000307	PK1	0		5.92641	6.01549	5.90421							1.01453e+06				1.16013				1.08956e+06				1.09148				1.08805e+06				0.991105
	ACH-000308	EFO21	0		6.20486	6.28223	6.04706							1.01398e+06				1.15951				1.08737e+06				1.08929				1.0854e+06				0.988696
	ACH-000310	IMR32	0		5.70592	6.11788	5.93944							1.01369e+06				1.15917				1.08582e+06				1.08774				1.08298e+06				0.986492
	ACH-000311	NCIH2122	1	Y	5.92963	5.95156	6.84089							1.01296e+06				1.15833				1.08326e+06				1.08517				1.07344e+06				0.977802
	ACH-000312	SKNBE2	0		5.63513	5.78435	5.93564							1.01154e+06				1.15671				1.08267e+06				1.08458				1.07235e+06				0.97681
	ACH-000313	KMRC3	0		6.09075	5.93171	6.13057							1.00843e+06				1.15315				1.07665e+06				1.07855				1.07197e+06				0.976461
	ACH-000315	KARPAS422	0		5.84526	5.2129	5.5608							1.00702e+06				1.15155				1.07664e+06				1.07854				1.07091e+06				0.975494
	ACH-000316	SNU886	0	Y	5.13609	5.13606	5.84636							1.00631e+06				1.15074				1.07183e+06				1.07373				1.06526e+06				0.97035
	ACH-000317	TUHR14TKB	0		5.55666	5.69738	5.88893							1.00137e+06				1.14508				1.07105e+06				1.07294				1.06016e+06				0.965706
	ACH-000318	TE10	0		6.16668	6.25146	6.48885							999581				1.14304				1.06266e+06				1.06454				1.04539e+06				0.952246
	ACH-000319	MPP89	1		#N/A	#N/A	#N/A							996835				1.1399				1.05823e+06				1.0601				1.04257e+06				0.949685
	ACH-000320	PSN1	0		5.53384	5.67931	5.73292							996619				1.13965				1.05431e+06				1.05617				1.03939e+06				0.946783
	ACH-000322	HT144	0		5.79466	6.07276	6.02975							987199				1.12888				1.05385e+06				1.05571				1.0379e+06				0.945428
	ACH-000323	42MGBA	0		5.87241	5.97963	5.73092							980621				1.12136				1.04904e+06				1.0509				1.03534e+06				0.943091
	ACH-000324	JHOC5	1		6.20666	6.06724	5.93422							980521				1.12124				1.03824e+06				1.04008				1.03486e+06				0.942655
	ACH-000325	SNU620	0		6.14631	5.91335	6.25235							980306				1.121				1.0363e+06				1.03813				1.03148e+06				0.939582
	ACH-000326	JURLMK1	0		6.1658	6.08788	5.81579							963558				1.10185				1.02182e+06				1.02363				1.03111e+06				0.939247
	ACH-000329	CCFSTTG1	0		5.86483	6.09476	5.91804							962497				1.10063				1.02081e+06				1.02262				1.02919e+06				0.937495
	ACH-000330	EFM19	0		5.13739	5.09419	5.31055							961740				1.09977				1.01442e+06				1.01621				1.02898e+06				0.937301
	ACH-000331	ISTMES2	0		5.92885	6.09662	6.03018							961119				1.09906				1.0122e+06				1.01399				1.01091e+06				0.920845
	ACH-000332	YAPC	0		6.0791	5.92428	6.22718							960033				1.09782				1.01145e+06				1.01323				1.01082e+06				0.920763
	ACH-000334	DB	0		5.99853	5.67309	5.51116							959503				1.09721				1.00619e+06				1.00797				1.00975e+06				0.919783
	ACH-000335	MSTO211H	0		6.13687	6.27063	6.14252							955693				1.09285				1.00342e+06				1.00519				1.00911e+06				0.9192
	ACH-000336	OCIAML3	0		5.2159	4.99471	5.44023							951911				1.08853				998296				1.00006				1.00682e+06				0.917117
	ACH-000337	NCIH3122	0		#N/A	#N/A	#N/A							951301				1.08783				993372				0.995127				1.00674e+06				0.917046
	ACH-000339	HCC461	0		#N/A	#N/A	#N/A							950006				1.08635				992186				0.993939				1.00235e+06				0.913044
	ACH-000341	SKNFI	0		5.49172	5.56857	5.78304							945297				1.08096				989749				0.991498				1.00049e+06				0.91135
	ACH-000343	NCIH522	0		5.93517	5.99711	6.17972							941369				1.07647				986579				0.988322				995800				0.907079
	ACH-000344	SNU668	0		6.02189	6.18834	6.5815							941117				1.07618				986023				0.987765				995602				0.906899
	ACH-000346	JVM3	1		6.04102	6.03013	5.64429							938334				1.073				980624				0.982356				990604				0.902346
	ACH-000348	RPMI7951	0		5.58455	5.55867	5.6989							929048				1.06238				978757				0.980486				988921				0.900812
	ACH-000350	COLO678	0		5.88923	5.96971	6.00471							927256				1.06033				978561				0.98029				985260				0.897478
	ACH-000352	HCC1428	0		6.13121	5.99059	5.64799							926943				1.05998				975878				0.977602				968422				0.88214
	ACH-000354	CAPAN1	0		5.82288	5.73636	5.91261							923265				1.05577				975622				0.977346				967880				0.881646
	ACH-000355	NCIH82	0		6.01131	5.987	5.65087							921384				1.05362				970509				0.972224				966571				0.880454
	ACH-000356	MKN45	0		5.56495	5.41305	6.42181							915537				1.04693				968940				0.970652				964108				0.878211
	ACH-000361	SKHEP1	0		5.87591	6.00148	5.83449							912144				1.04305				965438				0.967144				954496				0.869455
	ACH-000362	MOLM13	0		5.97832	6.02079	6.62349							910076				1.04069				960309				0.962006				953180				0.868256
	ACH-000363	SKMM2	0		5.78368	5.94052	5.70051							900971				1.03028				954183				0.955869				945316				0.861093
	ACH-000364	U2OS	0		6.04894	5.94375	5.60142							897519				1.02633				950523				0.952202				944653				0.860489
	ACH-000365	SUDHL4	0		5.68595	5.56397	5.58843							895150				1.02362				948473				0.950149				942880				0.858873
	ACH-000366	SKNDZ	0		5.71816	5.82846	5.75205							893390				1.02161				938686				0.940344				942268				0.858316
	ACH-000367	NCIH226	0		6.06912	6.00494	6.14596							891651				1.01962				938498				0.940156				936538				0.853097
	ACH-000368	SNU1105	0	Y	5.74821	5.75755	5.82928							889949				1.01767				935972				0.937626				932623				0.84953
	ACH-000370	SNU626	0		5.91506	5.65836	5.89169							889612				1.01729				932639				0.934287				929347				0.846547
	ACH-000371	RL	0		5.6837	5.71359	5.85517							887347				1.0147				927986				0.929625				928158				0.845464
	ACH-000374	HCC1143	0		5.37786	5.7351	5.57547							886787				1.01406				926163				0.9278				928148				0.845454
	ACH-000375	G402	0		5.62992	5.61277	5.94635							884752				1.01173				925800				0.927436				926973				0.844384
	ACH-000376	SF295	0	Y	6.04887	6.19637	6.74968							883893				1.01075				923859				0.925492				922989				0.840755
	ACH-000377	SNU478	0		5.89176	5.64914	5.80636							882005				1.00859				923822				0.925454				922293				0.840121
	ACH-000378	NCIH647	1	Y	6.33257	6.36204	6.26754							878533				1.00462				922159				0.923788				920419				0.838414
	ACH-000381	T84	0		6.256	6.36928	6.17738							874299				0.999777				916550				0.91817				919309				0.837402
	ACH-000383	OE33	0		6.04581	6.06238	6.08416							871935				0.997074				911451				0.913062				912520				0.831218
	ACH-000385	SKRC20	0		#N/A	#N/A	#N/A							866562				0.99093				907447				0.909051				906878				0.826079
	ACH-000387	TF1	0		6.03735	5.86253	6.00021							863049				0.986913				905841				0.907441				903202				0.822731
	ACH-000389	H4	0		6.37451	6.45722	6.30818							861337				0.984955				905570				0.90717				898339				0.818301
	ACH-000390	LUDLU1	1	Y	6.13052	6.28935	6.30735							857563				0.980639				904767				0.906366				895996				0.816167
	ACH-000391	MHHES1	0		5.96804	6.12689	6.20627							851046				0.973187				888517				0.890087				893481				0.813876
	ACH-000393	HLF	0		6.05151	5.90804	5.58326							848894				0.970726				888375				0.889944				888479				0.80932
	ACH-000395	NCIH520	0	Y	6.33853	6.40072	6.28001							847682				0.96934				886401				0.887967				883788				0.805047
	ACH-000397	TEN	0		5.43668	5.48008	5.85161							847052				0.96862				880821				0.882377				879503				0.801143
	ACH-000398	RI1	0		5.61791	5.72656	5.9959							846977				0.968533				878523				0.880075				875088				0.797122
	ACH-000401	COLO800	0		6.42398	6.4925	6.24101							844566				0.965776				877820				0.879371				869843				0.792344
	ACH-000402	BL70	0		5.68213	5.80227	5.89147							844132				0.96528				872032				0.873573				868889				0.791475
	ACH-000403	NCIH747	0		5.49422	5.61959	5.67739							843713				0.964801				872004				0.873545				863250				0.786338
	ACH-000404	K029AX	0		5.66737	5.69396	5.8297							843288				0.964316				870252				0.871789				862258				0.785435
	ACH-000405	MEC1	0		5.99146	6.08063	5.805							842445				0.963352				867708				0.869241				859442				0.78287
	ACH-000406	U937	0		6.06741	6.18203	6.63624							841727				0.962531				866656				0.868187				855841				0.77959
	ACH-000407	SNU685	0		5.86932	5.82516	6.31827							841496				0.962266				866154				0.867684				850021				0.774288
	ACH-000408	TE5	0		6.15021	6.19632	6.27279							840368				0.960977				857992				0.859508				843469				0.76832
	ACH-000410	SAOS2	0		5.86837	5.61653	5.81566							836862				0.956967				855814				0.857326				840357				0.765485
	ACH-000411	769P	0		6.18123	6.18274	6.21686							832848				0.952377				855153				0.856664				833474				0.759216
	ACH-000414	NCIH1944	1	Y	6.35986	6.44764	7.10687							832209				0.951646				854501				0.856011				830384				0.756401
	ACH-000415	BICR6	0		5.96006	6.16633	5.82642							830689				0.949908				846186				0.847681				828019				0.754246
	ACH-000416	NCIH838	1	Y	6.32803	6.59505	6.23745							830071				0.949202				844064				0.845556				825276				0.751748
	ACH-000417	PANC0813	0		6.12267	6.23618	6.45567							828659				0.947587				842538				0.844027				822279				0.749018
	ACH-000420	SNU449	0		6.05606	6.30822	6.05672							825717				0.944223				840428				0.841913				820661				0.747544
	ACH-000421	SW837	0		5.69339	5.51451	6.01678							822361				0.940385				840003				0.841488				818954				0.745989
	ACH-000422	SNU475	1	Y	6.57138	6.75437	6.66693							817342				0.934646				838276				0.839757				817738				0.744881
	ACH-000424	TC71	0		6.00273	6.0504	6.13772							817235				0.934524				834769				0.836244				814138				0.741602
	ACH-000425	UACC62	0		5.87818	5.76964	6.01331							813270				0.929989				831550				0.833019				813338				0.740873
	ACH-000427	NCIN87	0		6.0224	6.04148	6.11332							806361				0.922088				830008				0.831474				813161				0.740712
	ACH-000430	TYKNU	0		6.00643	5.90798	5.9107							804155				0.919566				828290				0.829754				802436				0.730942
	ACH-000431	NCIH1694	0		5.01867	4.90085	5.67833							803564				0.91889				826808				0.828269				802062				0.730602
	ACH-000433	CAKI1	0	Y	6.05906	6.43434	6.41906							798568				0.913177				820050				0.821499				801378				0.729979
	ACH-000434	NCIH1915	1		6.21742	6.10213	5.83872							787362				0.900363				819121				0.820568				798447				0.727309
	ACH-000435	EFE184	0		5.61318	5.60585	5.69703							785769				0.898542				817412				0.818856				797776				0.726698
	ACH-000436	OCIMY7	0		#N/A	#N/A	#N/A							783715				0.896193				809171				0.810601				794795				0.723983
	ACH-000437	SW1088	0	Y	6.06182	6.27338	6.30734							780860				0.892928				809066				0.810496				794722				0.723916
	ACH-000438	LU65	0		6.26697	6.21004	6.07499							779401				0.891259				802829				0.804247				794241				0.723478
	ACH-000441	SH4	0		5.73749	6.21176	5.43578							778979				0.890777				802577				0.803995				789690				0.719332
	ACH-000442	RERFLCSQ1	1	Y	5.11854	4.99807	5.60671							776188				0.887585				802349				0.803767				788308				0.718073
	ACH-000444	LU99	0		5.92663	6.32258	6.3729							775861				0.887212				793492				0.794894				779282				0.709852
	ACH-000445	KNS60	0		6.07938	6.30222	5.92607							774878				0.886087				783379				0.784764				778888				0.709493
	ACH-000448	NCIH1666	0		5.92791	6.25731	6.20853							772616				0.883501				782786				0.784169				775909				0.706779
	ACH-000450	MELHO	0		6.0508	6.28729	6.04022							770816				0.881442				782745				0.784128				774334				0.705345
	ACH-000452	TE8	0		5.79206	5.75564	5.98582							768745				0.879074				765555				0.766907				773897				0.704947
	ACH-000454	HCC95	0	Y	6.37265	6.33848	6.74529							768607				0.878917				765092				0.766444				773687				0.704755
	ACH-000455	LN428	0		#N/A	#N/A	#N/A							765808				0.875715				753254				0.754585				771962				0.703184
	ACH-000456	BCPAP	0		6.01382	6.08622	5.78097							765797				0.875703				752841				0.754171				771204				0.702493
	ACH-000458	CJM	0		5.87384	5.87196	6.0371							765555				0.875426				750251				0.751576				766872				0.698547
	ACH-000459	TUHR10TKB	0	Y	5.8795	5.94872	5.87683							765555				0.875426				748818				0.750141				765555				0.697347
	ACH-000460	SNU8	0		5.89617	5.91818	5.84246							765555				0.875426				747358				0.748678				760297				0.692558
	ACH-000461	SNU1196	0		6.15471	5.96216	6.50341							763995				0.873643				746362				0.747681				758781				0.691177
	ACH-000463	NCIH460	1	Y	6.25614	6.27027	6.4365							761934				0.871285				745371				0.746688				753898				0.686729
	ACH-000464	CAS1	0		5.06504	5.30747	5.67245							761085				0.870315				744656				0.745971				749694				0.6829
	ACH-000466	SNU216	0		5.58325	5.31254	5.84173							759574				0.868587				738859				0.740165				749268				0.682512
	ACH-000467	HCC56	0		6.01707	6.21281	6.13373							755404				0.863818				738376				0.739681				748403				0.681724
	ACH-000468	PK45H	0		6.01574	5.93204	5.87731							752723				0.860752				735102				0.736401				747905				0.68127
	ACH-000469	YH13	0		5.44933	5.43099	5.52366							751474				0.859324				734204				0.735501				745212				0.678817
	ACH-000470	SW1463	0		5.84749	6.07196	5.61226							751211				0.859024				728668				0.729956				744403				0.67808
	ACH-000471	LI7	0	Y	6.18327	6.12102	6.4795							750752				0.858499				728484				0.729771				740832				0.674827
	ACH-000472	HSC2	1		6.16875	6.20529	6.1586							749879				0.8575				728292				0.729578				739159				0.673303
	ACH-000473	RT112	0		6.21981	6.28037	5.93896							748811				0.856279				727883				0.729169				737038				0.671372
	ACH-000475	HUH1	1	Y	6.43193	6.8748	6.05947							747990				0.85534				726644				0.727928				736533				0.670912
	ACH-000476	JHH4	0		6.12482	5.7577	5.81135							747949				0.855293				726099				0.727382				735670				0.670125
	ACH-000477	MALME3M	0		5.23801	5.3863	5.36342							747899				0.855236				725159				0.726441				731695				0.666504
	ACH-000478	SNU387	0		4.96923	5.06437	5.48352							747492				0.854771				720266				0.721539				728496				0.663591
	ACH-000480	HUH7	0	Y	5.49077	5.5819	5.88398							745434				0.852417				719599				0.720871				727162				0.662376
	ACH-000481	NCIH2170	1	Y	6.3266	6.34833	6.77027							742733				0.849329				718718				0.719988				722191				0.657847
	ACH-000483	SNU182	0		5.61107	5.69284	5.58051							742679				0.849268				718492				0.719762				718448				0.654438
	ACH-000484	VMRCRCW	0		6.06983	5.90462	6.06583							742520				0.849085				715243				0.716507				716426				0.652596
	ACH-000485	GSU	0		5.94682	5.83387	6.04187							742509				0.849073				714080				0.715341				713192				0.64965
	ACH-000486	KU1919	0		6.01079	5.87694	6.04454							742061				0.84856				712560				0.713819				712696				0.649198
	ACH-000487	F36P	0		5.87071	5.49544	5.85321							741800				0.848262				712413				0.713672				711888				0.648462
	ACH-000488	TE11	1	Y	6.20889	6.29338	6.84748							741726				0.848178				712251				0.713509				710575				0.647266
	ACH-000490	SF767	0		#N/A	#N/A	#N/A							741219				0.847597				710333				0.711588				706521				0.643574
	ACH-000491	NCIH716	0		5.92598	6.03725	6.18082							740147				0.846372				708086				0.709337				695765				0.633776
	ACH-000493	SNU423	1		5.74742	5.85273	5.71098							738532				0.844525				705605				0.706852				695295				0.633348
	ACH-000495	TUHR4TKB	0		6.06401	6.20686	5.77637							737643				0.843509				703342				0.704585				694586				0.632701
	ACH-000496	NCIH1792	1	Y	6.24381	6.17688	6.20611							736798				0.842543				698733				0.699968				694548				0.632667
	ACH-000498	KO52	0		5.93604	5.82511	#N/A							734051				0.8394				694112				0.695339				689800				0.628342
	ACH-000499	EW8	0		#N/A	#N/A	#N/A							732546				0.83768				693089				0.694313				683106				0.622244
	ACH-000500	SNU46	0		5.81875	5.74709	5.49081							727716				0.832157				690817				0.692038				677995				0.617589
	ACH-000501	LS123	0		6.06115	5.96559	6.11667							723864				0.827751				682140				0.683345				677525				0.61716
	ACH-000502	TCCPAN2	0		5.78437	6.32823	6.44929							722740				0.826466				681511				0.682715				675616				0.615422
	ACH-000503	BICR16	1		5.97364	5.87237	5.7165							721881				0.825484				680132				0.681334				675263				0.615101
	ACH-000504	SNB75	0		5.88578	5.83347	5.75702							719731				0.823026				674204				0.675395				674585				0.614482
	ACH-000505	RKN	0		5.80857	5.89397	5.6001							716476				0.819303				673691				0.674881				674136				0.614073
	ACH-000507	KE39	0		5.58599	5.73262	5.03749							716247				0.819042				672823				0.674012				670537				0.610795
	ACH-000510	NCIH1299	0		6.05887	5.97126	5.47749							713785				0.816226				669299				0.670482				659496				0.600738
	ACH-000511	CALU1	1		4.73814	4.98218	5.15882							712963				0.815286				668584				0.669765				654761				0.596425
	ACH-000512	INA6	0		#N/A	#N/A	#N/A							709681				0.811534				668514				0.669695				654323				0.596025
	ACH-000514	NCIH1092	0		5.55106	5.42226	5.90188							708268				0.809918				665743				0.66692				654117				0.595838
	ACH-000516	CAL78	0		6.04771	6.0863	5.54636							707242				0.808744				659708				0.660874				647658				0.589955
	ACH-000517	SNU410	0		5.55078	5.2979	5.73508							703865				0.804883				655819				0.656978				647580				0.589883
	ACH-000518	CAL33	0		6.03649	6.17562	6.04857							703831				0.804844				655299				0.656457				645355				0.587857
	ACH-000520	59M	0		5.96533	5.99659	5.96762							703290				0.804225				646307				0.647449				642187				0.584971
	ACH-000521	NCIH2030	1	Y	6.12498	6.18192	6.36184							700683				0.801244				639653				0.640784				641585				0.584423
	ACH-000522	UMUC3	0		5.59396	5.09362	5.32685							700260				0.80076				639456				0.640586				640264				0.58322
	ACH-000524	KURAMOCHI	0		5.70791	5.95782	6.02537							699206				0.799555				634489				0.63561				638747				0.581838
	ACH-000527	OVISE	0		6.07478	6.37567	6.50157							698715				0.798993				634257				0.635378				638261				0.581395
	ACH-000528	ABC1	0		5.83484	5.77581	6.04418							696640				0.796621				629065				0.630176				631580				0.575309
	ACH-000532	SNU61	0		5.8707	5.75465	6.2683							695176				0.794946				625325				0.62643				628170				0.572203
	ACH-000533	NCIH2004RT	0		#N/A	#N/A	#N/A							692420				0.791795				621785				0.622884				627133				0.571259
	ACH-000535	BXPC3	0		6.07327	6.16673	6.11539							685919				0.784361				621186				0.622284				624970				0.569288
	ACH-000537	SNU761	0		5.56974	5.35416	5.95578							685481				0.783861				621071				0.622168				620813				0.565502
	ACH-000541	KMS34	0		5.65315	5.24846	5.87488							683655				0.781773				616860				0.617949				619737				0.564521
	ACH-000542	HEYA8	0		5.73233	5.83936	5.75057							682836				0.780836				616105				0.617194				614882				0.560099
	ACH-000544	OE21	1	Y	6.15765	6.21515	6.20987							679094				0.776556				611245				0.612325				611179				0.556725
	ACH-000545	VMCUB1	1		6.39027	6.41142	5.97558							675255				0.772166				609258				0.610334				610312				0.555936
	ACH-000546	HSC4	0		5.8093	5.86856	5.66338							674029				0.770765				608626				0.609701				609746				0.555421
	ACH-000547	HT1197	0		6.08657	6.19284	6.049							667353				0.76313				607399				0.608472				609708				0.555386
	ACH-000548	BHY	0		6.0499	6.23909	5.71329							665095				0.760548				598607				0.599665				606787				0.552725
	ACH-000549	SNU1076	0		6.09395	5.89954	5.99355							663755				0.759015				598152				0.599209				606306				0.552287
	ACH-000550	IGR39	0	Y	5.53156	5.78125	5.67695							663497				0.758721				597503				0.598559				606219				0.552208
	ACH-000551	K562	1		5.42775	4.80226	5.37072							658801				0.753351				597092				0.598147				603909				0.550103
	ACH-000552	HT29	0		6.11824	6.28215	6.20499							653640				0.74745				596781				0.597835				597538				0.5443
	ACH-000554	UACC893	0		5.55976	5.06818	5.66671							651419				0.744909				595347				0.596399				596857				0.543679
	ACH-000556	SIHA	0		#N/A	#N/A	#N/A							650694				0.74408				593384				0.594432				588988				0.536512
	ACH-000557	AML193	0		5.88412	5.77096	5.38978							648883				0.74201				590153				0.591196				586092				0.533874
	ACH-000558	A172	0		6.14293	6.09633	5.5814							644620				0.737135				588358				0.589397				584674				0.532582
	ACH-000561	TDOTT	0	Y	6.33769	6.34937	5.76882							643533				0.735892				582201				0.58323				581610				0.529792
	ACH-000562	HCC78	0		5.92554	5.66506	5.76797							639429				0.731198				579460				0.580484				579233				0.527626
	ACH-000563	EBC1	1		5.97773	5.86242	5.76285							628987				0.719259				578114				0.579135				573777				0.522656
	ACH-000565	RCM1	0		5.75047	5.67748	5.75272							627167				0.717177				578078				0.579099				571501				0.520583
	ACH-000570	YKG1	0		6.11363	6.51718	6.32938							623246				0.712693				577325				0.578345				570685				0.519839
	ACH-000571	T98G	0	Y	6.38556	6.36673	6.56076							619531				0.708444				576483				0.577502				567281				0.516739
	ACH-000573	MDAMB436	0	Y	#N/A	#N/A	#N/A							617779				0.706442				574499				0.575514				565879				0.515462
	ACH-000576	KMS27	0		5.6463	5.46976	5.69562							615233				0.70353				573840				0.574854				564999				0.51466
	ACH-000577	JHH2	0		5.8755	5.78347	5.65457							611367				0.699109				572696				0.573707				563077				0.51291
	ACH-000579	UACC257	0		6.16601	6.45383	5.94865							610015				0.697563				572395				0.573406				554358				0.504968
	ACH-000580	C32	0		5.2234	5.1094	5.24726							608656				0.696009				572279				0.57329				551100				0.501999
	ACH-000581	SNU16	0		6.09556	6.0511	6.03849							607689				0.694903				569692				0.570699				548498				0.49963
	ACH-000583	MC116	0		5.41017	5.39999	#N/A							607163				0.694302				569382				0.570388				547455				0.49868
	ACH-000584	JHOS4	1		5.88411	5.77714	6.03034							601494				0.68782				568390				0.569394				547182				0.498431
	ACH-000585	EPLC272H	0		5.534	5.8767	6.09948							597895				0.683704				558580				0.559567				547138				0.49839
	ACH-000587	NCIH1975	0		5.95104	5.96561	6.1356							590311				0.675032				558170				0.559156				543353				0.494943
	ACH-000588	KMS26	0		5.53203	5.50918	5.67121							588896				0.673414				556295				0.557277				540785				0.492604
	ACH-000589	NCIH1437	1	Y	6.08027	6.28724	6.43112							585779				0.669849				552245				0.553221				540679				0.492507
	ACH-000591	LN235	0		#N/A	#N/A	#N/A							582197				0.665752				551308				0.552282				540654				0.492484
	ACH-000592	TM31	0		5.82868	5.97796	6.24693							580935				0.66431				544952				0.545915				539493				0.491427
	ACH-000593	BC3C	1	Y	5.54195	5.90709	6.50124							579080				0.662188				544362				0.545324				539164				0.491127
	ACH-000595	LN229	0		6.25204	6.3201	6.16532							576003				0.65867				543903				0.544864				538592				0.490605
	ACH-000596	LCLC97TM1	0		6.08619	6.18953	6.24514							572038				0.654136				543371				0.544332				538363				0.490397
	ACH-000597	TTC709	0		#N/A	#N/A	#N/A							562961				0.643756				540283				0.541237				538170				0.490222
	ACH-000599	PATU8902	0		6.24192	6.20358	6.01928							562948				0.643742				536817				0.537766				534513				0.48689
	ACH-000600	SLR26	0		#N/A	#N/A	#N/A							562686				0.643442				535396				0.536342				533849				0.486286
	ACH-000601	MIAPACA2	0		6.08878	6.29038	6.26844							562064				0.64273				532801				0.533742				533001				0.485513
	ACH-000602	M07E	0		5.88398	5.88371	5.81921							559008				0.639236				531271				0.532209				526356				0.47946
	ACH-000604	KYO1	0		6.03485	6.03207	6.15345							554474				0.634051				530435				0.531372				525564				0.478739
	ACH-000605	TE6	1	Y	6.62587	6.66835	6.81659							551857				0.631059				527971				0.528904				520592				0.47421
	ACH-000606	PECAPJ34CLONEC12	0		5.81338	5.81044	6.00394							550036				0.628976				525826				0.526756				519974				0.473647
	ACH-000607	KYM1	0		3.93988	4.35019	5.96487							549480				0.62834				525636				0.526565				519561				0.47327
[truncated: 588 more rows]

## Sheet: NRF2groups_coessentialities
NRF2 Coessential Genes Dependency Scores									NRF2 Coessential Genes Dependency Scores by group															Statistical tests
[truncated: 974 more rows]

[truncated: 1 more sheets: NRF2groups_lineages]
