# Supplementary material for: Excess cysteine drives conjugate formation and impairs proliferation of NRF2-activated cancer cells
Source: Nat Metab. 2026 Apr 7;8(4):840–54. doi: 10.1038/s42255-026-01499-8 (PMC13121033; doi:10.1038/s42255-026-01499-8)
Supplement: Supplementary file 10 — Source data and statistical test results for Extended Data Fig. 2. [file 42255_2026_1499_MOESM10_ESM.xlsx]

## Sheet: ExtData2B+C
Calculated metabolite fluxes in the media for each cell line (negative values are consumed, positive values are excreted)																																			Statistical tests: two way ANOVA with Sidak's correction
		KKU100				SNU308				SSP25				TFK1				OCUG1				YSCCC				CCLP1				RBE
		Slope	Std Error	R squared		Slope	Std Error	R squared		Slope	Std Error	R squared		Slope	Std Error	R squared		Slope	Std Error	R squared		Slope	Std Error	R squared		Slope	Std Error	R squared		Slope	Std Error	R squared			NRF2on group (KKU100, SNU308, SSP25, TFK1 OCUG1) versus NRF2off group (YSCCC, CCLP1. RBE)
Relevant figures: Figure 1B, Extended Data Figure 2B and C																																			Amino acids in media
Amino acids (micromoles/cell-microliter-hour)																																			Šídák's multiple comparisons test	Predicted (LS) mean diff.	95.00% CI of diff.	Below threshold?	Summary	Adjusted P Value
Alanine pos		0.004295	0.0002976	0.8815		0.007235	0.000297	0.9503		0.01194	0.0003427	0.9798		0.003525	0.0002288	0.8944		0.00456	0.0002803	0.9232		0.004553	0.0003695	0.9211		0.001799	0.0002709	0.863		0.005041	0.0005579	0.921			Glutamine	-0.0001973	-0.004440 to 0.004045	No	ns	>0.9999
Arginine pos		-0.001546	0.0002642	0.5501		-0.0009036	0.0002286	0.3351		-0.0004862	0.0003814	0.06106		-0.001748	0.0004031	0.4018		-0.001839	0.0002813	0.66		-0.001026	0.0003627	0.3812		-0.003277	0.000631	0.7939		-0.001059	0.0005203	0.3717			Cystine	0.007634	0.003391 to 0.01188	Yes	****	<0.0001
Asparagine pos		9.859e-05	6.968e-06	0.8773		0.0003777	1.657e-05	0.9437		0.0001844	7.535e-06	0.9599		0.0003346	3.135e-05	0.8027		3.629e-05	4.434e-06	0.7527		0.0001694	1.114e-05	0.9467		0.0007819	8.789e-05	0.9187		0.0001654	8.213e-06	0.983			Leucine	0.0006682	-0.003574 to 0.004911	No	ns	>0.9999
Aspartate neg		0.0002086	5.112e-05	0.3729		0.0006653	7.366e-05	0.7247		0.0004177	2.457e-05	0.9204		9.239e-05	1.164e-05	0.6924		0.0002169	1.316e-05	0.9251		0.0007273	0.0001085	0.7756		3.877e-05	1.591e-05	0.4591		7.317e-05	2.493e-05	0.5518			Serine	4.303e-05	-0.004199 to 0.004286	No	ns	>0.9999
Cystine pos		-0.002853	0.0002929	0.7915		-0.01644	0.001105	0.9568		-0.005081	0.0006513	0.7918		-0.008737	0.0009075	0.8607		-0.01219	0.0009362	0.9287		-0.00103	0.0001278	0.8331		-0.002197	0.0003821	0.8253		-0.001053	0.0001987	0.8003			Isoleucine	0.0005474	-0.003695 to 0.004790	No	ns	>0.9999
Glutamate neg		0.006475	0.001375	0.4699		0.02879	0.0007735	0.9928		0.01679	0.00175	0.8519		0.02085	0.001378	0.9386		0.02634	0.001965	0.9325		0.004865	0.0005327	0.8651		0.002999	0.0003769	0.9005		0.001713	0.0002288	0.889			Valine	0.0006273	-0.003615 to 0.004870	No	ns	>0.9999
Glutamine pos		-0.0254	0.002432	0.7957		-0.02716	0.002118	0.8414		-0.02843	0.002618	0.8251		-0.02964	0.003285	0.7441		-0.0271	0.001828	0.909		-0.0207	0.002069	0.8851		-0.03317	0.005028	0.8615		-0.02936	0.002621	0.9472			Glycine	-0.0002083	-0.004451 to 0.004034	No	ns	>0.9999
Glycine neg		-0.002274	0.0004224	0.5086		-0.0003129	0.0003473	0.02551		-0.000548	0.000556	0.0374		-0.00213	0.000515	0.3791		-0.002343	0.0005054	0.4942		-0.001316	0.0005905	0.2765		-0.003237	0.0006739	0.7672		-0.0006366	0.0008096	0.08117			Lysine	-0.001109	-0.005351 to 0.003134	No	ns	0.9997
Isoleucine pos		-0.002816	0.0006245	0.4208		-0.003213	0.0005791	0.4982		-0.001121	0.001027	0.04548		-0.004036	0.0008207	0.4634		-0.003096	0.0007447	0.4399		-0.001162	0.000925	0.1083		-0.004402	0.001283	0.6271		-0.001363	0.001411	0.1177			Arginine	-0.0004828	-0.004725 to 0.003760	No	ns	>0.9999
Leucine pos		-0.003608	0.0006365	0.5343		-0.004099	0.0005316	0.6573		-0.001968	0.0009777	0.1395		-0.0058	0.0009711	0.5602		-0.003981	0.0006767	0.6113		-0.001748	0.0008648	0.2391		-0.005783	0.001285	0.7432		-0.002138	0.00141	0.2471			Threonine	-0.0003671	-0.004610 to 0.003875	No	ns	>0.9999
Lysine pos		-0.002178	0.0007472	0.2329		-2.739e-05	0.0005969	6.791e-05		0.0009645	0.0009532	0.03934		-0.001997	0.001172	0.09394		-0.002422	0.0006353	0.3978		-0.0008176	0.0009697	0.05185		-0.004676	0.001571	0.5587		-0.001228	0.001006	0.1753			Phenylalanine	-6.737e-05	-0.004310 to 0.004175	No	ns	>0.9999
Methionine pos		-0.0008612	0.0001386	0.5798		-0.0004553	0.000122	0.3099		-0.0002438	0.0002152	0.04882		-0.001139	0.0001792	0.5906		-0.0008697	0.0001421	0.63		-0.0003532	0.0002078	0.1817		-0.001204	0.0002976	0.7003		-0.000481	0.0002696	0.3125			Tyrosine	-7.75e-05	-0.004320 to 0.004165	No	ns	>0.9999
Phenylalanine pos		-0.001018	0.0002729	0.3321		-0.0007094	0.0002712	0.1808		0.0001019	0.0005324	0.001464		-0.001354	0.0003758	0.3167		-0.001266	0.000374	0.3423		-0.0002895	0.000421	0.03508		-0.00202	0.0007437	0.5131		-0.0004399	0.0004791	0.1075			Methionine	3.44e-05	-0.004208 to 0.004277	No	ns	>0.9999
Proline pos		0.0002585	2.143e-05	0.8387		0.0005382	2.557e-05	0.9346		0.001475	4.987e-05	0.9722		0.0003672	3.046e-05	0.8385		0.001243	5.494e-05	0.9588		0.0006511	4.659e-05	0.9376		4.345e-05	3.77e-05	0.1595		0.0006099	3.718e-05	0.9746			Tryptophan	6.664e-05	-0.004176 to 0.004309	No	ns	>0.9999
Serine neg		-0.002711	0.0002524	0.8048		-0.003665	0.0002345	0.8873		-0.001317	0.0003792	0.3253		-0.003609	0.0004201	0.725		-0.004368	0.0002589	0.9283		-0.003324	0.0002553	0.9288		-0.005478	0.0005655	0.9306		-0.0004709	0.0005049	0.1105
Threonine neg		-0.001297	0.0004692	0.2144		-0.0009325	0.0003704	0.1697		0.001247	0.0008511	0.07911		-0.001844	0.0007105	0.1939		-0.001958	0.0006214	0.311		-0.0001682	0.0007818	0.003547		-0.003279	0.00117	0.5288		-0.0005249	0.0009671	0.04039			Amino acids not provided in media
Tryptophan pos		-0.0004266	7.432e-05	0.5406		-0.0002401	5.913e-05	0.3472		-0.0001336	0.0001137	0.05234		-0.0004254	8.555e-05	0.469		-0.000407	8.438e-05	0.514		-0.0001559	9.176e-05	0.1818		-0.0005266	0.000149	0.641		-9.719e-05	7.459e-05	0.1952			Glutamate	-0.01666	-0.02371 to -0.009605	Yes	****	<0.0001
Tyrosine pos		-0.0009764	0.0002729	0.3138		-0.0005383	0.0002532	0.1273		0.0001297	0.0004815	0.002894		-0.001394	0.0003839	0.3202		-0.001112	0.0003106	0.368		-0.0007354	0.0004078	0.2001		-0.001388	0.0006118	0.4239		-0.0004437	0.0005437	0.08687			Alanine	-0.002513	-0.009565 to 0.004538	No	ns	0.8712
Valine pos		-0.00248	0.0006316	0.3552		-0.002243	0.000523	0.3724		-0.0006967	0.001051	0.01729		-0.003643	0.0007615	0.4498		-0.003166	0.0008101	0.4098		-0.0007702	0.0008918	0.05426		-0.003572	0.00146	0.461		-0.001113	0.001016	0.1466			Proline	-0.0003416	-0.007393 to 0.006710	No	ns	>0.9999
Sugars (micromoles/cell-microliter-hour)																																			Aspartate	-4.043e-05	-0.007092 to 0.007011	No	ns	>0.9999
Glucose neg		-0.1586	0.03217	0.7086		-0.1737	0.02388	0.8027		-0.222	0.05058	0.7336		-0.229	0.04656	0.7075		-0.2075	0.02359	0.9508		-0.2097	0.01918	0.9019		-0.2143	0.03852	0.8155		-0.1572	0.02558	0.8436			Asparagine	0.0001659	-0.006886 to 0.007218	No	ns	>0.9999
Lactate neg		0.1349	0.01549	0.8835		0.2075	0.01365	0.9467		0.2301	0.01011	0.9867		0.2125	0.01604	0.9461		0.2275	0.02035	0.969		0.2773	0.01487	0.964		0.138	0.007425	0.9801		0.1118	0.005203	0.9851
																																			Sugars
																																			Glucose	0.004427	-0.08514 to 0.09399	No	ns	0.9903
																																			Lactate	-0.0268	-0.1164 to 0.06277	No	ns	0.708

## Sheet: ExtData2D
	Cys-NEM	Cys-NEM D2	Cys-NEM RR	Cys-NEM Quant from Standard Curve (uM)	CYS-NEM Quant after factoring Cell Volume Dilution			GSH-NEM	GSH-NEM D2	GSH-NEM RR	GSH-NEM Quant Standard Curve	GSH-NEM quant after factoring Cell Volume Dilution
SNU308	4235930456	39500918406	0.107236	15.1632	424.569			5074224704	384401133	13.2003	2.00721	56.202
	4393300306	39279457995	0.111847	16.0622	449.742			5242923793	366098150	14.3211	2.27045	63.5726
	4558872301	36429572194	0.125142	18.7303	524.447			5539932859	362955186	15.2634	2.50013	70.0037
TFK1	3239601564	37125421299	0.087261	11.4369	320.232			5510223594	375948919	14.6568	2.35143	65.8399
	3352645746	37383212603	0.0896832	11.8734	332.456			5828764372	375394472	15.527	2.56572	71.8402
	3042486294	38813985343	0.0783863	9.87589	276.525			4686403449	345980717	13.5453	2.08706	58.4376
SSP25	1946740515	50495361692	0.0385529	3.74041	104.731			3518982307	589202665	5.97245	0.604942	16.9384
	2090723189	50093503152	0.0417364	4.16932	116.741			3398028761	511905756	6.638	0.709757	19.8732
	2033284031	49292005060	0.0412498	4.10295	114.883			3976582680	617278001	6.44213	0.678323	18.9931
CCLP1	298342538	37270503248	0.00800479	0.435351	12.1898			969806182	470755071	2.06011	0.120979	3.38741
	310624194	38345293687	0.00810071	0.442505	12.3901			956327147	476038805	2.00893	0.116463	3.26096
	320238817	38043463034	0.00841771	0.466366	13.0582			1053050264	500594929	2.1036	0.124862	3.49613
YSCCC	517365210	42425385957	0.0121947	0.774419	21.6837			2041354696	497815744	4.10062	6.06748e+06	6.06748
	534912602	41331784672	0.0129419	0.840065	23.5218			2246895779	489232154	4.5927	7.30686e+06	7.30686
	1260851082	97191690377	0.0129728	0.842811	23.5987			5304092137	1160085501	4.57216	7.25334e+06	7.25334
Šídák's multiple comparisons test	Mean Diff.	95.00% CI of diff.	Below threshold?	Summary	Adjusted P Value			Šídák's multiple comparisons test	Mean Diff.	95.00% CI of diff.	Below threshold?	Summary	Adjusted P Value
CCLP1 vs. SNU308	-453.7	-525.3 to -382.1	Yes	****	<0.0001			CCLP1 vs. SNU308	-59.89	-71.54 to -48.23	Yes	****	<0.0001
CCLP1 vs. TFK1	-297.2	-368.8 to -225.6	Yes	****	<0.0001			CCLP1 vs. TFK1	-62	-73.65 to -50.35	Yes	****	<0.0001
YSCCC vs. SNU308	-443.3	-514.9 to -371.7	Yes	****	<0.0001			YSCCC vs. SNU308	-56.39	-68.04 to -44.74	Yes	****	<0.0001
YSCCC vs. TFK1	-286.8	-358.4 to -215.2	Yes	****	<0.0001			YSCCC vs. TFK1	-58.5	-70.16 to -46.85	Yes	****	<0.0001
CCLP1 vs. SSP25	-99.57	-171.2 to -27.99	Yes	**	0.0064			CCLP1 vs. SSP25	-15.22	-26.87 to -3.568	Yes	**	0.0099
YSCCC vs. SSP25	-89.18	-160.8 to -17.61	Yes	*	0.0135			YSCCC vs. SSP25	-11.73	-23.38 to -0.07240	Yes	*	0.0483

## Sheet: ExtData2E
Media consumption rate of CYS2 in media treated with 200 uM BSO or vehicle
		Vehicle		BSO
		Mean	SEM	Mean	SEM
	CYS	-1	0.171983	-0.959894	0.180999

## Sheet: ExtData2F
Analyte abundance, normalized to the average of NRF2off cell lines (YSCCC, CCLP1, RBE). Numbers in parentheses after analyte ID represent the NRF2 enrichment rank (low numbers are most enriched in NRF2on cells compared to NRF2off cells)
		KKU100			SNU308			SSP25			TFK1			OCUG1			YSCCC			CCLP1			RBE
	CYS (3)	37.09	41.4	39.3	8.34	7.06	7.09	79.07	59.02	89.04	42.11	40.1	43.33	27.97	19.48	22.04	0.17	0.53	0.26	0.28	0.82	1.31	2	1.85	1.79
	NAC (15)	11.0701	15.5733	18.44	4.45271	3.25777	3.67293	21.5158	17.3854	16.3613	10.5655	11.942	14.9524	19.186	27.7488	29.2377	1.08408	0.9513	0.542274	0.889293	0.988846	0.870656	1.18636	1.70807	0.779125
	GSSG (18)	3.7	5.57	5.39	11.19	10.45	11.95	4.57	2.56	4.1	3.06	4.04	4.4	5.07	6.32	6.69	1	1.07	0.87	0.77	0.9	0.71	1.01	1.54	1.14
	2SC (19)	4.43	6.58	6.16	1.76	1.8	2.28	4.68	5.17	4.16	0.65	0.77	1.15	8.03	12.68	12.23	0.85	1.3	1.37	0.47	0.35	0.64	1.22	1.54	1.26
	γ-EC (20)	0.66	0.66	0.66	13.85	15.2	16.63	2.71	2.9	2.64	2.8	2.34	2.52	1.62	1.7	1.15	0.74	1.04	0.76	0.91	1.01	1.07	1.17	1.23	1.05
	Lac-GS (23)	0.29	0.28	0.9	0.27	1.01	0.94	0.24	0.9	0.76	0.22	0.23	0.22	9.49	18.89	12.31	0.71	1.47	0.42	0.19	0.15	0.19	2.22	2.06	1.59
	GSH (26)	1.26	1.57	1.55	3.26	3.22	3.4	2.27	2.24	2.6	2.16	2.01	1.94	2.81	3.04	2.89	1.14	1.25	1.17	0.59	0.62	0.52	1.34	1.13	1.24
	GSF (28)	0.51	0.7	0.54	1.16	1.23	1.12	0.84	0.88	1.27	0.28	0.32	0.36	2.56	4.31	5.23	2.01	1.83	1.47	0.53	0.65	0.27	0.71	0.86	0.65
	CSA (29)	0.106084	0.122677	0.126943	0.197043	0.208839	0.232608	0.132143	0.150445	0.155452	0.12966	0.141185	0.129406	0.193504	0.201132	0.189758	0.134918	0.13302	0.140687	2.54208	3.14251	2.48961	0.14465	0.133338	0.139192
	From Supplementary Table 2_RMA tracing Hits
	Columns K-AH

## Sheet: ExtData2G
	2.679		From Supplementary Table 2_RMA tracing Hits
	3.934		RT_parent column
	3.988
	4.024
	4.31
	4.369
	4.392
	5.051
	5.092
	5.14
	5.54
	5.782
	7.019
	7.347
	7.722
	8.616
	8.666
	8.849
	9.109
	9.492
	9.769
	9.942
	9.998
	10.059
	10.114
	10.391
	11.783
	11.808
	12.496
