# Supplementary material for: Excess cysteine drives conjugate formation and impairs proliferation of NRF2-activated cancer cells
Source: Nat Metab. 2026 Apr 7;8(4):840–54. doi: 10.1038/s42255-026-01499-8 (PMC13121033; doi:10.1038/s42255-026-01499-8)
Supplement: Supplementary file 11 — Source data and statistical test results for Extended Data Fig. 3. [file 42255_2026_1499_MOESM11_ESM.xlsx]

## Sheet: ExtData3A
Metabolite levels, measured from SSP25 cell extracts cultured in standard media or low glucose media
	Standard Media			Low Glucose
Glucose	0.910974	1.01945	1.06958	0.0052349	0.0549075	0
Glucose-6-P	1.22528	0.989174	0.785544	0.108177	0.107513	0.122776
Ribose-5-P	0.706383	1.26745	1.02617	0.0370711	0	0.145008
Glyceraldehyde-3-P	1.07489	1.26858	0.65653	0.0278093	0	0
DHAP	0.912338	1.00068	1.08698	0.00678571	0	0.00185921
PEP	0.985034	1.04757	0.967393	0.768459	0.805231	0.85803
Pyruvate	1.00928	0.913429	1.07729	0.753373	1.06804	0.657061
Lactate	0.935246	1.01241	1.05234	0.120528	0.123692	0.112868
2SC	1.0346	0.96618	0.999223	1.11822	1.16177	1.71447
GSH	0.917112	1.03292	1.04997	1.18057	1.21522	1.24953
Lac-GS	1.07369	1.03155	0.894764	1.34597	1.13546	1.45902
GSF	0.847271	1.04646	1.10627	1.08411	0.704545	0.792751
GSSG	1.00252	0.913926	1.08355	1.69855	1.22516	1.45058
Two way ANOVA: Šídák's multiple comparisons test	Mean Diff.	95.00% CI of diff.	Below threshold?	Summary	Adjusted P Value
Standard Media - Low Glucose
Glucose	0.98	0.6113 to 1.349	Yes	****	<0.0001
Glucose-6-P	0.8872	0.5186 to 1.256	Yes	****	<0.0001
Ribose-5-P	0.9393	0.5707 to 1.308	Yes	****	<0.0001
Glyceraldehyde-3-P	0.9907	0.6221 to 1.359	Yes	****	<0.0001
DHAP	0.9971	0.6285 to 1.366	Yes	****	<0.0001
PEP	0.1894	-0.1792 to 0.5580	No	ns	0.829
Pyruvate	0.1738	-0.1948 to 0.5424	No	ns	0.8974
Lactate	0.881	0.5124 to 1.250	Yes	****	<0.0001
2SC	-0.3315	-0.7001 to 0.03712	No	ns	0.1109
GSH	-0.2151	-0.5837 to 0.1535	No	ns	0.6809
Lac-GS	-0.3135	-0.6821 to 0.05512	No	ns	0.1586
GSF	0.1395	-0.2291 to 0.5081	No	ns	0.9795
GSSG	-0.4581	-0.8267 to -0.08949	Yes	**	0.0058

## Sheet: ExtData3B
Volcano plots of low glucose/standard media for 3 cell lines
		SSP25				TFK1				OCUG1
		Log2 FC (Low Glucose/Standard Media)	Unknown	Known		Log2 FC (Low Glucose/Standard Media)	Unknown	Known		Log2 FC (Low Glucose/Standard Media)	Unknown	Known
	C133_5.5	0.906121	2.43522			0.0648829	0.158381			0.0648829	0.158381
	C147_4.3	0.339137	1.43109			-0.0758241	0.253096			-0.0758241	0.253096
	C149_5.8	0.364012	0.425188			-0.495329	0.898535			-0.495329	0.898535
	CSA	1.45891		0.800747		0.609755		0.587672		0.609755		0.587672
	C161_4.0	0.183963	0.857063			-0.132578	0.360371			-0.132578	0.360371
	NAC	0.92372		0.857063		-0.0405266		0.181326		-0.0405266		0.181326
	C175_2.7	0.760434	1.57958			-0.0697547	0.149245			-0.0697547	0.149245
	C175_3.9	0.258217	0.857063			-0.37501	0.898535			-0.37501	0.898535
	C175_4.0	-6.23026	1.82611			-4.67448	3.72125			-4.67448	3.72125
	C175_4.4	-5.54759	2.43522			-4.61176	2.79724			-4.61176	2.79724
	C191_10.4	-0.129734	0.238744			0.0186342	0.0615393			0.0186342	0.0615393
	C193_5.1	-0.932912	0.654611			-1.33643	0.898535			-1.33643	0.898535
	C193_7.3	-2.59161	2.03702			-2.05769	1.45306			-2.05769	1.45306
	C193_7.7	-4.21437	1.57958			-3.21893	1.32256			-3.21893	1.32256
	C204_4.4	-0.290709	0.655364			0.0071955	0.0636612			0.0071955	0.0636612
	C209_7.0	-4.52616	2.43522			-2.9771	3.01189			-2.9771	3.01189
	2SC	0.177599		0.655364		0.427606		0.55108		0.427606		0.55108
	g-EC	0.145351		0.959912		0.744161		1.57562		0.744161		1.57562
	C253_8.8	-1.76072	1.68969			-0.507788	1.57562			-0.507788	1.57562
	C270_5.1	1.53356	0.896511			0.151859	0.149245			0.151859	0.149245
	C283_9.5	-2.23923	2.43522			-3.5098	1.81057			-3.5098	1.81057
	GSH	0.284514		1.48495		-0.73865		1.2309		-0.73865		1.2309
	C348_9.1	0.0593553	0.17181			-0.93126	1.32256			-0.93126	1.32256
	lac-GS	0.387363		1.09386		-0.72977		0.691096		-0.72977		0.691096
	GSF	-0.0992781		0.210523		-0.312939		0.827403		-0.312939		0.827403
	C469_10.1	-0.822146	1.41074			-3.03032	1.32256			-3.03032	1.32256
	C512_10.1	-0.299028	0.210523			-0.485398	0.804693			-0.485398	0.804693
	GSSG	0.602172		1.16545		0.518031		0.823533		0.518031		0.823533

## Sheet: ExtData3C
Volcano plot of 2DG treatment/standard media in SSP25 cells
		Log2 FC (2DG/Vehicle	Unknown	Known
	C133_5.5	-0.416577	1.48709
	C147_4.3	-0.106716	0.382451
	C149_5.8	-1.10594	1.12161
	CSA	-0.635764		0.388898
	C161_4.0	-0.190174	0.448185
	NAC	-1.20158		1.54543
	C175_2.7	-0.0637107	0.211653
	C175_3.9	-0.813753	1.10397
	C175_4.0	-2.92906	2.89076
	C175_4.4	-3.11029	4.56864
	C191_10.4	-2.85621	1.98226
	C193_5.1	-2.39745	2.53047
	C193_7.3	-3.73831	3.81531
	C193_7.7	-6.17085	2.53047
	C204_4.4	0.290424	0.569235
	C209_7.0	-4.44505	4.56864
	2SC	0.695994		0.463288
	g-EC	-0.512514		1.27606
	C253_8.8	-3.05409	3.56225
	C270_5.1	-0.964658	1.12187
	C283_9.5	-0.464544	1.27606
	GSH	-0.185409		1.10397
	C348_9.1	-0.480156	1.05416
	lac-GS	-0.920298		1.21563
	GSF	-0.172831		0.398864
	C469_10.1	-0.121235	0.409408
	C512_10.1	-0.646112	0.608479
	GSSG	-1.00202		1.45918

## Sheet: ExtData3E-H
Isocor corrected (for natural abundance) fractional isotopologue distributions for metabolites from cell extracts of SSP25 cells cultured in 13C glucose as indicated
Glucose-6-Phosphate
	time in 13C glucose (hours)	M+0			M+1			M+2			M+3			M+4			M+5			M+6
	0	1	1	1	0	0	0	0	0	0	0	0	0	0	0	0	0	0	0	0	0	0
	0.08	0.098612	0.134691	0.0792697	0	0.0033943	0	0	0.00207142	0	0	0	0	0	0	0	0	0	0	0.901388	0.859843	0.92073
	0.5	0.0645688	0.057877	0.0401595	0.00075944	0	0.00123407	0	0	0	0	0	0.00096346	0	0	0	0	0	0	0.934672	0.942123	0.957643
	2	0.0844511	0.0563159	0.0564388	0	0.00171539	0	0.00046097	0	0	0	0	0.0017743	0	0	0	0	0	0	0.915088	0.941969	0.941787
	4	0.0490342	0.0530999	0.0555191	0.00061117	0	0	0	0	0	0	0	0	0	0	0	0	0	0	0.950355	0.9469	0.944481
	6	0.0507024	0.0492115	0.0680898	0	0	0	0	0	0	0	0	0	0	0	0	0	0	0	0.949298	0.950788	0.93191
	24	0.0460721	0.0540496	0.0604211	0	0	0	0	0	0	0	0	0.00054271	0	0	0	0	0	0	0.953928	0.94595	0.939036
DHAP
		M+0			M+1			M+2			M+3
	0	1	1	1	0	0	0	0	0	0	0	0	0
	0.08	0.0460708	0.0456505	0.0425489	0	0	0	0	0	0	0.953929	0.954349	0.957451
	0.5	0.0439374	0.0323987	0.0307213	0	0	0	0	0	0	0.956063	0.967601	0.969279
	2	0.0147152	0.0186885	0.0149725	0	0	0	0	0	0	0.985285	0.981312	0.985027
	4	0.0155961	0.0127858	0.014111	0	0	0	0	0	0	0.984404	0.987214	0.985889
	6	0.015393	0.0146873	0.0152611	0	0	0	0	0	0	0.984607	0.985313	0.984739
	24	0.00285216	0.00440047	0.00249513	0	0	0	0	0	0	0.997148	0.9956	0.997505
Phosphoenolpyruvate
		M+0			M+1			M+2			M+3
	0	1	1	1	0	0	0	0	0	0	0	0	0
	0.08	0	0	0	0	0	0	0	0	0.00517048	1	1	0.99483
	0.5	0	0	0	0	0	0	0	0	0	1	1	1
	2	0	0	0	0	0	0	0	0	0	1	1	1
	4	0	0	0	0	0	0	0	0	0	1	1	1
	6	0	0	0	0	0	0	0	0	0	1	1	1
	24	0	0	0	0	0	0	0	0	0	1	1	1
Pyruvate
		M+0			M+1			M+2			M+3
	0	1	1	1	0	0	0	0	0	0	0	0	0
	0.08	0.417045	0.972078	0.391841	0	0.00501776	0	0	0	0	0.582955	0.0229044	0.608159
	0.5	0.457777	0.471594	0.383539	0	0	0	0	0	0	0.542223	0.528406	0.616461
	2	0.229046	0.277828	0.270448	0	0	0	0	0	0	0.770954	0.722172	0.729552
	4	0.32388	0.262558	0.21611	0	0	0	0	0	0	0.67612	0.737442	0.78389
	6	0.298113	0.268742	0.209087	0	0	0	0	0	0	0.701887	0.731258	0.790913
	24	0.111928	0.116736	0.0852577	0	0	0	0	0	0	0.888072	0.883264	0.914742
C253_8.8
		M+0			M+1			M+2			M+3			M+4			M+5
	0	1	1	1	0	0	0	0	0	0	0	0	0	0	0	0	0	0	0
	0.08	1	0.994855	1	0	0	0	0	0	0	0	0	0	0	0	0	0	0.00514498	0
	0.5	0.961233	0.946695	0.953982	0	0	0	0	0	0	0	0.00121639	0.00330562	0	0	0.00114127	0.0387672	0.0520884	0.0415715
	2	0.387837	0.328971	0.326896	0	0	0	0.00510391	0.0126424	0.0142099	0.00981958	0.00064956	0.00686172	0.00147087	0	0	0.595768	0.657737	0.652032
	4	0.152091	0.16335	0.137267	0	0	0	0.0137207	0.0136068	0.00716095	0	0.00448476	0.00426447	0	0	0	0.834188	0.818558	0.851308
	6	0.0857037	0.0776042	0.0878914	0	0	0	0.00602649	0.00954965	0.00346202	0	0.00051614	0.00338616	0	0	0	0.90827	0.91233	0.90526
	24	0	0.00375823	0.0141642	0.00165257	0	0	0.0023874	0.00437934	0.00212814	0	0	0	0	0	0	0.99596	0.991862	0.983708
C193_7.7
		M+0			M+1			M+2			M+3
	0	1	1	1	0	0	0	0	0	0	0	0	0
	0.08	0.992778	0.990439	0.993071	0	0	0	0	0	0	0.00722153	0.0095608	0.00692861
	0.5	0.61812	0.60899	0.603467	0	0	0	0	0	0	0.38188	0.39101	0.396533
	2	0.113766	0.123445	0.115955	0	0	0	0	0	0	0.886234	0.876555	0.884045
	4	0.0419715	0.0290858	0.0269795	0.00092297	0	0.00134302	0	0	0	0.957105	0.970914	0.971678
	6	0.0129107	0.00846201	0.0113521	0	0	9.9839e-05	0	0	0	0.987089	0.991538	0.988548
	24	0.00230983	0.00351997	0.00089769	0	0	0	0	0	0	0.99769	0.99648	0.999102
C193_7.3
		M+0			M+1			M+2			M+3
	0	1	1	1	0	0	0	0	0	0	0	0	0
	0.08	1	1	0.99938	0	0	0	0	0	0	0	0	0.00062015
	0.5	0.978353	0.974968	0.982354	0	0	0	0	0	0	0.0216472	0.0250323	0.0176462
	2	0.476446	0.491199	0.502734	0	0	0	0	0	0	0.523554	0.508801	0.497266
	4	0.20116	0.196336	0.170311	0	0	0	0	0	0	0.79884	0.803664	0.829689
	6	0.0598344	0.0590951	0.0605605	0	0	0	0	0	0	0.940166	0.940905	0.939439
	24	0.00458745	0.00611003	0.00669333	0	0	0	0	0	0	0.995413	0.99389	0.993307
C209_7.0
		M+0			M+1			M+2			M+3
	0	1	1	1	0	0	0	0	0	0	0	0	0
	0.08	0.900257	0.896232	0.897122	0	0	0	0	0	0	0.0997434	0.103768	0.102878
	0.5	0.177713	0.158662	0.160215	0	0	0	0	0	0	0.822287	0.841338	0.839785
	2	0.0486421	0.0451795	0.0451534	0	0	0	0	0	0	0.951358	0.954821	0.954847
	4	0.0305484	0.0300308	0.0341721	0	0	0	0	0	0	0.969452	0.969969	0.965828
	6	0.0190936	0.0172252	0.0182722	0	0	0	0	0	0	0.980906	0.982775	0.981728
	24	0.00491448	0.00441013	0.00831966	0	0	0	0	0	0	0.995086	0.99559	0.99168
C175_4.0
		M+0			M+1			M+2			M+3
	0	1	1	1	0	0	0	0	0	0	0	0	0
	0.08	0.239615	0.14425	0.137876	0	0	0	0	0	0	0.760385	0.85575	0.862124
	0.5	0	0.128271	0.140445	0	0	0	0	0	0	1	0.871729	0.859555
	2	0.0901287	0.153664	0.11876	0	0	0	0	0	0	0.909871	0.846336	0.88124
	4	0.243088	0.122607	0.0910691	0	0	0	0	0	0.0035239	0.756912	0.877393	0.905407
	6	0.0582715	0.0987464	0.121521	0	0	0	0	0	0.00270696	0.941728	0.901254	0.875772
	24	0.0447606	0.0412242	0.0507814	0	0	0	0	0	0	0.955239	0.958776	0.949219
C175_4.4
		M+0			M+1			M+2			M+3
	0	1	1	1	0	0	0	0	0	0	0	0	0
	0.08	0.107585	0.127171	0.133279	0	0	0	0	0	0	0.892415	0.872829	0.866721
	0.5	0.186223	0.105075	0.12038	0	0	0	0	0	0	0.813777	0.894925	0.87962
	2	0.111438	0.113402	0.0985374	0	0	0	0	0	0	0.888562	0.886598	0.901463
	4	0.147673	0.113429	0.094171	0	0	0	0	0	0	0.852327	0.886571	0.905829
	6	0.0979613	0.0631222	0.0934641	0	0	0	0	0	0	0.902039	0.936878	0.906536
	24	0.0503493	0.031206	0.0401493	0	0	0	0	0	0	0.949651	0.968794	0.959851
C193_5.1
		M+0			M+1			M+2			M+3
	0	1	1	1	0	0	0	0	0	0	0	0	0
	0.08	0.958992	0.917579	0.964943	0	0	0	0	0	0	0.0410084	0.0824213	0.0350568
	0.5	0.797226	0.7496	0.770601	0	0	0	0	0	0	0.202774	0.2504	0.229399
	2	0.513632	0.580884	0.596579	0	0	0	0	0	0	0.486368	0.419116	0.403421
	4	0.363246	0.416236	0.436369	0	0	0	0	0	0	0.636754	0.583764	0.563631
	6	0.4166	0.490375	0.466054	0	0	0	0	0	0	0.5834	0.509625	0.533946
	24	0.450487	0.59828	0.554058	0	0	0	0	0	0	0.549513	0.40172	0.445942
C283_9.5
		M+0			M+1			M+2			M+3			M+4			M+5			M+6
	0	1	0.997884	1	0	0	0	0	0	0	0	0	0	0	0	0	0	0	0	0	0.00211555	0
	0.08	0.861546	0.170744	0.868002	0	0	0	0	0	0	0	0	0	0	0	0	0	0	0	0.138454	0.829256	0.131998
	0.5	0.705512	0.758413	0.741878	0	0	0	0	0	0	0	0	0	0	0	0	0	0	0	0.294488	0.241587	0.258122
	2	0.419244	0.396694	0.381863	0	0	0	0	0	0	0	0	0	0	0	0	0	0	0	0.580756	0.603306	0.618137
	4	0.289589	0.269172	0.285611	0	0	0	0	0	0	0	0	0	0	0	0	0	0	0	0.710411	0.730828	0.714389
	6	0.178623	0.200729	0.203235	0	0	0	0	0	0	0	0	0	0	0	0	0	0	0	0.821377	0.799271	0.796765
	24	0.00514292	0.00335108	0.0146721	0	0	0	0	0	0	0	0	0.00253881	0	0	0	0	0	0	0.994857	0.996649	0.982789
C191_10.4
		M+0			M+1			M+2			M+3
	0	1	1	1	0	0	0	0	0	0	0	0	0
	0.08	0.684089	0.993587	0.700802	0	0	0	0	0	0	0.315911	0.00641321	0.299198
	0.5	0.616272	0.610949	0.535414	0	0	0	0	0	0	0.383728	0.389051	0.464586
	2	0.321981	0.352513	0.339824	0	0	0	0	0	0	0.678019	0.647487	0.660176
	4	0.389485	0.323497	0.257901	0	0	0	0	0	0	0.610515	0.676503	0.742099
	6	0.312597	0.267896	0.252787	0	0	0	0	0	0	0.687403	0.732104	0.747213
	24	0.107718	0.077479	0.104208	0	0	0	0	0	0	0.892282	0.922521	0.895792
C469_10.1
		M+0			M+1			M+2			M+3			M+4			M+5			M+6
	0	1	0.975535	1	0	0.0244653	0	0	0	0	0	0	0	0	0	0	0	0	0	0	0	0
	0.08	0.991634	0.445272	0.989843	0	0.00448691	0	0	0	0	0	0	0	0	0	0	0.00836565	0.493319	0	0	0.0569227	0.0101572
	0.5	0.970871	0.969697	0.93401	0	0	0	0	0	0	0	0	0	0	0	0	0	0	0	0.0291294	0.0303028	0.0659904
	2	0.753647	0.764754	0.793476	0	0	0	0	0	0	0	0	0	0	0	0	0	0	0	0.246353	0.235246	0.206524
	4	0.615453	0.605407	0.575198	0	0	0	0	0	0	0	0	0	0	0	0	0	0	0	0.384547	0.394593	0.424802
	6	0.522313	0.443578	0.486679	0	0	0	0	0	0	0	0	0	0	0	0.00208258	0	0	0	0.477687	0.556422	0.511238
	24	0.0116096	0.0369028	0	0	0	0	0	0	0	0	0	0	0	0	0	0	0	0	0.98839	0.963097	1
Lac-GS
		M+0			M+1			M+2			M+3			M+4			M+5			M+6			M+7			M+8			M+9			M+10			M+11			M+12			M+13
	0	1	1	1	0	0	0	0	0	0	0	0	0	0	0	0	0	0	0	0	0	0	0	0	0	0	0	0	0	0	0	0	0	0	0	0	0	0	0	0	0	0	0
	0.08	1	1	1	0	0	0	0	0	0	0	0	0	0	0	0	0	0	0	0	0	0	0	0	0	0	0	0	0	0	0	0	0	0	0	0	0	0	0	0	0	0	0
	0.5	1	1	1	0	0	0	0	0	0	0	0	0	0	0	0	0	0	0	0	0	0	0	0	0	0	0	0	0	0	0	0	0	0	0	0	0	0	0	0	0	0	0
	2	1	1	1	0	0	0	0	0	0	0	0	0	0	0	0	0	0	0	0	0	0	0	0	0	0	0	0	0	0	0	0	0	0	0	0	0	0	0	0	0	0	0
	4	1	1	1	0	0	0	0	0	0	0	0	0	0	0	0	0	0	0	0	0	0	0	0	0	0	0	0	0	0	0	0	0	0	0	0	0	0	0	0	0	0	0
	6	0.881224	0.867688	0.969453	0	0	0	0	0	0	0.118776	0.132312	0.0305466	0	0	0	0	0	0	0	0	0	0	0	0	0	0	0	0	0	0	0	0	0	0	0	0	0	0	0	0	0	0
	24	0.332941	0.298537	0.222682	0	0	0	0	0	0	0.667059	0.701463	0.777318	0	0	0	0	0	0	0	0	0	0	0	0	0	0	0	0	0	0	0	0	0	0	0	0	0	0	0	0	0	0
C270_5.1
		M+0			M+1			M+2			M+3			M+4			M+5			M+6			M+7			M+8			M+9			M+10			M+11				Sum M+1-M+11
	0	0.994737	0.998834	0.999479	0	0	0	0	0	0	0	0	0	0	0	0	0	0	0	0.00526265	0.00116649	0.000521089	0	0	0	0	0	0	0	0	0	0	0	0	0	0	0	0.00526265	0.00116649	0.00052109
	0.08	0.999414	0.999499	0.999013	0	0	0	0	0	0	0	0	0	0	0	0	0	0	0	0.000230771	0.000500936	0.000987293	0.000355269	0	0	0	0	0	0	0	0	0	0	0	0	0	0	0.00058604	0.00050094	0.00098729
	0.5	0.996032	0.998839	0.995336	0	0	0	0	0	0	0	0	0	0	0	0	0	0	0	0.00387396	0.000951558	0.00466395	9.40695e-05	0.000209358	0	0	0	0	0	0	0	0	0	0	0	0	0	0.00396803	0.00116092	0.00466395
	2	0.999301	0.996771	0.997255	0	0	0	0	0	0	0	0	0	0	0	0	0	0	0	0.00069868	0.00316439	0.00274496	0	6.48264e-05	0	0	0	0	0	0	0	0	0	0	0	0	0	0.00069868	0.00322922	0.00274496
	4	0.99884	0.990949	0.988585	0	0	0	0	0	0	0	0	0	0	0	0	0	0	0	0.00116002	0.00904885	0.0114153	0	2.00802e-06	0	0	0	0	0	0	0	0	0	0	0	0	0	0.00116002	0.00905086	0.0114153
	6	0.995281	0.995352	0.995942	0	0	0	0	0	0	0	0	0	0	0	0	0	0	0	0.0035568	0.00376964	0.00405837	0.000655448	0	0	0	0.00087869	0	0	0	0	0	0	0	0	0	0	0.00421225	0.00464833	0.00405837
	24	0.993675	0.980277	0.970665	0	0	0	0	0	0	0	0	0	0	0	0	0	0	0	0.00328639	0.0181149	0.0243453	0	0.00160798	0.00499015	0.0030386	0	0	0	0	0	0	0	0	0	0	0	0.00632498	0.0197229	0.0293355
