# Supplementary material for: Excess cysteine drives conjugate formation and impairs proliferation of NRF2-activated cancer cells
Source: Nat Metab. 2026 Apr 7;8(4):840–54. doi: 10.1038/s42255-026-01499-8 (PMC13121033; doi:10.1038/s42255-026-01499-8)
Supplement: Supplementary file 12 — Source data and statistical test results for Extended Data Fig. 4. [file 42255_2026_1499_MOESM12_ESM.xlsx]

## Sheet: ExtData4B
Volcano plot for fold change of cells treated with BSO compared to cells treated with vehicle
		Log2 FC (BSO/Veh)	Unknown	Known
	CSA	1.00504		1.41554
	NAC	0.709291		1.99456
	2SC	-0.157785		0.603637
	γ-EC	-4.96398		4.09691
	GSH	-3.55317		4.09691
	Lac-GS	-2.97483		2.31614
	GSF	-2.309		3.0511
	GSSG	-1.87356		2.75326
	C133_5.5	0.248535	0.715605
	C147_4.3	0.177599	1.01595
	C149_5.8	-0.046176	0.415173
	C161_4.0	0.282143	0.919601
	C175_2.7	0.342555	0.941449
	C175_3.9	0.253384	0.941449
	C175_4.0	0.534062	1.94862
	C175_4.4	0.320773	1.10168
	C191_10.4	1.20852	2.71874
	C193_5.1	-0.704159	1.94241
	C193_7.3	1.08066	3.4698
	C193_7.7	0.727703	2.28275
	C209_7.0	0.669027	2.31158
	C253_8.8	0.682573	1.07266
	C270_5.1	0.225275	1.18131
	C283_9.5	0.432959	1.83633
	C204_4.4	-2.84788	2.36341
	C348_9.1	-4.04168	2.71874
	C469_10.1	-3.2723	3.09528
	C512_10.1	-3.35122	4.21467

## Sheet: ExtData4C
Volcano plot + NEM/Standard Extraction
		FC (NEM/Veh)	Unknown	Known
	C133_5.5	-4.35993	3.30803
	C147_4.3	-6.15843	5.1549
	C149_5.8	-7.42973	5.69897
	CSA	-1.18574		2.22541
	C161_4.0	-16	3.07676
	NAC	-7.42973		2.93256
	C175_2.7	-16	3.24413
	C175_3.9	-9.96578	3.86012
	C175_4.0	-4.69152	3.00612
	C175_4.4	-5.77201	4.10237
	C191_10.4	-1.55682	1.79781
	C193_5.1	-10.7027	3.88606
	C193_7.3	0.293959	2.03768
	C193_7.7	0.151859	0.836064
	C204_4.4	-2.29336	2.50654
	C209_7.0	-16	3.00612
	2SC	-0.27073		1.47854
	γ-EC	-16		6
	C253_8.8	0.271426	1.03595
	C270_5.1	-5.31617	4.65758
	C283_9.5	-0.348868	1.47854
	GSH	-12.2877		6
	C348_9.1	-12.2877	5.69897
	Lac-GS	-16		2.96098
	GSF	-0.38101		1.13675
	C469_10.1	-16	4.01773
	C512_10.1	-16	6
	GSSG	-6.40507		2.13106

## Sheet: ExtData4D
		Standard Extraction			+NEM extraction
	CYS-NEM	3225539	33844615	46234671	1695758203	1460661184	1589941397
	NAC-NEM	94398	26190	84191	1653070	1582236	1735737
	GSH-NEM	2741761	33596158	56045910	10415000000	9451122206	8862033295
	CYS-NEM			NAC-NEM			GSH-NEM
	Unpaired t test			Unpaired t test			Unpaired t test
	P value	<0.0001		P value	<0.0001		P value	<0.0001
	P value summary	****		P value summary	****		P value summary	****
	Significantly different (P < 0.05)?	Yes		Significantly different (P < 0.05)?	Yes		Significantly different (P < 0.05)?	Yes
	One- or two-tailed P value?	Two-tailed		One- or two-tailed P value?	Two-tailed		One- or two-tailed P value?	Two-tailed
	t, df	t=22.47, df=4		t, df	t=32.31, df=4		t, df	t=21.08, df=4
