# Supplementary material for: Excess cysteine drives conjugate formation and impairs proliferation of NRF2-activated cancer cells
Source: Nat Metab. 2026 Apr 7;8(4):840–54. doi: 10.1038/s42255-026-01499-8 (PMC13121033; doi:10.1038/s42255-026-01499-8)
Supplement: Supplementary file 13 — Source data and statistical test results for Extended Data Fig. 5. [file 42255_2026_1499_MOESM13_ESM.xlsx]

## Sheet: ExtData5A
C175_4.4		Glucose-6-P		Glucose-1-P		Ribulose-5-P		Ribose-5-P		Dihydroxyacetone-P		Glyceraldehyde-3-P		3-P-Glycerate		2-P-Glycerate		Phosphoenolpyruvate		Pyruvate		Lactate		Methylglyoxal		Lactaldehyde		Hydroxyacetone
	-CYS	0	0	0	0	0	0	0	0	0	0	0	0	0	0	0	0	0	0	0	0	0	0	9.234e-06	1.4025e-05	0	0	0	0
	+CYS	0.00048028	0.0004769	0.00055761	0.0005866	0.00555552	0.00640255	0.00060336	0.00038314	1.61653	0.834598	0.364349	1.09808	0.00079271	0.00051986	0.00064412	0.00052908	0.00063739	0.00079066	0.00034154	0.00078469	0.00063847	0.00076169	4.2715	3.0749	0.00262885	0.0016851	0.00289548	0.00186514
C170_4.0		Glucose-6-P		Glucose-1-P		Ribulose-5-P		Ribose-5-P		Dihydroxyacetone-P		Glyceraldehyde-3-P		3-P-Glycerate		2-P-Glycerate		Phosphoenolpyruvate		Pyruvate		Lactate		Methylglyoxal		Lactaldehyde		Hydroxyacetone
	-CYS	0	0	0	0	0	0	0	0	0	0	0	0	0	0	0	0	0	0	0	0	0	0	0	0	0	0	0	0
	+CYS	0.00032216	0.00050443	0.00092277	0.00112643	0.00706788	0.00728657	0.00046186	0.00034966	1.82129	0.910359	0.376919	1.18829	0.00071964	0.00034619	0.00069485	0.0009061	0.00069015	0.00074431	0.00018604	0.00071838	0.00080376	0.00089221	3.58924	3.07306	0.00314338	0.00249316	0.00302558	0.00249108
C193_5.1		Glucose-6-P		Glucose-1-P		Ribulose-5-P		Ribose-5-P		Dihydroxyacetone-P		Glyceraldehyde-3-P		3-P-Glycerate		2-P-Glycerate		Phosphoenolpyruvate		Pyruvate		Lactate		Methylglyoxal		Lactaldehyde		Hydroxyacetone
	-CYS	0	0	0	0	0	0	0	0	0	0	0	0	0	0	0	0	0	0	0	0	0	0	0	0	0	0	0	0
	+CYS	0.00129084	0.00194805	0.00040702	0.00061945	0.0247562	0.0270366	0.00064667	0.00030709	2.8898	3.18125	0.979476	0.385611	0.00080971	0.00069936	0.00045708	0.0011225	0.00201676	0.0013822	0.00011424	0.00062749	0.0007122	0.00034238	4.15239	3.07231	0.00539168	0.00487165	0.00156099	0.00193867

## Sheet: ExtData5C
Chromatograms for LCMS runs, filtered on 194.0482, 5 ppm mass error
Samples:	SSP25 cell extract			DHAP + CYS			G3P + CYS			2-carboxyethyl-L-cysteine (standard)
	Time(min)	Abundance		Time(min)	Abundance		Time(min)	Abundance		Time(min)	Abundance
	0.006093	0		0.006504	0		0.006099	0		0.00683	0
	0.027276	0		0.027887	0		0.027247	0		0.037649	0
	0.046895	0		0.047599	0		0.04691	0		0.066069	0
	0.066601	0		0.067366	0		0.066615	0		0.09453	0
	0.086317	0		0.087099	0		0.086334	0		0.125371	0
	0.106044	0		0.106855	0		0.106051	0		0.156314	0
	0.125789	0		0.12661	0		0.125795	0		0.184812	0
	0.14555	0		0.146373	0		0.145515	0		0.215688	0
	0.165277	0		0.166092	0		0.16526	0		0.24418	0
	0.185021	0		0.185874	0		0.185017	0		0.272685	0
	0.204761	0		0.205628	0		0.204762	0		0.305955	0
	0.224512	0		0.225403	0		0.224511	0		0.334432	0
	0.244288	0		0.245166	0		0.244256	0		0.362894	0
	0.264043	0		0.264963	0		0.264012	0		0.391391	0
	0.283794	0		0.2847	0		0.283768	0		0.419842	0
	0.303577	0		0.304497	0		0.303532	0		0.448305	0
	0.323327	0		0.324272	0		0.323293	0		0.479216	0
	0.343092	0		0.344022	0		0.343082	0		0.507704	0
	0.362865	0		0.363793	0		0.362875	0		0.536192	0
	0.382626	0		0.383584	0		0.382643	0		0.567074	0
	0.402402	0		0.403375	0		0.402411	0		0.595567	0
	0.422163	0		0.423141	0		0.422201	0		0.624052	0
	0.441928	0		0.442929	0		0.441971	0		0.652586	0
	0.461706	0		0.462695	0		0.461779	0		0.68112	0
	0.481482	0		0.482497	0		0.481568	0		0.709627	0
	0.501247	0		0.50226	0		0.501329	0		0.740527	0
	0.521035	0		0.522023	0		0.521108	0		0.76907	0
	0.540825	0		0.541794	0		0.540885	0		0.797577	0
	0.560589	0		0.561604	0		0.560659	0		0.826176	0
	0.580367	0		0.581355	0		0.58048	0		0.854677	0
	0.600179	0		0.601157	0		0.600284	0		0.883209	0
	0.61995	0		0.620922	0		0.62006	0		0.911733	0
	0.63972	0		0.640712	0		0.639857	0		0.940277	0
	0.65951	0		0.660481	0		0.659641	0		0.968787	0
	0.679278	0		0.680273	0		0.679401	0		0.997299	0
	0.699056	0		0.700047	0		0.699194	0		1.02577	0
	0.718854	0		0.719863	0		0.718993	0		1.05428	0
	0.738628	0		0.739622	0		0.738775	0		1.0828	0
	0.758407	0		0.759431	0		0.758552	0		1.11134	0
	0.778192	0		0.7792	0		0.778333	0		1.13982	0
	0.79796	0		0.799011	0		0.798107	0		1.16834	0
	0.817766	0		0.818797	0		0.817906	0		1.19686	0
	0.837541	0		0.838578	0		0.837698	0		1.22536	0
	0.85733	0		0.858373	0		0.857484	0		1.25389	0
	0.877104	0		0.878137	0		0.87728	0		1.28242	0
	0.896887	0		0.897992	0		0.897065	0		1.31095	0
	0.916669	0		0.917745	0		0.916858	0		1.33947	0
	0.936443	0		0.937534	0		0.936651	0		1.36796	0
	0.956226	0		0.957309	0		0.956435	0		1.39649	0
	0.976007	0		0.977102	0		0.976225	0		1.42505	0
	0.995792	0		0.996882	0		0.996026	0		1.45358	0
	1.01559	0		1.01671	0		1.01581	0		1.48209	0
	1.03537	0		1.03647	0		1.03562	0		1.51057	0
	1.05516	0		1.0563	0		1.05542	0		1.53909	0
	1.07494	0		1.07606	0		1.0752	0		1.56763	0
	1.09472	0		1.09594	0		1.095	0		1.59619	0
	1.1145	0		1.11569	0		1.1148	0		1.6247	0
	1.13428	0		1.13551	0		1.1346	0		1.65314	0
	1.15406	0		1.15528	0		1.15438	0		1.68168	0
	1.17386	0		1.17511	0		1.17418	0		1.71023	0
	1.19365	0		1.19487	0		1.19396	0		1.73878	0
	1.21344	0		1.21466	0		1.21374	0		1.76733	0
	1.23322	0		1.23444	0		1.23352	0		1.79579	0
	1.25304	0		1.25427	0		1.25332	0		1.82408	0
	1.27282	0		1.27407	0		1.27312	0		1.85209	0
	1.29261	0		1.29385	0		1.29289	0		1.87989	0
	1.31241	0		1.31367	0		1.31269	0		1.90762	0
	1.3322	0		1.33344	126.702		1.33245	0		1.93537	0
	1.35198	0		1.35328	1198.27		1.35224	0		1.96307	0
	1.37178	0		1.37305	2534.03		1.37204	0		1.99072	0
	1.39156	0		1.39286	1198.27		1.39184	0		2.01843	0
	1.41134	0		1.41267	126.702		1.41162	0		2.04614	0
	1.43115	0		1.43247	0		1.43142	0		2.07383	0
	1.45092	0		1.45229	0		1.45121	0		2.10155	0
	1.47071	0		1.47209	0		1.47102	0		2.12932	0
	1.4905	0		1.49191	0		1.4908	0		2.15707	0
	1.51028	0		1.51168	0		1.51061	0		2.18489	0
	1.53007	0		1.53148	0		1.5304	0		2.21274	0
	1.54985	0		1.55129	0		1.55017	0		2.24061	0
	1.56964	0		1.57111	0		1.56995	0		2.26845	0
	1.58942	0		1.5909	0		1.58973	0		2.29629	0
	1.60921	0		1.61071	0		1.60954	0		2.32419	0
	1.62899	0		1.63052	0		1.62932	0		2.35216	0
	1.64878	0		1.65034	0		1.64914	0		2.38018	0
	1.66856	0		1.67014	0		1.66891	0		2.40817	0
	1.68834	0		1.68996	0		1.68871	0		2.43608	0
	1.70813	0		1.70975	0		1.70849	0		2.46393	0
	1.72793	0		1.72955	0		1.72827	0		2.49177	0
	1.74775	0		1.74933	0		1.74805	0		2.51961	0
	1.76755	0		1.76914	137.088		1.76783	0		2.54984	0
	1.78734	0		1.78893	1296.5		1.78762	0		2.5777	0
	1.80711	0		1.8086	2741.76		1.80742	0		2.60554	0
	1.82686	0		1.82827	1296.5		1.82722	0		2.63358	0
	1.84662	0		1.84792	137.088		1.84701	0		2.66167	0
	1.86631	0		1.86749	0		1.86678	0		2.68968	0
	1.88598	0		1.88713	0		1.88652	0		2.71765	0
	1.90559	0		1.90678	0		1.90619	0		2.74554	0
	1.92518	0		1.92645	0		1.92582	0		2.77348	0
	1.94473	0		1.94616	0		1.94548	0		2.80173	0
	1.96432	0		1.96585	0		1.965	0		2.82966	0
	1.98382	0		1.98554	0		1.98462	0		2.85753	0
	2.00341	0		2.00523	0		2.00418	0		2.88539	0
	2.02303	0		2.02496	0		2.02377	0		2.91325	0
	2.04259	0		2.04456	0		2.04336	0		2.94107	0
	2.06216	0		2.06415	0		2.06298	0		2.96887	0
	2.08175	0		2.08378	0		2.08255	0		2.99666	0
	2.10135	0		2.10341	0		2.10223	0		3.02443	0
	2.12099	0		2.12303	0		2.12188	0		3.05219	0
	2.14062	0		2.14272	0		2.14156	0		3.07996	0
	2.16024	0		2.16233	0		2.16116	0		3.10771	0
	2.17985	0		2.18198	0		2.18081	0		3.13549	0
	2.19945	0		2.20165	0		2.20049	0		3.16326	0
	2.21912	0		2.22131	0		2.22012	0		3.19109	0
	2.23866	0		2.24097	0		2.23974	0		3.21889	0
	2.25831	0		2.26059	0		2.25937	0		3.24671	0
	2.27791	0		2.28023	0		2.27897	0		3.27458	0
	2.2975	0		2.29989	0		2.29861	0		3.30245	0
	2.31712	0		2.31959	0		2.31825	0		3.33037	0
	2.33672	0		2.33922	0		2.33791	0		3.35833	0
	2.35635	0		2.35894	0		2.3576	0		3.38788	0
	2.37599	0		2.37869	0		2.37724	0		3.41587	0
	2.39562	0		2.3984	0		2.39693	0		3.44393	0
	2.41528	0		2.4181	0		2.41661	0		3.47196	0
	2.43495	0		2.43788	0		2.43631	0		3.49998	0
	2.45462	0		2.45764	0		2.45602	0		3.52799	0
	2.4743	0		2.47743	0		2.47571	0		3.55596	0
	2.49398	0		2.4972	0		2.49541	0		3.58398	0
	2.51366	0		2.51689	0		2.51513	0		3.61201	0
	2.53332	0		2.53663	0		2.53482	0		3.64004	0
	2.55298	0		2.55634	0		2.55452	0		3.66805	0
	2.57262	0		2.57603	0		2.57425	0		3.69603	0
	2.59224	0		2.59573	0		2.59395	0		3.72402	0
	2.61188	0		2.61542	0		2.61369	0		3.75203	0
	2.63151	0		2.63512	0		2.63338	0		3.78006	0
	2.65116	0		2.65485	0		2.65307	0		3.80804	0
	2.67081	0		2.67456	0		2.67276	0		3.83603	0
	2.69043	0		2.69424	0		2.69244	0		3.86402	0
	2.71005	0		2.71379	0		2.71206	0		3.89199	0
	2.72969	0		2.73346	0		2.73175	0		3.91994	0
	2.74944	0		2.75326	0		2.75153	0		3.94778	0
	2.76922	0		2.77305	0		2.77137	0		3.97537	0
	2.78903	0		2.79291	0		2.7912	0		4.00296	0
	2.80883	0		2.81271	191.208		2.81103	0		4.03057	0
	2.82862	0		2.83262	1946.75		2.83088	0		4.05817	0
	2.84842	0		2.85246	5133.16		2.85073	0		4.08579	0
	2.86822	0		2.87233	4576.52		2.8706	0		4.11346	0
	2.88804	0		2.89217	1500.2		2.89045	0		4.14117	0
	2.90785	0		2.91201	138.409		2.9103	0		4.16907	0
	2.92763	0		2.93189	0		2.93012	0		4.1972	0
	2.9474	0		2.95168	0		2.94991	0		4.2279	0
	2.96715	0		2.97153	0		2.96971	0		4.25625	0
	2.98687	0		2.99132	0		2.98946	0		4.28462	0
	3.00658	0		3.01109	0		3.00922	0		4.31568	0
	3.02631	0		3.0309	0		3.02895	0		4.34413	0
	3.04602	0		3.05065	0		3.0487	0		4.37244	0
	3.06571	0		3.07043	0		3.06839	0		4.40084	0
	3.08541	0		3.09017	127.298		3.08812	0		4.42926	0
	3.10513	0		3.10993	1203.91		3.1078	0		4.45998	0
	3.12481	0		3.12968	2545.97		3.12752	0		4.48842	0
	3.1445	0		3.14943	1310.98		3.14722	0		4.51687	0
	3.16417	0		3.16919	1139.86		3.16693	0		4.54771	0
	3.18385	0		3.18893	2141.31		3.18664	0		4.57614	0
	3.20355	0		3.20868	1012.56		3.20636	0		4.60455	0
	3.22323	0		3.22841	107.065		3.22605	0		4.63544	0
	3.24291	0		3.24816	0		3.24577	0		4.66384	0
	3.26261	0		3.26791	0		3.26546	0		4.69227	0
	3.28231	0		3.28766	0		3.28516	0		4.72066	0
	3.30199	0		3.3074	0		3.30486	0		4.74913	0
	3.32169	0		3.32721	0		3.32455	0		4.7776	0
	3.34137	0		3.34697	0		3.34427	0		4.80843	0
	3.36107	0		3.36668	0		3.36395	0		4.83675	0
	3.38074	0		3.38643	0		3.38367	0		4.86511	0
	3.40045	0		3.40614	0		3.40336	0		4.89348	0
	3.42014	0		3.42586	0		3.42307	0		4.92176	0
	3.43983	0		3.44561	0		3.44276	0		4.95004	0
	3.45951	0		3.46531	0		3.46245	0		4.97826	0
	3.47918	0		3.48501	0		3.48213	0		5.00643	0
	3.49886	0		3.50477	0		3.50184	0		5.03457	0
	3.51853	0		3.52446	0		3.52151	0		5.06526	0
	3.5382	0		3.54414	0		3.54118	0		5.0934	0
	3.55789	0		3.56382	0		3.56086	0		5.12178	0
	3.57755	0		3.58351	0		3.58055	0		5.15015	0
	3.59723	0		3.60318	0		3.60023	0		5.17833	0
	3.6169	0		3.62288	0		3.61992	0		5.20921	0
	3.63656	0		3.6425	0		3.63957	0		5.23759	0
	3.65621	0		3.66221	0		3.65924	0		5.26604	0
	3.67586	0		3.68188	0		3.67891	0		5.29451	0
	3.69552	0		3.70152	0		3.69857	0		5.32303	0
	3.71517	0		3.7212	0		3.71823	0		5.35161	0
	3.73483	0		3.74086	0		3.73793	0		5.38019	0
	3.75447	0		3.76051	0		3.75759	0		5.40869	0
	3.77413	0		3.78019	0		3.77723	0		5.43727	0
	3.79376	0		3.79985	0		3.79689	0		5.46579	0
	3.8134	0		3.81948	0		3.81655	0		5.49432	0
	3.83307	0		3.83916	0		3.8362	0		5.52283	0
	3.85272	0		3.85882	0		3.85584	0		5.55137	0
	3.87236	0		3.87844	0		3.87551	0		5.57975	0
	3.89199	0		3.89806	0		3.89515	0		5.60812	0
	3.91163	0		3.91768	0		3.91477	0		5.63894	0
	3.93125	0		3.93724	0		3.93439	0		5.6674	0
	3.9508	0		3.95677	0		3.95397	0		5.69592	0
	3.97035	0		3.97631	0		3.97352	0		5.72447	0
	3.98988	0		3.99643	0		3.99312	0		5.75299	0
	4.00946	0		4.016	0		4.01272	0		5.78149	0
	4.02907	0		4.03556	0		4.03235	0		5.81243	0
	4.0487	0		4.05512	0		4.05201	0		5.84094	0
	4.06838	0		4.07476	0		4.07169	0		5.86948	0
	4.08808	0		4.09442	0		4.09139	0		5.90043	0
	4.10781	0		4.11409	0		4.11113	0		5.92894	0
	4.12754	0		4.13381	0		4.13088	0		5.95747	0
	4.1473	0		4.15353	0		4.15064	0		5.986	0
	4.16705	0		4.17331	0		4.17039	0		6.01457	0
	4.1868	0		4.19305	0		4.19017	0		6.04308	0
	4.2066	0		4.21285	0		4.20995	0		6.07402	0
	4.2264	0		4.23266	0		4.22971	0		6.10242	0
	4.24621	0		4.25243	0		4.2495	0		6.13082	0
	4.266	0		4.27227	0		4.26928	0		6.15929	0
	4.28575	0		4.29201	0		4.28906	0		6.18784	0
	4.30552	0		4.3118	255.969		4.30885	0		6.21631	0
	4.32529	0		4.33158	2420.8		4.3286	0		6.24486	0
	4.34508	0		4.3513	5119.37		4.34835	0		6.27336	0
	4.36486	0		4.37106	2420.8		4.36813	0		6.3019	0
	4.38461	0		4.3908	255.969		4.38787	0		6.33043	0
	4.40437	0		4.41047	716.713		4.40761	0		6.35895	0
	4.42411	0		4.43018	7431.31		4.42737	0		6.38751	0
	4.4439	0		4.45049	21214.2		4.44711	0		6.41602	0
	4.46363	0		4.47018	27224		4.46685	0		6.44452	0
	4.48337	0		4.48988	27861.2		4.48659	0		6.47548	0
	4.50312	0		4.50957	22711.5		4.50633	0		6.50401	0
	4.52288	0		4.52925	16276.6		4.52665	0		6.53247	0
	4.54262	0		4.54894	26702.4		4.5464	0		6.56095	0
	4.56242	0		4.56866	36941.3		4.56614	0		6.58962	0
	4.58217	0		4.58838	34729.7		4.58592	0		6.61808	0
	4.60195	0		4.6087	20633		4.60568	0		6.64911	0
	4.62174	0		4.62844	21813.5		4.62544	0		6.67767	0
	4.64152	0		4.64822	23654.1		4.6452	0		6.70617	0
	4.66131	0		4.66795	28233.4		4.665	0		6.73467	0
	4.68114	0		4.68776	29622.2		4.68541	0		6.76312	0
	4.70091	0		4.70754	24276.9		4.7052	0		6.79163	0
	4.72069	0		4.72732	18193.2		4.72498	0		6.82017	0
	4.74049	0		4.74716	16915.9		4.7448	0		6.84868	0
	4.76028	0		4.76758	16714.3		4.76461	0		6.87952	0
	4.78008	0		4.78742	16362.2		4.78444	0		6.90807	0
	4.79988	0		4.80726	16568.6		4.80425	0		6.93655	0
	4.81968	0		4.82706	18540.4		4.82407	0		6.96512	0
	4.83947	0		4.8469	25335.7		4.84391	297.849		6.99358	0
	4.85927	0		4.86676	34400.2		4.86371	2816.88		7.0221	0
	4.87905	0		4.88658	53970		4.88354	6549.65		7.05297	0
	4.89884	0		4.90638	84202.9		4.90333	9357.5		7.08142	0
	4.91866	0		4.92618	126265		4.92315	22164.4		7.10992	0
	4.9385	0		4.94595	169809		4.94295	36962.3		7.13849	0
	4.95829	0		4.9658	243210		4.96278	50313.3		7.16701	0
	4.9781	0		4.98559	286216		4.98256	66948.1		7.19553	0
	4.99791	0		5.00528	307912		5.00234	77378.6		7.22406	0
	5.01769	0		5.02502	336037		5.02213	75834.6		7.25263	0
	5.03751	0		5.04472	341577		5.04191	78807.6		7.28123	0
	5.05733	0		5.06458	336304		5.06167	72049.3		7.30976	0
	5.0772	0		5.08429	305853		5.08143	69600.7		7.3383	0
	5.09701	0		5.10411	273891		5.10121	62584.8		7.36684	0
	5.11683	0		5.12383	247355		5.12102	53625.7		7.39539	0
	5.13657	0		5.14357	232722		5.14081	49189.3		7.42392	0
	5.15643	0		5.16334	211539		5.16059	56059.3		7.45252	0
	5.17626	0		5.18316	211799		5.18038	61271.2		7.48108	0
	5.19611	0		5.2029	224273		5.20017	49019.8		7.50959	0
	5.21592	0		5.22269	213325		5.21999	41613		7.53817	0
	5.23576	0		5.24243	220298		5.23978	47690.5		7.5668	0
	5.25556	0		5.26224	250866		5.25959	61415.1		7.59543	0
	5.27537	0		5.28199	282217		5.27938	70621.2		7.62399	0
	5.29515	0		5.30179	320165		5.29918	65369.6		7.65269	0
	5.31496	0		5.32153	295782		5.31899	57437.5		7.68135	0
	5.33478	0		5.34145	252901		5.33879	51439.6		7.70997	0
	5.35459	0		5.36121	197654		5.35857	46467.4		7.73864	0
	5.37438	0		5.38099	151108		5.37837	39495.4		7.76724	0
	5.39418	0		5.40081	120362		5.39819	31448.4		7.79824	0
	5.414	0		5.42057	98917.1		5.41804	23479.3		7.82692	0
	5.43379	0		5.44038	83542.6		5.43788	16326.9		7.85559	0
	5.45362	0		5.46023	59024.4		5.4577	9682.07		7.88422	0
	5.47345	0		5.48	37795.4		5.47751	2997.74		7.91288	0
	5.49327	0		5.49979	28028.2		5.49736	277.032		7.94154	0
	5.5131	0		5.51958	21788.1		5.5172	0		7.97258	0
	5.53293	0		5.53936	19198.8		5.53703	0		8.00123	0
	5.55273	0		5.55913	20618.6		5.55685	0		8.02989	0
	5.57255	0		5.57887	18172.9		5.57672	0		8.0586	0
	5.5924	0		5.59861	6670.79		5.59653	0		8.08726	0
	5.61222	0		5.61835	652.969		5.61633	0		8.11595	0
	5.63207	0		5.63809	0		5.6362	0		8.14457	0
	5.65191	0		5.65782	0		5.65601	0		8.17322	0
	5.67173	0		5.67756	0		5.6758	0		8.20188	0
	5.69155	0		5.69731	0		5.69562	0		8.23053	0
	5.71137	0		5.71704	0		5.71543	0		8.25918	0
	5.73118	0		5.73678	0		5.73527	0		8.28783	0
	5.75099	0		5.75653	0		5.75509	0		8.31653	0
	5.77077	0		5.77628	0		5.7749	0		8.34523	0
	5.79052	0		5.79604	0		5.79472	0		8.37624	0
	5.8103	0		5.81581	0		5.81453	0		8.40479	0
	5.83004	0		5.83554	0		5.83435	0		8.43318	0
	5.84976	0		5.85529	0		5.85419	300.429		8.46147	634.455
	5.86946	0		5.87507	0		5.87403	2841.29		8.48963	7376.5
	5.88915	0		5.89486	0		5.89385	6008.59		8.51782	26908.6
	5.90885	0		5.91467	0		5.91367	3008		8.54831	46471.1
	5.92855	0		5.9345	0		5.93351	2070.74		8.57635	53493.4
	5.94826	0		5.95431	0		5.9534	5165.72		8.6044	54300.2
	5.96797	0		5.97416	0		5.97326	5449.8		8.63245	42878.4
	5.9877	0		5.99403	256.033		5.99314	1998.21		8.6605	24994.7
	6.00746	0		6.01392	2657.4		6.01303	193.657		8.68867	8708.53
	6.02722	0		6.03378	7542.15		6.03291	0		8.71712	3320.15
	6.047	0		6.05373	8934.82		6.0528	0		8.74554	1248.25
	6.06678	0		6.07358	6281.02		6.07266	0		8.77405	131.987
	6.08657	0		6.09344	2228.61		6.09253	0		8.80509	0
	6.10636	0		6.11332	2287.04		6.11241	0		8.8337	0
	6.12613	0		6.13319	6019.97		6.13228	0		8.86228	0
	6.1459	0		6.15304	6469.78		6.15216	0		8.89095	0
	6.16568	0		6.17291	5015.67		6.17203	0		8.91964	0
	6.18544	0		6.1928	7868.67		6.19189	0		8.94833	0
	6.20521	0		6.21264	9691.97		6.21177	0		8.97947	218.477
	6.22496	0		6.23249	10643.4		6.23164	0		9.0082	2066.23
	6.2447	0		6.25239	10637.8		6.25152	0		9.03694	4529.11
	6.26442	0		6.27224	11504.1		6.2714	0		9.06569	3695.47
	6.28416	0		6.29211	11390.2		6.29128	0		9.09449	4545.4
	6.30389	0		6.312	8016.82		6.31114	0		9.12564	3910.21
	6.32361	0		6.33182	6054.53		6.33101	0		9.15435	1294.95
	6.34334	0		6.3517	10114.1		6.35088	0		9.18309	120.051
	6.36307	0		6.37157	11182.3		6.37075	0		9.21414	0
	6.3828	0		6.39144	9940.07		6.39061	0		9.24277	0
	6.40255	0		6.41133	8033.72		6.41047	0		9.27144	0
	6.42233	0		6.43119	6920.67		6.43028	0		9.30008	0
	6.44206	0		6.45103	8402.38		6.45017	0		9.32866	0
	6.46182	0		6.47088	11699		6.47003	0		9.35736	0
	6.48157	0		6.49078	12743.5		6.48989	0		9.38846	0
	6.50136	0		6.51066	10639.1		6.50976	0		9.41721	0
	6.52113	0		6.5305	9652.3		6.52961	0		9.44594	0
	6.54093	0		6.55035	7749.49		6.54947	0		9.47705	0
	6.5607	0		6.57022	4262.79		6.56931	0		9.50558	0
	6.58051	0		6.59008	5544.12		6.58918	0		9.53398	0
	6.60032	0		6.60995	7771.41		6.60904	0		9.56454	0
	6.62012	0		6.62984	7734.16		6.6289	0		9.59247	0
	6.63993	0		6.6497	8305.47		6.64879	0		9.62035	0
	6.65971	0		6.66953	8760.94		6.66867	0		9.64816	0
	6.67948	0		6.68938	7284.56		6.68852	0		9.67597	0
	6.69923	0		6.70922	4967.48		6.70837	0		9.70375	0
	6.71898	0		6.72909	7369.83		6.72824	0		9.73183	1128.4
	6.73872	0		6.74892	9778.63		6.74807	0		9.75971	19021.1
	6.75848	0		6.76878	11320.8		6.76795	0		9.78798	189987
	6.77822	0		6.78861	10629.2		6.78777	0		9.8164	1421688
	6.79797	0		6.80854	8836.61		6.80765	0		9.84507	7988419
	6.81771	0		6.82837	9519.9		6.82749	0		9.8756	38036738
	6.83746	0		6.84819	10846.8		6.84736	0		9.90398	133000000
	6.85722	0		6.86803	7188.58		6.8672	0		9.93201	318000000
	6.87699	0		6.88788	2275.56		6.88706	0		9.95992	551000000
	6.89673	0		6.90775	2017.94		6.9069	0		9.98821	778000000
	6.91648	0		6.92759	4094.94		6.92676	0		10.0164	950000000
	6.93621	0		6.94748	3860.56		6.94663	0		10.0445	1030000000
	6.95592	0		6.96731	4760.88		6.96648	0		10.0724	980000000
	6.97562	0		6.98722	5020.46		6.98632	0		10.1002	792000000
	6.99532	0		7.00709	9202.51		7.0062	0		10.1284	508000000
	7.01501	0		7.02693	12279.1		7.02603	0		10.1568	272000000
	7.03467	0		7.04679	10496.5		7.04588	0		10.185	138000000
	7.05435	0		7.06665	6319.83		7.06576	0		10.2187	65201250
	7.07403	0		7.08653	11670.2		7.08559	0		10.2474	25802908
	7.0937	0		7.10635	26370.5		7.10548	301.057		10.2761	10494106
	7.11341	0		7.12623	53744.2		7.12531	3627		10.305	5653339
	7.13313	640.226		7.14612	119376		7.14512	15166.8		10.3339	3786118
	7.15286	7381.94		7.16599	255173		7.16503	37748.1		10.3627	2801308
	7.17262	27341.5		7.18589	505314		7.18488	73354.1		10.3963	2152027
	7.19236	54723.2		7.20574	941483		7.20473	136139		10.4251	1889934
	7.21211	90776.2		7.22566	1580754		7.2246	258583		10.4536	1604913
	7.23192	154279		7.24552	2266470		7.24447	440299		10.4846	1301590
	7.25171	247138		7.26536	3176883		7.26433	679053		10.5134	1091709
	7.27148	345710		7.28522	4535179		7.28418	942639		10.5444	1035605
	7.29126	440687		7.30508	5781351		7.30395	1265941		10.5733	986951
	7.31103	506416		7.32494	6712876		7.32381	1628507		10.6021	836659
	7.3308	573314		7.34481	6948151		7.34365	1946458		10.6357	721647
	7.35058	639007		7.36472	7367729		7.36353	2466090		10.6645	639692
	7.37036	678984		7.38457	7707328		7.38337	3194942		10.6934	549406
	7.39014	659407		7.40443	7629277		7.40325	4049578		10.7271	481142
	7.40994	623594		7.4243	7185647		7.42309	4925129		10.7561	434539
	7.42973	640506		7.44416	6262468		7.44283	5842929		10.785	427914
	7.44955	592289		7.46401	5519584		7.46269	6659654		10.8189	437367
	7.4692	453885		7.48388	4883234		7.48256	7315007		10.8479	460623
	7.48899	326412		7.50381	3797194		7.5024	7594965		10.8793	442723
	7.50883	263077		7.52369	2527306		7.52225	8403292		10.9081	385872
	7.52866	202468		7.54358	1777072		7.54211	9300585		10.9371	299971
	7.54846	172099		7.56339	1296750		7.56194	10483062		10.971	215039
	7.56828	172463		7.5833	935221		7.5817	12349147		11	202977
	7.58805	184730		7.60323	725287		7.60152	15310812		11.029	224755
	7.60782	199517		7.62307	612815		7.62137	18438001		11.0604	190303
	7.62757	246745		7.64302	514801		7.64121	20534929		11.0894	150151
	7.64731	298992		7.66289	431540		7.66107	23139734		11.1184	138740
	7.66708	370783		7.68281	330228		7.68089	25097727		11.1473	146049
	7.6868	478638		7.70268	270618		7.70074	25942435		11.1763	143222
	7.70651	602040		7.72255	247923		7.7204	29860069		11.2054	135493
	7.72623	744612		7.74244	242543		7.74023	35270907		11.2393	112971
	7.74593	860214		7.76227	216562		7.76003	41036058		11.2683	91003.3
	7.7655	939984		7.78213	198046		7.77984	45941988		11.3023	83252.6
	7.78519	1007282		7.80203	208891		7.79968	48172267		11.3314	84352.8
	7.80495	1031476		7.82184	225504		7.81952	46530372		11.3604	105128
	7.82469	1053620		7.84172	220653		7.83933	42254677		11.3918	114748
	7.84445	1012749		7.86158	208768		7.85902	38687856		11.4208	94472.2
	7.86421	942782		7.88143	173844		7.87882	39189866		11.4499	73457.9
	7.88399	874533		7.90132	147291		7.89865	35286221		11.4839	94593
	7.90355	801503		7.92119	131954		7.9185	27273169		11.5129	141700
	7.92333	711429		7.94103	121320		7.93832	24025618		11.5415	196926
	7.94312	608611		7.96091	105202		7.9582	20201644		11.5698	251388
	7.96288	537811		7.98076	88207.4		7.97804	16083318		11.5979	274796
	7.98266	458361		8.00063	79792		7.99779	13029708		11.6259	296726
	8.00243	391630		8.02051	71944.7		8.01766	10105308		11.6539	290704
	8.02217	382014		8.04032	62771.7		8.03749	7609213		11.6823	296151
	8.04192	391386		8.06013	58265.3		8.05737	5737635		11.7106	281358
	8.0617	401718		8.08002	54785.5		8.07721	4368906		11.739	251084
	8.08146	390474		8.09981	48348.6		8.09706	3298056		11.7675	197381
	8.10124	368849		8.11962	39737.5		8.11693	2799997		11.7986	182613
	8.121	390480		8.13944	35366.5		8.13671	2453204		11.8276	212748
	8.14075	370383		8.15923	37316.2		8.15654	2046921		11.8562	220170
	8.16048	330893		8.17896	35650.4		8.17636	1715791		11.8898	159689
	8.18023	307082		8.19871	36371.3		8.19621	1522923		11.9187	143951
	8.19997	286748		8.21851	38733.9		8.21607	1412788		11.9475	135491
	8.21971	240571		8.23827	37745.8		8.23589	1293241		11.9764	100778
	8.23945	214252		8.25802	41079		8.25573	1045078		12.0055	78364.6
	8.25919	196020		8.27781	42761.1		8.27548	865587		12.0344	69446.4
	8.27894	142590		8.2976	40259.5		8.2953	850510		12.0685	52841.8
	8.29868	97574.7		8.31741	34571.6		8.31512	839483		12.0976	36517.8
	8.31841	74785.6		8.33714	30804.5		8.33497	802038		12.1317	29853.7
	8.33814	47919.3		8.3569	29782.9		8.3548	713114		12.1609	25158.1
	8.35787	15000.4		8.37673	23668.3		8.37463	625063		12.1902	21118.9
	8.37759	1383.76		8.39649	22191.2		8.39448	603632		12.2219	21657
	8.39733	0		8.41628	23325.6		8.41432	518092		12.2511	25222.4
	8.41707	0		8.43608	19735.7		8.43403	472280		12.2804	25100.1
	8.4368	0		8.45589	18404.4		8.45387	459423		12.3122	24871.8
	8.45653	0		8.47567	20407		8.4737	423181		12.3416	28401.2
	8.47625	0		8.49541	17432		8.49352	415263		12.3708	27623.1
	8.49597	0		8.51518	20619.6		8.51332	410241		12.4025	23812.2
	8.51567	921.531		8.53497	31054.9		8.53317	407889		12.4318	21859.6
	8.53536	8715.3		8.5547	26849.7		8.55294	459770		12.4609	24241.6
	8.55503	18430.6		8.57441	20531.5		8.5727	515045		12.49	26666
	8.5747	9291.98		8.59415	23120.2		8.59245	537883		12.5192	24584.2
	8.59433	6375.48		8.61386	34173.2		8.61215	531092		12.5482	24313.2
	8.61396	12009.1		8.63353	41809.7		8.63184	532986		12.5773	23925.1
	8.63356	10705.2		8.65317	42205.4		8.65147	524461		12.6066	23066
	8.65316	17224		8.6728	54527.2		8.67109	499984		12.6383	22026.4
	8.67277	19973.7		8.69243	66660.6		8.69074	448721		12.6675	23706.9
	8.69237	11595.9		8.71205	61333.5		8.71037	391061		12.6966	21330.5
	8.71196	11947.4		8.73165	52358.8		8.72997	370231		12.7285	16953.2
	8.73156	11717.9		8.75126	47899.7		8.74958	381946		12.7576	18094.1
	8.75112	9284.35		8.77085	44557.1		8.76918	371022		12.7869	17407
	8.77069	11967.6		8.79048	40617.9		8.78879	345981		12.8186	15264.4
	8.79024	8687.44		8.81008	41219.2		8.80837	313945		12.8477	15186.2
	8.8098	10649.6		8.82965	37073.2		8.82798	275796		12.8819	14283.2
	8.82938	11097.6		8.84926	28014.8		8.84759	283372		12.9112	14024.6
	8.84893	4165.93		8.86882	23510.2		8.86717	278624		12.9404	18097
	8.86846	407.549		8.88841	19827.3		8.88675	246360		12.9697	20367.4
	8.88799	0		8.90801	20304.5		8.90635	230844		12.9989	15450.5
	8.90752	0		8.92759	26701		8.92591	237500		13.0282	15540.1
	8.92706	0		8.94722	24825.4		8.9455	256300		13.0599	21510.5
	8.94658	0		8.96677	21986.7		8.96508	259953		13.0892	19814.4
	8.96612	0		8.98633	26499		8.98466	252893		13.1185	17488.3
	8.98564	484.821		9.00594	34623.5		9.00427	240752		13.1525	18060.8
	9.00517	4585.15		9.02557	34348.4		9.02389	238735		13.1818	17461.5
	9.02469	9696.41		9.04517	33152.7		9.0435	226420		13.211	18417.8
	9.04422	4585.15		9.06481	34778.7		9.06314	199555		13.2404	14888.1
	9.06376	484.821		9.08448	30818.3		9.08281	186871		13.2698	13444.2
	9.08332	0		9.10417	25904		9.1025	186524		13.3041	16750.2
	9.10289	0		9.12384	25146.7		9.1222	159094		13.3332	17663
	9.12248	0		9.14357	23168.4		9.14191	135451		13.3624	14814.6
	9.14206	0		9.16333	25368.2		9.16163	123968		13.394	13202.3
	9.16166	0		9.18302	29657.8		9.18137	110973		13.4232	13288.3
	9.18127	0		9.20278	30636.6		9.20114	112603		13.4524	12711.5
	9.20088	0		9.22252	36573.5		9.22088	108777		13.4817	10733.6
	9.22051	0		9.24227	46668.8		9.24063	96456.1		13.511	10051.2
	9.24015	0		9.26205	49144.4		9.26039	106420		13.5427	7980.49
	9.25976	0		9.28179	46370		9.28013	104788		13.5721	8658.85
	9.27938	0		9.30159	44030.5		9.2999	98762.2		13.6012	10122.1
	9.29901	0		9.32131	45131.1		9.31969	104016		13.6305	10735.9
	9.31861	0		9.3411	40162.7		9.33946	90408.2		13.6597	10964.8
	9.33822	0		9.36086	35368.6		9.35923	76718.9		13.6887	11876.1
	9.35785	0		9.3807	29671.5		9.37904	76856		13.7179	13092
	9.37747	0		9.40046	29198.2		9.3988	79420.8		13.7471	12063.4
	9.3971	0		9.42022	27329.4		9.4186	86317.3		13.7764	11462.4
	9.41673	0		9.44002	21718.8		9.43839	97590.4		13.8056	11121.4
	9.43634	0		9.45977	17505.9		9.45817	90449.5		13.8349	9852.87
	9.45594	0		9.47962	16773.6		9.47795	82163		13.8642	10221.7
	9.47555	0		9.49942	18332		9.49773	78132.9		13.8934	11785.7
	9.49514	0		9.51918	18541.3		9.51752	73805.7		13.9226	11110.1
	9.51474	0		9.53898	18108.3		9.53728	73819.6		13.9519	11820.4
	9.53434	0		9.55876	18602.7		9.55707	73664.2		13.9811	13251.2
	9.55359	0		9.57856	15998.2		9.57686	67941.5		14.0115	12504.3
	9.57315	0		9.59833	16404.3		9.59664	57836.2		14.0406	11162.8
	9.59271	0		9.61816	14756.7		9.61643	59203.5		14.0699	9842.09
	9.61226	0		9.63792	10112.3		9.63622	63404.8		14.0991	7392.64
	9.63181	0		9.65778	9969.91		9.65602	65327.5		14.1284	6751.44
	9.65135	0		9.67756	13025.7		9.67579	65422.3		14.1577	7991.89
	9.67088	0		9.6974	11949.7		9.69559	68241.1		14.187	9436.47
	9.69041	0		9.71717	10606.2		9.71537	68279.2		14.2162	9572.56
	9.70997	0		9.737	10779.9		9.73518	62867.8		14.2455	9603.17
	9.72951	0		9.75683	11317.3		9.75497	54513.8		14.2748	7922.74
	9.74906	0		9.77664	9952.68		9.77479	53480.7		14.3043	7448.29
	9.76864	0		9.79648	9791.78		9.79458	58114.2		14.3336	6982.94
	9.78825	0		9.81627	9000.65		9.81443	57159.2		14.363	7942.54
	9.80787	0		9.83612	10601.3		9.83423	54413.8		14.3923	8969.95
	9.82753	0		9.85591	11894.9		9.85403	51573		14.4215	8009.02
	9.84718	0		9.87577	12893.4		9.87384	49265.9		14.4506	7830.2
	9.86687	0		9.8956	9862.73		9.89364	46143.7		14.48	7151.26
	9.88653	0		9.91539	6902.34		9.91342	49168.8		14.5092	8086.14
	9.90619	0		9.93519	8182.55		9.93322	53010.4		14.5387	8178.31
	9.92581	0		9.95502	13654.4		9.953	51587		14.5681	7137.09
	9.94543	0		9.97482	18654.8		9.97282	51839.6		14.5975	6819.6
	9.96499	0		9.99466	19573.7		9.9926	49110.8		14.627	7642.01
	9.98453	0		10.0145	17378.5		10.0124	47975.1		14.6564	6295.95
	10.0041	0		10.0343	20049.8		10.0322	51515.4		14.6859	6842.13
	10.0236	0		10.0541	24743.3		10.052	46531.5		14.7152	8433
	10.0431	0		10.0739	33523.8		10.0718	43355.3		14.7444	9438.48
	10.0626	0		10.0937	46893.9		10.0916	47483.4		14.7736	8440.26
	10.0821	0		10.1136	41989.3		10.1114	56004.4		14.8029	6074.21
	10.1016	0		10.1333	36218.6		10.1312	54961.2		14.8323	4720.11
	10.1211	0		10.1532	35547		10.151	50032.5		14.8617	3749.57
	10.1406	0		10.173	31616		10.1708	55191.7		14.8911	3171.65
	10.1601	0		10.1928	27614.9		10.1907	58347.6		14.9205	4806.44
	10.1796	0		10.2127	27106.6		10.2105	57550.3		14.9499	4607.15
	10.1991	0		10.2325	23040.9		10.2303	54294.7		14.9795	5945.45
	10.2187	0		10.2523	18483		10.2501	48625.3		15.0089	8439.96
	10.2382	0		10.2721	16551.2		10.2699	40808		15.0384	7996.8
	10.2578	0		10.2919	12780		10.2896	41102.6		15.0704	6553.03
	10.2774	0		10.3118	12066.9		10.3095	39008.8		15.0998	5172.93
	10.297	0		10.3316	13912.4		10.3293	34490		15.1292	4730.25
	10.3166	0		10.3514	15069.3		10.3491	35901.6		15.1589	5734.56
	10.3362	0		10.3713	15485.1		10.3689	37366.8		15.1883	6930.27
	10.3558	0		10.3911	16760.6		10.3887	40815.4		15.2202	5781.28
	10.3754	0		10.4109	16199.3		10.4085	43010.2		15.25	6345.67
	10.395	0		10.4307	14719.8		10.4283	38781.5		15.2797	5810.53
	10.4153	0		10.4505	14490.2		10.4481	35933.8		15.3118	2998.98
	10.4349	0		10.4704	16229.4		10.468	39652.1		15.3413	3560.72
	10.4546	0		10.4901	18566.6		10.4878	43020.6		15.3708	5310.68
	10.4743	0		10.5099	20414.3		10.5076	41590.1		15.4003	4525.11
	10.494	0		10.5297	18528.8		10.5274	37458.9		15.4296	2770.33
	10.5137	0		10.5495	16580.1		10.5472	35525.6		15.4592	1718.07
	10.5334	0		10.5692	17886.8		10.567	38015.3		15.4911	2889.95
	10.5531	245.323		10.5889	19911.2		10.5868	40437.9		15.5206	4096.28
	10.5729	2320.12		10.6087	20360.8		10.6066	41304.4		15.55	4226.88
	10.5926	4906.45		10.6284	17014.8		10.6264	40097.4		15.5796	4230.96
	10.6123	2320.12		10.6481	15799.8		10.6462	42346.7		15.6091	3988.26
	10.632	245.323		10.6679	16292.5		10.6659	46301.2		15.6388	2659.95
	10.6517	0		10.6877	13110.2		10.6858	37512.5		15.6684	1712.19
	10.6715	0		10.7076	15962.1		10.7056	34397		15.6979	2833.48
	10.6912	0		10.7274	22367.9		10.7254	48290.1		15.7299	3516.84
	10.7109	0		10.7472	31078.8		10.7452	71656.1		15.7595	3214.93
	10.7306	0		10.767	57393.9		10.7649	93799.6		15.7892	3388.2
	10.7502	0		10.7867	88107.3		10.7846	104048		15.8214	4824.98
	10.77	0		10.8066	108487		10.8043	93148.4		15.851	6466.95
	10.7897	0		10.8262	115732		10.824	82101.9		15.8833	5534.97
	10.8094	0		10.8459	103881		10.8436	87156		15.9129	3729.96
	10.8291	0		10.8656	109671		10.8632	107995		15.9423	3516.68
	10.8488	0		10.8853	118857		10.8828	126800		15.9718	3962.67
	10.8685	0		10.905	121970		10.9024	116975		16.0014	4372.75
	10.8882	0		10.9247	113712		10.9221	93737.8		16.0309	3260.04
	10.9078	0		10.9444	121666		10.9417	93455.8		16.0629	2236.25
	10.9281	0		10.964	148460		10.9613	121257		16.0925	3288.59
	10.9477	0		10.9837	149874		10.981	145738		16.1221	3273.35
	10.9673	0		11.0033	173694		11.0006	119943		16.1518	3687.17
	10.9869	0		11.0229	212567		11.0203	104593		16.1815	4935.04
	11.0065	0		11.0425	217403		11.04	111046		16.2112	3588.96
	11.0261	0		11.0621	196485		11.0597	108050		16.2407	1820.74
	11.0457	0		11.0817	198540		11.0793	130321		16.2702	2280.97
	11.0653	0		11.1013	212867		11.099	136069		16.3023	2164.2
	11.0849	0		11.1209	216496		11.1187	131330		16.3318	762.675
	11.1045	0		11.1405	204900		11.1384	123975		16.3614	153.986
	11.1242	0		11.1601	194918		11.1581	122402		16.3908	768.726
	11.1438	0		11.1797	209757		11.1777	131023		16.4202	1722.68
	11.1635	0		11.1993	205795		11.1973	121623		16.4496	1762.65
	11.1832	0		11.2189	200961		11.217	117756		16.4815	2876.55
	11.2028	0		11.2386	220732		11.2365	123910		16.5109	3766.95
	11.2226	0		11.2583	222991		11.2561	143905		16.5404	4105.3
	11.2423	0		11.278	218810		11.2757	160008		16.5723	2771.9
	11.262	0		11.2977	217580		11.2953	161199		16.6016	1901.63
	11.2817	0		11.3175	203070		11.3149	164844		16.6309	3574.16
	11.3015	373.049		11.3373	189877		11.3345	157631		16.6605	4724.27
	11.3212	3528.08		11.3571	184717		11.3541	168982		16.69	3534.34
	11.341	7460.98		11.3769	158347		11.3736	223676		16.722	1151.51
	11.3607	3702.43		11.3967	136703		11.3932	227669		16.7513	235.582
	11.3811	2021.96		11.4164	138924		11.4129	219595		16.7808	1300.01
	11.4009	3487.02		11.4363	143019		11.4325	225701		16.8101	3474.14
	11.4207	1648.91		11.4561	123826		11.4522	223515		16.8395	3703.95
	11.4405	174.351		11.4759	108572		11.4719	216045		16.8688	2595.57
	11.4602	0		11.4958	102138		11.4916	170049		16.8981	1803.88
	11.48	0		11.5157	96798.6		11.5113	134925		16.9275	2881.54
	11.4998	0		11.5354	103410		11.5311	100428		16.9569	3493.51
	11.5196	0		11.5553	93254.5		11.5508	73035.9		16.9864	3452.71
	11.5399	0		11.5751	89978.5		11.5706	63547.1
	11.5597	233.992		11.595	89955.9		11.5904	70568.6
	11.5795	2212.96		11.6148	84139.4		11.6102	77012.3
	11.5993	4679.85		11.6347	80123.8		11.63	80296.3
	11.6191	2212.96		11.6545	79504.4		11.6498	81877.2
	11.6389	233.992		11.6743	73651.6		11.6696	79303.4
	11.6586	0		11.6942	71037.2		11.6894	76700.2
	11.6785	0		11.714	68526.1		11.7092	78440.4
	11.6982	0		11.7339	69560.1		11.7291	74061.4
	11.718	0		11.7538	66656.1		11.7488	71918.7
	11.7378	0		11.7736	60675.2		11.7686	66291.3
	11.7576	0		11.7934	59945.3		11.7884	59685.2
	11.7774	0		11.8133	59244.1		11.8083	63782.1
	11.7972	0		11.8332	54053.5		11.8281	60907.5
	11.8169	0		11.853	47740.8		11.8479	52369.6
	11.8367	0		11.8729	39181.8		11.8677	45340
	11.8565	0		11.8927	28502.7		11.8875	46158.8
	11.8763	0		11.9126	25581.6		11.9073	42177.2
	11.8961	0		11.9324	23670.3		11.9271	35224.9
	11.9158	0		11.9523	19591.5		11.947	30189.2
	11.9356	0		11.9721	16781.6		11.9668	31428.9
	11.9554	0		11.992	14091.7		11.9866	36427.5
	11.9752	0		12.0118	11858.5		12.0064	36140.7
	11.995	0		12.0317	10820.1		12.0262	31723.3
	12.0148	0		12.0515	9474.46		12.046	32756.8
	12.0346	0		12.0713	7287.3		12.0658	38289
	12.0544	0		12.0912	4324.44		12.0857	41721.5
	12.0742	0		12.111	5442.41		12.1054	38051.4
	12.094	0		12.1309	6534.8		12.1253	31572.4
	12.1137	0		12.1507	6184.62		12.1451	24216.1
	12.1335	0		12.1706	4474.58		12.1649	25145.2
	12.1533	0		12.1904	2788.78		12.1847	25420.5
	12.1731	0		12.2103	3244.04		12.2046	23937.2
	12.1929	0		12.2301	3337.17		12.2245	22491
	12.2128	0		12.25	5469.47		12.2443	20482.7
	12.2326	0		12.2698	5135.55		12.2642	18960.3
	12.2524	0		12.2897	2789.57		12.2841	19939
	12.2722	0		12.3095	3050.99		12.3039	18241.6
	12.292	0		12.3294	2697.03		12.3238	16493.6
	12.3118	0		12.3492	914.511		12.3437	18663.7
	12.3317	171.01		12.3691	192.548		12.3635	20327.2
	12.3515	1617.31		12.389	1010.42		12.3834	19606.7
	12.3713	3420.2		12.4088	2136.78		12.4032	17595.5
	12.3911	1617.31		12.4287	1010.42		12.423	15624.4
	12.411	171.01		12.4486	262.291		12.4429	17726.5
	12.4308	0		12.4685	1470.18		12.4627	18580.2
	12.4506	0		12.4883	3214.17		12.4825	17921.5
	12.4704	0		12.5082	2464.4		12.5024	17162
	12.4903	0		12.5281	2257.97		12.5222	14503.7
	12.5101	0		12.5479	994.219		12.5421	12012.5
	12.5299	0		12.5679	105.126		12.5619	12915
	12.5498	0		12.5878	126.299		12.5817	14987.9
	12.5696	0		12.6076	1194.46		12.6016	12731
	12.5894	0		12.6275	2525.97		12.6215	12639.4
	12.6092	0		12.6474	1362.5		12.6413	15726.8
	12.6291	0		12.6672	1715.53		12.6611	16695.8
	12.6489	0		12.6871	3360.82		12.681	15631.7
	12.6687	0		12.707	1589.23		12.7009	12657.4
	12.6886	0		12.7269	168.041		12.7207	13111.8
	12.7084	0		12.7468	0		12.7406	16813.7
	12.7282	0		12.7666	0		12.7604	18359.6
	12.748	0		12.7865	0		12.7803	17192.7
	12.7678	0		12.8064	0		12.8001	15590.8
	12.7876	0		12.8263	0		12.82	14224.4
	12.8074	0		12.8461	0		12.8398	13083.1
	12.8273	0		12.866	0		12.8597	14127
	12.847	0		12.8858	0		12.8795	14293.7
	12.8669	0		12.9057	102.219		12.8994	14159
	12.8867	0		12.9255	966.731		12.9192	16051.5
	12.9064	0		12.9454	2044.39		12.9391	14104.6
	12.9262	0		12.9653	966.731		12.9589	9668.88
	12.946	0		12.9852	102.219		12.9788	7903.33
	12.9659	0		13.0051	0		12.9986	8717.53
	12.9856	0		13.0249	111.072		13.0185	11358.1
	13.0054	0		13.0449	1146.93		13.0383	12694.5
	13.0252	0		13.0647	3133.9		13.0581	10957.4
	13.045	0		13.0846	3108.01		13.078	7213.64
	13.0648	0		13.1044	2233.32		13.0978	9862.65
	13.0845	0		13.1244	2776.69		13.1177	11241.3
	13.1043	0		13.1442	2473.05		13.1375	10915.5
	13.1241	0		13.1641	3730.86		13.1574	12278.4
	13.1438	0		13.184	4479.52		13.1773	12687.5
	13.1636	0		13.2039	3517.09		13.1971	13154.9
	13.1834	0		13.2238	1336.49		13.217	11473.2
	13.2031	0		13.2437	1213.83		13.2369	12268.3
	13.2229	0		13.2636	2318.8		13.2567	13190
	13.2426	0		13.2834	1096.49		13.2766	14135
	13.2624	0		13.3034	115.94		13.2965	12002.1
	13.2822	0		13.3233	0		13.3163	10452.2
	13.3019	0		13.3431	111.485		13.3362	12090.3
	13.3217	0		13.3631	1054.36		13.356	13038.6
	13.3414	0		13.383	2352.62		13.3759	11919.3
	13.3611	0		13.4029	2339.18		13.3958	9189.43
	13.3808	0		13.4228	3725.92		13.4157	9174.02
	13.4006	0		13.4427	3606.85		13.4355	12175.3
	13.4203	0		13.4626	1278.74		13.4554	10140.6
	13.44	0		13.4826	122.212		13.4752	8973.58
	13.4597	0		13.5025	0		13.4951	11083.1
	13.4795	0		13.5224	0		13.515	9346.91
	13.4992	0		13.5423	0		13.5349	7464.24
	13.519	0		13.5622	0		13.5547	7587.67
	13.5387	0		13.5822	0		13.5746	9551.79
	13.5585	0		13.602	0		13.5944	10119
	13.5782	0		13.6219	0		13.6143	9045.73
	13.598	0		13.6419	0		13.6342	10650.8
	13.6178	0		13.6617	89.942		13.6541	11010.2
	13.6375	0		13.6817	850.619		13.6739	10040.4
	13.6573	0		13.7016	1965.12		13.6938	9778.9
	13.6771	0		13.7215	2423.19		13.7137	9450.2
	13.6969	0		13.7414	3415.52		13.7336	8352.16
	13.7167	0		13.7613	1689.8		13.7535	6038.16
	13.7365	0		13.7812	1275		13.7733	2358.07
	13.7563	0		13.8011	2344.65		13.7932	3068.65
	13.7761	0		13.821	1196.65		13.8131	6279.46
	13.7959	0		13.8409	948.814		13.833	4813.5
	13.8157	0		13.8608	1758.58		13.8528	4667.78
	13.8355	0		13.8808	831.582		13.8727	4604.68
	13.8553	0		13.9007	87.9291		13.8925	7655.9
	13.8751	0		13.9205	0		13.9124	9254.48
	13.895	0		13.9405	0		13.9322	9276.58
	13.9148	0		13.9604	0		13.9521	8024.01
	13.9346	0		13.9803	0		13.972	6888.03
	13.9545	0		14.0003	0		13.9919	8758.99
	13.9743	0		14.0202	0		14.0118	10292.7
	13.9942	0		14.0401	0		14.0316	11137
	14.014	0		14.06	0		14.0515	13952.5
	14.0339	0		14.0799	0		14.0715	13458.6
	14.0537	0		14.0998	0		14.0913	12277.7
	14.0735	0		14.1197	81.6372		14.1112	11225.9
	14.0933	0		14.1396	772.077		14.1311	10403.1
	14.1131	0		14.1595	1632.74		14.1509	9158.69
	14.1329	0		14.1794	772.077		14.1708	10825.7
	14.1527	0		14.1991	81.6372		14.1907	11119.4
	14.1726	0		14.2191	0		14.2105	10381.1
	14.1923	0		14.239	0		14.2304	10713.8
	14.2121	0		14.2589	0		14.2502	5894.2
	14.2319	0		14.2788	0		14.27	5488.99
	14.2517	0		14.2987	0		14.2899	8167.51
	14.2715	0		14.3186	0		14.3098	9524.4
	14.2912	0		14.3384	0		14.3297	9048.6
	14.311	0		14.3583	0		14.3495	9216.52
	14.3308	0		14.3782	0		14.3694	10173.8
	14.3506	0		14.3981	0		14.3892	8954.21
	14.3704	0		14.4179	0		14.4091	5083.64
	14.3902	0		14.4379	0		14.429	5919.58
	14.41	0		14.4577	0		14.4489	7149.99
	14.4299	0		14.4777	0		14.4688	6544.08
	14.4497	0		14.4976	0		14.4887	6624.97
	14.4695	0		14.5175	0		14.5086	6945.36
	14.4894	0		14.5373	0		14.5285	7027.58
	14.5092	0		14.5573	0		14.5483	7015.79
	14.529	0		14.5772	94.7457		14.5683	4418.98
	14.5489	0		14.5971	896.049		14.5882	5520.32
	14.5688	0		14.6171	2021.37		14.608	7445.51
	14.5886	0		14.637	2092.03		14.6279	6317.29
	14.6085	0		14.657	2623.93		14.6478	3742.14
	14.6283	0		14.677	1195.98		14.6677	5931.54
	14.6482	0		14.6968	126.459		14.6876	9051.13
	14.6681	0		14.7168	0		14.7075	8518.7
	14.688	0		14.7368	0		14.7274	8280.36
	14.7078	0		14.7566	0		14.7473	6893.65
	14.7278	0		14.7766	0		14.7673	4742.67
	14.7477	0		14.7965	0		14.7872	7915.35
	14.7675	0		14.8165	0		14.8071	10400.5
	14.7874	0		14.8365	0		14.827	8181.66
	14.8074	0		14.8564	0		14.8469	7020.89
	14.8273	0		14.8763	128.315		14.8668	9102.76
	14.8472	0		14.8963	1213.53		14.8867	10509.2
	14.8671	0		14.9162	2566.3		14.9066	7823.89
	14.887	0		14.9362	1213.53		14.9266	4851.89
	14.9069	0		14.9562	128.315		14.9465	5672.43
	14.9268	0		14.9762	0		14.9665	5127.27
	14.9467	0		14.9962	0		14.9864	5935.01
	14.9666	0		15.0162	0		15.0063	2813.44
	14.9865	0		15.0362	0		15.0263	1777.99
	15.0064	0		15.0562	70.5551		15.0462	5443.02
	15.0263	0		15.0762	667.269		15.0662	9471.24
	15.0462	0		15.0962	1411.1		15.0862	10010
	15.0661	0		15.1162	667.269		15.1061	7947.87
	15.086	0		15.1362	70.5551		15.1261	5774.29
	15.1059	0		15.1562	0		15.146	4702.91
	15.1258	0		15.1762	0		15.1661	7311.85
	15.1457	0		15.1962	95.5799		15.1859	6088.29
	15.1657	0		15.2162	903.939		15.2059	4129.85
	15.1856	0		15.2362	2025.7		15.2258	6499
	15.2055	0		15.2562	1983.04		15.2457	6994.28
	15.2255	0		15.2762	2377.6		15.2657	6320.28
	15.2454	0		15.2962	1079.1		15.2857	6798.09
	15.2653	0		15.3162	221.52		15.3056	6292.69
	15.2853	0		15.3362	1015.91		15.3256	5526.86
	15.3052	0		15.3562	2148.39		15.3455	4329.46
	15.3252	0		15.3762	1015.91		15.3655	3193.99
	15.3452	0		15.3963	107.419		15.3855	5807.85
	15.3651	0		15.4163	0		15.4054	9066.78
	15.385	0		15.4363	101.84		15.4254	10153.3
	15.405	0		15.4563	963.144		15.4453	7289.44
	15.4249	0		15.4763	2036.8		15.4653	3551.26
	15.4449	0		15.4963	963.144		15.4853	2950.44
	15.4649	0		15.5163	101.84		15.5053	1487.29
	15.4849	0		15.5363	0		15.5252	1935.21
	15.5048	0		15.5564	0		15.5452	3802.41
	15.5248	0		15.5763	0		15.5652	1896.32
	15.5449	0		15.5962	0		15.5851	1278.4
	15.5648	0		15.6163	0		15.6051	3598.2
	15.5848	0		15.6363	0		15.625	5337.93
	15.6047	0		15.6563	0		15.645	4203.91
	15.6247	0		15.6762	0		15.665	1537.66
	15.6446	0		15.6962	0		15.685	1528.78
	15.6646	0		15.7163	0		15.705	3100.7
	15.6845	0		15.7362	0		15.725	2750.58
	15.7045	0		15.7562	0		15.7449	3006.91
	15.7244	0		15.7763	0		15.7649	1351.95
	15.7443	0		15.7962	0		15.7849	265.724
	15.7643	0		15.8162	0		15.8049	1161.11
	15.7842	0		15.8364	0		15.8249	2455.44
	15.8041	0		15.8563	0		15.8448	1314.31
	15.824	0		15.8763	0		15.8648	1571.64
	15.8439	0		15.8963	0		15.8848	3237.08
	15.8639	0		15.9163	0		15.9047	3260.17
	15.8838	0		15.9363	0		15.9247	5262.8
	15.9038	0		15.9563	0		15.9447	5319.93
	15.9237	0		15.9763	0		15.9646	3833.79
	15.9436	0		15.9963	0		15.9845	5416.56
	15.9636	0		16.0163	0		16.0045	4734.74
	15.9835	0		16.0363	0		16.0244	3099.51
	16.0033	0		16.0563	0		16.0444	3794.05
	16.0233	0		16.0763	0		16.0643	3604.46
	16.0433	0		16.0963	0		16.0842	4343.74
	16.0632	0		16.1163	0		16.1041	2070.43
	16.0831	0		16.1363	0		16.1241	1280.79
	16.1031	0		16.1563	0		16.144	3566.44
	16.123	0		16.1763	0		16.1639	6244.73
	16.143	0		16.1964	0		16.1839	8175.48
	16.1629	0		16.2163	0		16.2038	6849.58
	16.1828	0		16.2364	69.8755		16.2238	3650.61
	16.2028	0		16.2565	660.842		16.2437	3079.89
	16.2227	0		16.2765	1397.51		16.2637	1485.29
	16.2426	0		16.2965	660.842		16.2837	1393.23
	16.2626	0		16.3165	69.8755		16.3036	2643.76
	16.2825	0		16.3365	0		16.3236	1250.15
	16.3025	0		16.3566	0		16.3435	268.561
	16.3224	0		16.3766	0		16.3635	1289.74
	16.3424	0		16.3966	0		16.3834	2727.46
	16.3624	0		16.4167	0		16.4034	1412.34
	16.3823	0		16.4367	0		16.4234	1295.9
	16.4023	0		16.4567	0		16.4434	2452.09
	16.4223	0		16.4768	0		16.4633	1159.52
	16.4423	0		16.4967	0		16.4833	280.966
	16.4622	0		16.5168	0		16.5033	1497.68
	16.4821	0		16.5368	0		16.5232	3167.22
	16.5021	0		16.5568	0		16.5432	1497.68
	16.5221	0		16.5768	0		16.5632	158.361
	16.542	0		16.5968	0		16.5831	0
	16.562	0		16.6168	0		16.6031	0
	16.5819	0		16.6367	0		16.6231	0
	16.6019	0		16.6568	0		16.6431	179.036
	16.6218	0		16.6767	0		16.6631	1693.22
	16.6418	0		16.6968	0		16.6831	3849.6
	16.6617	0		16.7168	0		16.7031	4352.07
	16.6817	0		16.7368	0		16.7231	6653.33
	16.7016	0		16.7569	0		16.7432	4862.25
	16.7216	0		16.7768	0		16.7632	1365.64
	16.7415	0		16.7968	0		16.7831	263.3
	16.7614	0		16.8169	0		16.8032	1393.37
	16.7813	0		16.8369	0		16.8232	2946.62
	16.8013	0		16.857	0		16.8432	1548.93
	16.8212	0		16.877	0		16.8631	1618.51
	16.8412	0		16.897	0		16.8832	3111.17
	16.8611	0		16.917	0		16.9032	1471.18
	16.8811	0		16.9371	0		16.9232	155.559
	16.9011	0		16.9571	0		16.9432	0
	16.921	0		16.9772	0		16.9631	128.556
	16.941	0		16.9972	0		16.9832	1344.37
	16.961	0					17.0032	3915.49
	16.981	0
	17.001	0

## Sheet: ExtData5D
Ion counts (Tracefinder), for sugar metabolite standards incubated with or without the indicated concentration of cysteine. Boxed values used to generate Figures
Components	Replicate	C193_7.3 pos	DHAP neg	C193_7.7 pos	G3P Neg
0 Cys + 500uM DHAP	A	0	480029177	0	0
0 Cys + 500uM DHAP	B	0	520427657	0	236052
0.125mM Cys +500uM DHAP	A	2349818	585334134	0	0
0.125mM Cys +500uM DHAP	B	2598622	342826535	0	0
0.25mM Cys + 500uM DHAP	A	29370781	280254330	2304019	0
0.25mM Cys + 500uM DHAP	B	30685022	272752448	1368390	0
0.5mM Cys + 500uM DHAP	A	60066695	282991094	395681	264720
0.5mM Cys + 500uM DHAP	B	70268197	91269810	66001	120544
1mM Cys + 500uM DHAP	A	94512973	21813864	86543	356855
1mM Cys + 500uM DHAP	B	105118536	41784600	610200	364846
2.5mM Cys + 500uM DHAP	A	168741227	2898612	320148	730080
2.5mM Cys + 500uM DHAP	B	151787548	2907529	306114	799478
5mM Cys + 500uM DHAP	A	183524004	1187392	0	843347
5mM Cys + 500uM DHAP	B	167843563	1031938	108297	0
0 Cys + 500uM R5P	A	0	0	0	0
0 Cys + 500uM R5P	B	0	0	0	0
0.125mM Cys +500uM R5P	A	0	0	9572	0
0.125mM Cys +500uM R5P	B	0	0	0	0
0.25mM Cys + 500uM R5P	A	0	0	0	0
0.25mM Cys + 500uM R5P	B	10355	0	0	68474
0.5mM Cys + 500uM R5P	A	0	0	19149	0
0.5mM Cys + 500uM R5P	B	0	0	8852	0
1mM Cys + 500uM R5P	A	9653	0	21279	0
1mM Cys + 500uM R5P	B	0	0	64247	34527
2.5mM Cys + 500uM R5P	A	28641	0	9707	85834
2.5mM Cys + 500uM R5P	B	26258	0	44221	0
5mM Cys + 500uM R5P	A	81740	0	0	0
5mM Cys + 500uM R5P	B	73807	0	60170	0
0 Cys + 500uM G3P	A	28913	51544638	0	77566634
0 Cys + 500uM G3P	B	10522	49531331	0	84910274
0.125mM Cys +500uM G3P	A	0	66811478	198594912	150959688
0.125mM Cys +500uM G3P	B	0	35150490	85377487	62258419
0.25mM Cys + 500uM G3P	A	0	22639496	260754404	54493755
0.25mM Cys + 500uM G3P	B	0	22699401	243336208	49027851
0.5mM Cys + 500uM G3P	A	0	11873078	1284974795	30693381
0.5mM Cys + 500uM G3P	B	314446	11980427	1196909788	24519853
1mM Cys + 500uM G3P	A	0	9860485	1544967048	16465014
1mM Cys + 500uM G3P	B	175011	12807179	2338229432	28620142
2.5mM Cys + 500uM G3P	A	0	1070843	2078957015	5959157
2.5mM Cys + 500uM G3P	B	0	1916486	2206726664	4927760
5mM Cys + 500uM G3P	A	0	0	3018996168	1061686
5mM Cys + 500uM G3P	B	654954	79328	2203700092	980838
0 Cys + BLANK	A	9196	0	0	0
0 Cys + BLANK	B	11190	0	0	0
0.125mM Cys + BLANK	A	0	0	9884	0
0.125mM Cys + BLANK	B	15713	0	0	0
0.25mM Cys + BLANK	A	0	0	8156	0
0.25mM Cys + BLANK	B	12733	0	24371	64316
0.5mM Cys + BLANK	A	23593	0	0	0
0.5mM Cys + BLANK	B	10264	0	52281	0
1mM Cys + BLANK	A	25475	0	80530	0
1mM Cys + BLANK	B	7933	0	7174	0
2mM Cys + BLANK	A	125454	0	60980	0
2mM Cys + BLANK	B	106548	0	103951	0
5mM Cys + BLANK	A	88687	0	94271	0
5mM Cys + BLANK	B	102571	0	39202	0

## Sheet: ExtData5E
MS2 fragmentation spectra for chemically derived or cell extract derived sugar-CYS metabolites
C193_7.3 Spectrum List								C193_7.7 SpectrumList								C253_8.8 SpectrumList
DHAP + CYS			SSP25					G3P + Cys			SSP25					SSP25			Cys + R5P
m/z	Intensity	Relative	m/z	Intensity	Relative			m/z	Intensity	Relative	m/z	Intensity	Relative			m/z	Intensity	Relative	m/z	Intensity	Relative
52.4267	6193.68	0.98963	53.0391	8218.66	1.2881			50.0658	50925	0.990919	51.0233	6579.05	0.91063			51.9777	2030.13	7.54711	55.0179	6139.93	9.89897
52.4289	6757.93	1.07979	56.0497	62017	9.71985			50.4963	45429	0.883975	52.7247	5165.34	0.714953			55.0181	3135.64	11.6569	56.0844	4210.41	6.78814
53.0389	10586.7	1.69155	57.0577	11877.3	1.86152			53.1982	42292.4	0.822942	53.0388	10538.5	1.45868			57.0337	2550.72	9.4824	57.0336	5544.81	8.9395
54.0343	6609.18	1.05602	57.738	6956.86	1.09034			54.9478	87021.2	1.69329	53.2518	4984.36	0.689904			58.9952	12867.8	47.8365	58.9952	23291.4	37.5511
56.0498	72211.1	11.5379	57.7408	4529.13	0.709845			54.9507	102157	1.98782	54.642	5060.51	0.700444			73.0283	3374.86	12.5462	61.0283	4838.85	7.80134
57.0574	5885.88	0.940451	58.0654	120375	18.8663			55.0181	81300.2	1.58197	55.0179	5876.35	0.813366			87.0438	2494.81	9.27458	63.518	5455.09	8.79486
57.7359	8554.83	1.3669	58.9953	16980.3	2.66131			56.0497	193081	3.75704	56.0469	6316.9	0.874345			91.7674	2352.43	8.74526	67.0421	5639.93	9.09286
57.7388	5841.1	0.933296	59.0495	13280.2	2.08139			57.0338	70216.1	1.36629	56.0498	74393.5	10.2971			96.9166	2329.43	8.65974	68.3221	5078.12	8.18709
57.9876	7904.82	1.26304	59.0731	5788.95	0.907296			57.9877	53445.5	1.03996	57.0576	6945.25	0.961318			100.022	17074.9	63.4767	70.915	4624.72	7.45611
58.0654	115284	18.4202	66.9967	5157.79	0.808375			58.0654	138022	2.68568	57.741	9178.64	1.27045			105	2597.26	9.65544	73.0108	4566.93	7.36293
58.9953	151011	24.1286	67.0418	8615.35	1.35027			58.9952	2.4082e+06	46.8597	58.0621	7301.2	1.01059			122.027	26899.5	100	73.0285	8721.74	14.0614
59.0493	11860.4	1.89506	67.0547	6857.7	1.0748			59.9046	54916.4	1.06858	58.0654	132552	18.347			133.049	6657.03	24.7478	74.006	4340.34	6.99762
59.0733	6958.46	1.11183	68.0498	5345.29	0.837762			60.0447	426957	8.30789	58.9953	53935.9	7.46546			146.027	11509.1	42.7855	76.0218	7223.01	11.6451
60.0445	20718.4	3.3104	68.2958	5909.85	0.926245			61.0109	60703.8	1.1812	59.0494	12325.6	1.70603			172.367	2451.04	9.11185	79.2121	4684.44	7.55239
61.0109	8508.52	1.3595	70.0653	26230.6	4.11109			61.4036	45775.4	0.890715	59.0731	5935.86	0.821604			218.047	8821.7	32.7951	85.0283	9178.29	14.7975
65.0387	7447.12	1.18991	71.0731	84898.6	13.3061			67.0418	365751	7.11692	60.0446	12012.3	1.66267			254.068	12091.1	44.9492	86.2438	4722.35	7.61352
67.0419	39220.6	6.26669	72.0809	261142	40.9285			68.0495	170792	3.32334	67.0418	6915.56	0.957208			254.146	4582.7	17.0364	86.9904	5233.46	8.43754
68.0497	32488.8	5.19108	74.0061	7192.39	1.12726			71.0732	96317.2	1.87418	68.0496	6734.73	0.932178						87.0442	5816.77	9.37797
68.2962	7557.78	1.20759	77.0388	20133.7	3.15553			72.0446	352386	6.85685	68.2993	8778.11	1.21501						90.9328	4093.64	6.59989
70.0652	26044.2	4.16137	79.0542	30687.9	4.80968			72.0807	253576	4.93418	70.0652	30141.2	4.17196						100.021	33986.1	54.7935
71.0731	97066.1	15.5093	84.0445	9331.51	1.46252			72.2243	91090.7	1.77248	71.0731	90568.5	12.5359						100.574	5500.94	8.86878
72.0444	13175.2	2.10514	84.0811	17877.9	2.80199			73.0107	238094	4.63292	72.0445	9285.93	1.2853						122.027	62025.9	100
72.0809	244957	39.1395	85.0109	6638	1.04037			73.0284	172903	3.36441	72.0809	293475	40.6209						133.05	10928.2	17.6187
73.0108	8843.12	1.41296	86.9901	5366.91	0.841149			74.006	599018	11.6559	74.0058	15965.4	2.20983						146.027	26713.7	43.0686
74.006	57081.5	9.12052	91.0543	32121.8	5.03441			76.0215	104862	2.04045	77.0386	26879.6	3.72051						165.023	4923.07	7.93711
77.0386	22329.1	3.56776	93.0699	5360.86	0.840201			77.0386	64171.9	1.24868	79.0543	42318	5.85739						168.963	4690.87	7.56276
79.0542	38999.3	6.23133	95.0492	44155.6	6.92047			84.0445	226862	4.41437	82.0654	6836.06	0.946204						188.037	5179.39	8.35037
80.0496	11462.8	1.83153	98.0969	6528.95	1.02327			85.0107	648532	12.6194	84.0807	18441.4	2.55255						218.048	18865.7	30.4159
84.0446	30949.5	4.94513	100.022	31313.5	4.90773			86.006	329334	6.40832	85.0106	16631.3	2.302						221.872	6868.05	11.0729
84.0808	13241.2	2.11568	102.037	6120.85	0.959314			86.9899	549024	10.6831	86.0058	8424.07	1.16601						254.071	30052.9	48.4522
85.0108	61548.9	9.83433	105.045	11143.2	1.74646			88.0215	125948	2.45075	86.0602	7136.12	0.987736
86.0058	18363.5	2.93413	107.049	477960	74.9102			89.5154	44669.6	0.869198	86.9899	9363.39	1.29602
86.9899	26943.7	4.30508	112.022	38085.6	5.96911			90.055	296582	5.771	89.0389	6628.3	0.917448
90.0548	10442.7	1.66854	117.686	5870.95	0.920147			96.0447	78018	1.5181	90.0549	8502.08	1.1768
91.0544	26744.3	4.27322	123.011	65033	10.1926			99.0138	86525.3	1.68364	91.0544	29330.4	4.05972
95.0494	35117.8	5.61115	130.032	41269.9	6.46819			100.022	4410376	85.8188	95.0493	46731.5	6.46828
96.0447	8766.9	1.40078	135.044	524032	82.131			101.006	185894	3.6172	98.0972	6260.95	0.866601
97.0518	9518.38	1.52085	140.614	6847.79	1.07325			102.037	222608	4.33159	100.022	98418.8	13.6225
99.0138	6406.09	1.02357	146.027	17003.8	2.66499			105.001	285493	5.55523	102.038	8307.56	1.14988
100.022	251528	40.1894	147.081	42453.9	6.65375			107.049	495807	9.6476	105.001	6281.33	0.869422
100.258	6243.7	0.997623	148.112	9968.43	1.56234			112.022	1.64132e+06	31.9374	105.045	17979.3	2.48858
102.037	61732.7	9.8637	158.027	90635.1	14.2051			113.005	81356.1	1.58306	107.049	513908	71.1319
102.43	6766.98	1.08123	158.041	6798.83	1.06557			118.032	200830	3.90782	108.082	5699.49	0.788887
105	12014.7	1.91972	158.082	8093.33	1.26846			123.011	63667.7	1.23887	112.022	43236.1	5.98447
105.045	7748.33	1.23803	176.039	22451.9	3.51885			125.997	49373	0.96072	123.011	89655.3	12.4095
107.049	456157	72.885	194.052	15062.5	2.36073			130.032	865580	16.8428	129.07	7186.64	0.99473
112.022	312022	49.8551	194.085	455136	71.333			130.73	50908	0.990588	130.032	20407	2.8246
113.006	9665.14	1.5443	194.117	638044	100			131.016	99822.4	1.94238	135.044	579779	80.2493
115.964	7819.84	1.24946	209.597	5028.29	0.788079			134.417	60479.2	1.17683	146.027	114972	15.9137
120.012	14052.9	2.24538						134.695	49907.6	0.971121	147.08	38994.2	5.39733
123.011	78504.8	12.5436						135.044	543648	10.5785	148.043	5547.34	0.767827
130.032	242968	38.8217						146.027	5139172	100	148.112	6886.33	0.953162
135.044	491365	78.5107						148.043	446790	8.69381	149.059	6169.06	0.853882
146.027	78901.2	12.6069						158.027	2.49646e+06	48.5771	158.027	72548.4	10.0417
147.081	45376.5	7.25029						159.011	200663	3.90459	159.011	6238.49	0.863492
148.112	6625.2	1.05858						164.038	162259	3.15729	176.037	20949.5	2.89969
154.702	6929.06	1.10713						167.477	53878.7	1.04839	176.092	14588.7	2.01928
158.027	554965	88.6728						176.038	489767	9.53007	177.741	6135.85	0.849286
168.033	6585.55	1.05224						194.048	1.88026e+06	36.5868	194.048	36928.1	5.11135
176.038	115155	18.3996						194.083	329131	6.40437	194.085	437079	60.4978
194.048	53551.5	8.5565						194.118	617321	12.0121	194.117	722472	100
194.085	390111	62.3322
194.117	625858	100

## Sheet: ExtData5F
	SSP25 (AV01_120821 @ RT: 10.52)				Pyr + Cys (AV69_102622)
	m/z	Intensity	Relative		m/z	Intensity	Relative
	146.027	507430	100		146.027	1.67585e+06	100
	58.9952	345794	68.1462		58.9952	919103	54.8442
	100.022	245802	48.4406		100.022	736038	43.9204
	88.0394	116471	22.9532		88.0393	373021	22.2587
	192.033	82953.1	16.3477		192.032	284220	16.9598
	86.9899	69081.4	13.614		86.99	235289	14.04
	105.001	65000.1	12.8097		105.001	224070	13.3705
	175.007	17221	3.39377		175.006	72262.5	4.312
	57.9875	14730.5	2.90297		129	47612.8	2.84112
	101.005	12366.5	2.43709		54.984	41893.2	2.49982
	129.001	11714.9	2.30867		101.006	36653	2.18713
	56.0497	9488.77	1.86997		128.016	36649.5	2.18693
	76.0215	9327.09	1.8381		100.029	26753.2	1.5964
	128.017	8726.83	1.71981		56.0498	24843.6	1.48245
	54.9428	8132.26	1.60264		57.9874	23810.8	1.42082
	73.0106	6873.9	1.35465		58.9988	22924.1	1.36791
	192.139	6310.35	1.24359		130.853	22907.2	1.36691
	85.0107	6023.65	1.18709		85.0108	18154.2	1.08328
	88.0332	5473.64	1.0787		73.0107	15254.6	0.910264
	86.984	4202.06	0.828106		76.0213	14902.9	0.889278
	67.0417	4034.35	0.795055		192.053	14695.9	0.876925
	77.0057	3994.34	0.787171		72.2783	14215.9	0.848282
	146	3646.86	0.718693		210.986	14042.1	0.837914
	147.011	3557.91	0.701163		67.0419	13542.4	0.808092
	130.702	3502.63	0.690268		89.2298	11652.1	0.695297
	72.2165	3272.35	0.644886		85.4051	11313.4	0.675084
	91.7114	3219.11	0.634395		120.142	10942	0.652922
	133.065	2934.11	0.57823		54.9814	10939.4	0.65277
	91.2163	2874.34	0.56645		66.8704	10877.5	0.649078
	180.94	2851.03	0.561856		71.429	10644.9	0.635196
	79.8874	2758.9	0.543701		76.7068	10593.5	0.632128
	156.996	2683.42	0.528827		197.474	10308	0.61509
	118.032	2594.04	0.511211		78.7501	9449.92	0.563889
	58.2526	2363.84	0.465845
	157.114	2351.19	0.463352
	54.1315	2264.58	0.446285
	116.804	2182.45	0.430098
	78.3716	2130.65	0.419891

## Sheet: ExtData5G-H
	C133_5.5											C147_4.3											C270_5.1
		Formaldehyde		Acetaldehyde		Formate		Acetone		Pyridoxal			Formaldehyde		Acetaldehyde		Formate		Acetone		Pyridoxal			Formaldehyde		Acetaldehyde		Formate		Acetone		Pyridoxal
	-CYS	0.00072085	0.00051489	0.00029331	0.00021287	1.9267e-05	4.7984e-05	1.2207e-05	1.5555e-05	0	0	-CYS	0	0	0	0.00011597	0.00013768	0	0.00037889	0	0	0	-CYS	0	0	0	0	0	0	0	0	0	0
	+CYS	2.2519	1.5592	0.0628706	0.0686959	0.100852	0.114209	0.0673796	0.0774388	0	0	+CYS	2.27156	2.27561	7.72787	7.66186	2.89119	2.05039	2.11066	2.32194	0	0	+CYS	0	0	0	0	0	0	0	0	1.77793	0.728601
	Fragmentation Data	mz	intensity	Sample ID		mz	intensity	Sample ID				Fragmentation Data	mz	intensity	Sample ID		mz	intensity	Sample ID				Fragmentation Data	mz	intensity	Sample ID		152.071	100	Pyridoxal + Cys
		88.021	100	SSP25		88.022	100	Formaldehyde + Cys					148.087	100	SSP25		85.0106	100	Acetaldehyde + Cys					152.071	100	SSP25		176.094	23.74	Pyridoxal + Cys
		134.071	66.2502	SSP25		134.027	26.2091	Formaldehyde + Cys					102.037	79.781	SSP25		102.037	98.0224	Acetaldehyde + Cys					62.9819	29.008	SSP25		219.076	18.0722	Pyridoxal + Cys
		134.027	24.0688	SSP25		105	3.22553	Formaldehyde + Cys					85.0106	78.2419	SSP25		131.016	91.2986	Acetaldehyde + Cys					271.166	19.8173	SSP25		150.055	15.3574	Pyridoxal + Cys
		134.06	23.9841	SSP25		86.99	2.1559	Formaldehyde + Cys					131.016	74.9746	SSP25		86.9899	74.6525	Acetaldehyde + Cys					176.094	19.489	SSP25		271.075	13.6691	Pyridoxal + Cys
		134.096	21.6842	SSP25		81.13	2.0177	Formaldehyde + Cys					86.9899	64.2021	SSP25		148.043	71.5982	Acetaldehyde + Cys					124.087	18.7467	SSP25		227.085	13.4612	Pyridoxal + Cys
		134.117	15.1692	SSP25		88.024	1.62923	Formaldehyde + Cys					148.043	57.6018	SSP25		105.001	58.9369	Acetaldehyde + Cys					271.074	16.3978	SSP25		237.087	9.36873	Pyridoxal + Cys
		86.096	6.10154	SSP25		58.995	1.40295	Formaldehyde + Cys					105	52.6045	SSP25		58.9952	51.9315	Acetaldehyde + Cys					150.055	16.1483	SSP25		134.06	5.7012	Pyridoxal + Cys
		88.076	4.45352	SSP25		106.032	0.883403	Formaldehyde + Cys					58.9952	44.8288	SSP25		76.0216	36.416	Acetaldehyde + Cys					240.232	13.919	SSP25		175.087	4.86221	Pyridoxal + Cys
		134.08	4.19552	SSP25		81.133	0.821852	Formaldehyde + Cys					76.0216	31.7624	SSP25		55.0181	12.6079	Acetaldehyde + Cys					230.14	10.8023	SSP25		166.074	4.33267	Pyridoxal + Cys
		134.105	3.26333	SSP25		88.028	0.711322	Formaldehyde + Cys					74.0601	14.7025	SSP25		88.0394	7.7003	Acetaldehyde + Cys					227.084	10.7955	SSP25		163.087	3.64979	Pyridoxal + Cys
		106.065	3.25496	SSP25		61.011	0.676456	Formaldehyde + Cys					148.112	14.2775	SSP25		71.0748	4.35122	Acetaldehyde + Cys					113.06	10.6897	SSP25		220.084	3.63082	Pyridoxal + Cys
		81.131	3.12158	SSP25		81.124	0.416094	Formaldehyde + Cys					148.096	12.0438	SSP25		95.0577	3.65517	Acetaldehyde + Cys					271.318	10.3199	SSP25		53.6354	2.29248	Pyridoxal + Cys
		98.096	2.6991	SSP25		95.829	0.405416	Formaldehyde + Cys					148.076	9.61178	SSP25		120.007	3.372	Acetaldehyde + Cys					219.076	9.96581	SSP25		62.9819	2.26167	Pyridoxal + Cys
		58.995	2.65569	SSP25		119.73	0.363718	Formaldehyde + Cys					123.964	9.08384	SSP25		70.4735	3.22065	Acetaldehyde + Cys					221.267	9.53749	SSP25		149.071	2.11817	Pyridoxal + Cys
		79.054	2.6433	SSP25		121.797	0.360507	Formaldehyde + Cys					148.133	5.99214	SSP25		131.024	3.16374	Acetaldehyde + Cys					71.9822	9.52932	SSP25		140.071	1.98907	Pyridoxal + Cys
		108.402	2.62177	SSP25		60.769	0.354604	Formaldehyde + Cys					107.06	5.48749	SSP25		166.404	3.13246	Acetaldehyde + Cys					109.101	8.54665	SSP25		152.076	1.9078	Pyridoxal + Cys
		116.107	2.57945	SSP25		113.677	0.352615	Formaldehyde + Cys					88.0393	5.46607	SSP25		95.4268	2.98647	Acetaldehyde + Cys					148.087	7.90685	SSP25		225.087	1.52945	Pyridoxal + Cys
		103.895	2.49585	SSP25		134.032	0.347689	Formaldehyde + Cys					124.968	5.1701	SSP25		93.52	2.96384	Acetaldehyde + Cys					175.087	7.31873	SSP25		194.105	1.49849	Pyridoxal + Cys
		130.323	2.407	SSP25		72.29	0.345025	Formaldehyde + Cys					130.122	4.9459	SSP25		98.4219	2.79363	Acetaldehyde + Cys					271.115	7.19278	SSP25		271.167	1.48788	Pyridoxal + Cys
		97.504	2.40085	SSP25		115.574	0.338557	Formaldehyde + Cys					55.0181	4.93899	SSP25		112.745	2.61951	Acetaldehyde + Cys					189.113	6.68901	SSP25		209.074	1.44366	Pyridoxal + Cys
		68.455	2.33809	SSP25		117.366	0.338323	Formaldehyde + Cys					130.086	4.20699	SSP25		102.044	2.60772	Acetaldehyde + Cys					170.65	6.63407	SSP25		124.087	1.43207	Pyridoxal + Cys
		106.657	2.28568	SSP25		94.572	0.314616	Formaldehyde + Cys					102.033	4.09387	SSP25		50.4349	2.5373	Acetaldehyde + Cys					197.079	6.57825	SSP25		207.076	1.37901	Pyridoxal + Cys
		111.93	2.22647	SSP25		52	0.308534	Formaldehyde + Cys					69.4256	3.12129	SSP25		96.7297	2.50629	Acetaldehyde + Cys					237.086	6.56609	SSP25		184.043	1.18119	Pyridoxal + Cys
		69.881	2.21786	SSP25		72.402	0.294551	Formaldehyde + Cys					58.8896	2.96323	SSP25		51.1177	2.47379	Acetaldehyde + Cys					108.436	6.558	SSP25		193.097	0.95836	Pyridoxal + Cys
		72.225	2.141	SSP25		72.666	0.28496	Formaldehyde + Cys					112.218	2.93194	SSP25		131.011	2.43155	Acetaldehyde + Cys					172.144	6.14978	SSP25		238.095	0.895444	Pyridoxal + Cys
		83.369	2.09422	SSP25									54.5215	2.81283	SSP25		56.6372	2.32169	Acetaldehyde + Cys					254.139	6.14934	SSP25		221.488	0.88725	Pyridoxal + Cys
		108.472	2.01445	SSP25									66.034	2.56164	SSP25									166.073	6.14349	SSP25		53.6368	0.864848	Pyridoxal + Cys
		59.794	1.86255	SSP25									121.166	2.52693	SSP25									121.308	6.04791	SSP25		148.087	0.830697	Pyridoxal + Cys
													51.3375	2.39986	SSP25									198.716	5.94705	SSP25		253.064	0.824773	Pyridoxal + Cys
													131.079	2.32587	SSP25									189.658	5.74564	SSP25		219.064	0.783868	Pyridoxal + Cys
													53.1729	2.30726	SSP25									96.0551	5.70081	SSP25		136.076	0.700339	Pyridoxal + Cys
																								98.8419	5.69706	SSP25		230.14	0.691997	Pyridoxal + Cys
																								175.924	5.68241	SSP25		76.0214	0.648017	Pyridoxal + Cys
																								163.087	5.67917	SSP25		225.07	0.614139	Pyridoxal + Cys
																								80.0054	5.6583	SSP25		124.076	0.598774	Pyridoxal + Cys
																								256.968	5.5081	SSP25		162.079	0.575037	Pyridoxal + Cys
																								152.729	5.48073	SSP25		71.9822	0.530843	Pyridoxal + Cys
																								290.544	5.37416	SSP25		95.9813	0.502755	Pyridoxal + Cys
																								116.823	5.34475	SSP25		109.101	0.500951	Pyridoxal + Cys
																								104.814	5.3135	SSP25		191.081	0.494728	Pyridoxal + Cys
																								169.594	5.26477	SSP25		271.318	0.482573	Pyridoxal + Cys
																								90.6668	5.15414	SSP25		107.061	0.477277	Pyridoxal + Cys
																								227.955	5.14035	SSP25		242.768	0.472926	Pyridoxal + Cys
																								97.2959	5.08618	SSP25		62.2848	0.463947	Pyridoxal + Cys
																								109.229	5.02717	SSP25		66.4118	0.446081	Pyridoxal + Cys
																								157.286	4.96961	SSP25		143.695	0.445558	Pyridoxal + Cys
																								73.547	4.93555	SSP25		102.923	0.436923	Pyridoxal + Cys
																								69.2009	4.72269	SSP25		173.902	0.430259	Pyridoxal + Cys
																												104.667	0.427306	Pyridoxal + Cys
																												115.167	0.415965	Pyridoxal + Cys
																												183.022	0.412076	Pyridoxal + Cys
																												82.6046	0.411343	Pyridoxal + Cys
																												58.6066	0.408977	Pyridoxal + Cys
																												66.4454	0.408168	Pyridoxal + Cys
																												51.8963	0.389263	Pyridoxal + Cys
																												81.4151	0.378233	Pyridoxal + Cys
																												176.102	0.32626	Pyridoxal + Cys
