# Supplementary material for: Excess cysteine drives conjugate formation and impairs proliferation of NRF2-activated cancer cells
Source: Nat Metab. 2026 Apr 7;8(4):840–54. doi: 10.1038/s42255-026-01499-8 (PMC13121033; doi:10.1038/s42255-026-01499-8)
Supplement: Supplementary file 14 — Source data and statistical test results for Extended Data Fig. 6. [file 42255_2026_1499_MOESM14_ESM.xlsx]

## Sheet: ED6A
Sugar-CYS metabolite levels, comparing abundance across cell lines
Analyte:	A549			UOK262			RBE			OCUG1
3GC	17.6326	15.6275	19.7924	22.1374	20.052	17.2552	0.996216	1.0065	0.997281	9.91625	7.4545	9.30588
1DC	9.97878	7.8962	6.79854	15.7246	17.7932	14.9151	1.35002	0.662664	0.987319	10.6233	8.51577	10.1832
Šídák's multiple comparisons test	Mean Diff.	95.00% CI of diff.	Below threshold?	Summary	Adjusted P Value
3GC
RBE vs. A549	-16.68	-19.96 to -13.41	Yes	****	<0.0001
RBE vs. UOK262	-18.81	-22.09 to -15.54	Yes	****	<0.0001
RBE vs. OCUG1	-7.892	-11.17 to -4.615	Yes	****	<0.0001
1DC
RBE vs. A549	-7.225	-10.50 to -3.947	Yes	****	<0.0001
RBE vs. UOK262	-15.14	-18.42 to -11.87	Yes	****	<0.0001
RBE vs. OCUG1	-8.774	-12.05 to -5.497	Yes	****	<0.0001

## Sheet: ED6B
Sample Name	Tag	Model	Genotype	Replicate	Parent Analyte	M+0	M+1	M+2	M+3	M+4	M+5	M+6	M+7	M+8	M+9	Total			M+0	M+1	M+2	M+3	M+4	M+5	M+6	M+7	M+8	M+9
AV31	8111	NSCLC	KP	Tumor 1	CYS-NEM	3741320205	2.82073e+08	0	1826055687	0	0	0	0	0	0	5.84945e+09		CYS-NEM	0.639602	0.0482221	0	0.312176	0	0	0	0	0	0
AV32	8111	NSCLC	KP	Tumor 2	CYS-NEM	2196509334	1.61935e+08	0	989902316	0	0	0	0	0	0	3.34835e+09		CYS-NEM	0.655998	0.0483626	0	0.295639	0	0	0	0	0	0
AV33	8113	NSCLC	KP	Tumor 1	CYS-NEM	5325883611	4.17791e+08	0	4138118087	0	0	0	0	0	0	9.88179e+09		CYS-NEM	0.538959	0.0422789	0	0.418762	0	0	0	0	0	0
AV34	8113	NSCLC	KP	Tumor 2	CYS-NEM	5567757497	4.34889e+08	0	4239785905	0	0	0	0	0	0	1.02424e+10		CYS-NEM	0.543597	0.0424595	0	0.413943	0	0	0	0	0	0
AV35	8114	NSCLC	KP	Tumor 1	CYS-NEM	2554676409	1.98809e+08	1.91557e+07	4393067665	0	0	0	0	0	0	7.16571e+09		CYS-NEM	0.356514	0.0277444	0.00267324	0.613068	0	0	0	0	0	0
AV36	8114	NSCLC	KP	Tumor 2	CYS-NEM	2815831902	2.15458e+08	5.74182e+07	5905132844	0	0	0	0	0	0	8.99384e+09		CYS-NEM	0.313084	0.0239562	0.00638417	0.656575	0	0	0	0	0	0
AV37	8399	NSCLC	KP	Tumor 1	CYS-NEM	3240199434	2.5099e+08	0	1663974105	0	0	0	0	0	0	5.15516e+09		CYS-NEM	0.628535	0.0486871	0	0.322778	0	0	0	0	0	0
AV38	8399	NSCLC	KP	Tumor 2	CYS-NEM	3022069213	2.35859e+08	0	1669056087	0	0	0	0	0	0	4.92698e+09		CYS-NEM	0.613371	0.0478708	0	0.338758	0	0	0	0	0	0
AV39	8654	NSCLC	KP	Tumor 1	CYS-NEM	3529966068	2.70151e+08	0	5052070621	0	0	0	0	0	0	8.85219e+09		CYS-NEM	0.398768	0.030518	0	0.570714	0	0	0	0	0	0
AV40	8654	NSCLC	KP	Tumor 2	CYS-NEM	2985653550	2.33401e+08	6.01843e+07	6266999850	0	0	0	0	0	0	9.54624e+09		CYS-NEM	0.312757	0.0244496	0.0063045	0.656489	0	0	0	0	0	0
AV41	8655	NSCLC	KP	Tumor 1	CYS-NEM	4052242318	3.14489e+08	0	3547836592	0	0	0	0	0	0	7.91457e+09		CYS-NEM	0.511998	0.0397354	0	0.448267	0	0	0	0	0	0
AV42	8655	NSCLC	KP	Tumor 2	CYS-NEM	6599170741	5.10748e+08	0	5311485385	0	0	0	0	0	0	1.24214e+10		CYS-NEM	0.531274	0.0411184	0	0.427607	0	0	0	0	0	0
AV43	8703	NSCLC	KP	Tumor 1	CYS-NEM	5012339067	3.94643e+08	0	3366223866	0	0	0	0	0	0	8.77321e+09		CYS-NEM	0.571324	0.0449828	0	0.383694	0	0	0	0	0	0
AV44	8703	NSCLC	KP	Tumor 2	CYS-NEM	3514843195	2.66884e+08	0	1845463884	0	0	0	0	0	0	5.62719e+09		CYS-NEM	0.624618	0.0474276	0	0.327955	0	0	0	0	0	0
AV45	8892	NSCLC	KP	Tumor 1	CYS-NEM	3016579783	2.29109e+08	0	1949656866	0	0	0	0	0	0	5.19535e+09		CYS-NEM	0.580631	0.0440989	0	0.37527	0	0	0	0	0	0
AV46	8892	NSCLC	KP	Tumor 2	CYS-NEM	5167721487	403858306	0	3558428754	0	0	0	0	0	0	9130008547		CYS-NEM	0.566015	0.0442342	0	0.389751	0	0	0	0	0	0
AV47	8702	NSCLC	KPN	Tumor 1	CYS-NEM	3778837333	2.93973e+08	0	2989176612	0	0	0	0	0	0	7.06199e+09		CYS-NEM	0.535096	0.0416275	0	0.423277	0	0	0	0	0	0
AV48	8702	NSCLC	KPN	Tumor 2	CYS-NEM	3621109576	2.84193e+08	0	3755081422	0	0	0	0	0	0	7.66038e+09		CYS-NEM	0.472706	0.0370991	0	0.490195	0	0	0	0	0	0
AV49	8716	NSCLC	KPN	Tumor 1	CYS-NEM	5520256772	4.33442e+08	0	4957241438	0	0	0	0	0	0	1.09109e+10		CYS-NEM	0.505938	0.0397254	0	0.454337	0	0	0	0	0	0
AV50	8716	NSCLC	KPN	Tumor 2	CYS-NEM	4311816909	3.45405e+08	0	4016310159	0	0	0	0	0	0	8.67353e+09		CYS-NEM	0.497124	0.0398229	0	0.463054	0	0	0	0	0	0
AV51	8890	NSCLC	KPN	Tumor 1	CYS-NEM	5675454742	4.50232e+08	0	4608722914	0	0	0	0	0	0	1.07344e+10		CYS-NEM	0.528716	0.0419429	0	0.429341	0	0	0	0	0	0
AV52	8890	NSCLC	KPN	Tumor 2	CYS-NEM	3742583495	2.86066e+08	0	3472395369	0	0	0	0	0	0	7.50105e+09		CYS-NEM	0.498942	0.0381369	0	0.462922	0	0	0	0	0	0
AV53	9051	NSCLC	KPN	Tumor 1	CYS-NEM	6002221948	4.65801e+08	0	8961042976	0	0	0	0	0	0	1.54291e+10		CYS-NEM	0.38902	0.0301899	0	0.58079	0	0	0	0	0	0
AV54	9051	NSCLC	KPN	Tumor 2	CYS-NEM	5112832548	3.88028e+08	0	7403664317	0	0	0	0	0	0	1.29045e+10		CYS-NEM	0.396205	0.0300692	0	0.573726	0	0	0	0	0	0
AV55	9055	NSCLC	KPN	Tumor 1	CYS-NEM	5131023227	4.02423e+08	0	4978672636	0	0	0	0	0	0	1.05121e+10		CYS-NEM	0.488106	0.0382818	0	0.473613	0	0	0	0	0	0
AV56	9055	NSCLC	KPN	Tumor 2	CYS-NEM	3782539830	2.93356e+08	0	4314812245	0	0	0	0	0	0	8.39071e+09		CYS-NEM	0.450801	0.0349621	0	0.514237	0	0	0	0	0	0
																		Stats: 2way ANOVA, Sidak's multiple comparisons test, M+1 (all included KP vs KPN):	0.9988
																		Stats: 2way ANOVA, Sidak's multiple comparisons test, M+2 (all included KP vs KPN):	>0.9999
																		Stats: 2way ANOVA, Sidak's multiple comparisons test, M+3 (all included KP vs KPN):	0.095

## Sheet: ED6C
						Isotopologue Abundance (no natural abundance correction)
Sample Name	Tag	Model	Genotype	Replicate	Parent Analyte	M+0	M+1	M+2	M+3	M+4	M+5	M+6	M+7	M+8	M+9	Total	Relative abundance	Outlier excluded (ROUT Q = 1%)
AV31	8111	NSCLC	KP	Tumor 1	CYS-NEM	3494899334	329033099	64580654	1724066440	0	0	0	0	0	0	5612579527	0.759983
AV32	8111	NSCLC	KP	Tumor 2	CYS-NEM	2052212928	189893997	30709949	935159049	0	0	0	0	0	0	3207975923	0.434382
AV33	8113	NSCLC	KP	Tumor 1	CYS-NEM	4972031659	482285135	150572726	3894191958	0	0	0	0	0	0	9499081478	1.28624
AV34	8113	NSCLC	KP	Tumor 2	CYS-NEM	5197859620	502457837	156905233	3990269946	0	0	0	0	0	0	9847492636	1.33342
AV35	8114	NSCLC	KP	Tumor 1	CYS-NEM	2381714560	228430747	151704373	4120532836	0	0	0	0	0	0	6882382516	0.931923
AV36	8114	NSCLC	KP	Tumor 2	CYS-NEM	2625144907	248209133	202033250	5536439885	0	0	0	0	0	0	8611827175	1.1661
AV37	8399	NSCLC	KP	Tumor 1	CYS-NEM	3026513256	291102668	61206045	1570639586	0	0	0	0	0	0	4949461555	0.670192
AV38	8399	NSCLC	KP	Tumor 2	CYS-NEM	2822499382	273043407	62236089	1574516306	0	0	0	0	0	0	4732295184	0.640786
AV39	8654	NSCLC	KP	Tumor 1	CYS-NEM	3291432643	311676994	175962952	4740656853	0	0	0	0	0	0	8519729442	1.15363
AV40	8654	NSCLC	KP	Tumor 2	CYS-NEM	2783466160	267791735	213656148	5875932944	0	0	0	0	0	0	9140846987	1.23773
AV41	8655	NSCLC	KP	Tumor 1	CYS-NEM	3782257903	363477618	128856421	3336241239	0	0	0	0	0	0	7610833181	1.03056
AV42	8655	NSCLC	KP	Tumor 2	CYS-NEM	6160187631	590920947	196606366	4996992418	0	0	0	0	0	0	11944707362	1.6174
AV43	8703	NSCLC	KP	Tumor 1	CYS-NEM	4680127997	455589265	126304205	3170907288	0	0	0	0	0	0	8432928755	1.14188
AV44	8703	NSCLC	KP	Tumor 2	CYS-NEM	3282949444	310722430	68114545	1741334819	0	0	0	0	0	0	5403121238	0.731621
AV45	8892	NSCLC	KP	Tumor 1	CYS-NEM	2816932307	266465446	70408998	1836625762	0	0	0	0	0	0	4990432513	0.67574
AV46	8892	NSCLC	KP	Tumor 2	CYS-NEM	4825038508	466826593	133470146	3351224144	0	0	0	0	0	0	8776559391	1.18841
AV47	8702	NSCLC	KPN	Tumor 1	CYS-NEM	3527671769	339857761	108687175	2812549071	0	0	0	0	0	0	6788765776	0.919247
AV48	8702	NSCLC	KPN	Tumor 2	CYS-NEM	3378993982	327385948	131527531	3528326522	0	0	0	0	0	0	7366233983	0.99744
AV49	8716	NSCLC	KPN	Tumor 1	CYS-NEM	5152188136	499726714	180884948	4661209488	0	0	0	0	0	0	10494009286	1.42096
AV50	8716	NSCLC	KPN	Tumor 2	CYS-NEM	4024188057	396652117	143972995	3776088781	0	0	0	0	0	0	8340901950	1.12942
AV51	8890	NSCLC	KPN	Tumor 1	CYS-NEM	5298066531	518486929	166467335	4336160778	0	0	0	0	0	0	10319181573	1.39729
AV52	8890	NSCLC	KPN	Tumor 2	CYS-NEM	3493378676	331635756	116157577	3264092696	0	0	0	0	0	0	7205264705	0.975643
AV53	9051	NSCLC	KPN	Tumor 1	CYS-NEM	5596002055	535710434	311254958	8407863629	0	0	0	0	0	0	14850831076	2.01091
AV54	9051	NSCLC	KPN	Tumor 2	CYS-NEM	4767334558	448382921	254904607	6946871485	0	0	0	0	0	0	12417493571	1.68142
AV55	9055	NSCLC	KPN	Tumor 1	CYS-NEM	4788402584	463843346	177752918	4679491139	0	0	0	0	0	0	10109489987	1.3689
AV56	9055	NSCLC	KPN	Tumor 2	CYS-NEM	3528997553	338443080	149401845	4052392731	0	0	0	0	0	0	8069235209	1.09263
Stats: Unpaired, two tailed t test (KP vs KPN):	0.0343

## Sheet: ED6D
	Raw Ion Counts (*denotes outlier by ROUT test Q=1%)			Raw Ion Counts (*denotes outlier by ROUT test Q=1%)			Raw Ion Counts (*denotes outlier by ROUT test Q=1%)			Relaitve (to WT group)			Relaitve (to WT group)			Relaitve (to WT group)
	CYS-NEM			GSH-NEM			GSSG			CYS-NEM			GSH-NEM			GSSG
	Mut	WT		Mut	WT		Mut	WT		Mut	WT		Mut	WT		Mut	WT
	2341264000	1302331000		2080232000	2219828000		6026483	17126620		0.701434	0.390173		1.20829	1.28937		0.903325	2.56715
	3665834000	2785199000		3174161000	1091500000		2758414	16329730		1.09827	0.834435		1.84369	0.63399		0.413466	2.44771
	4411884000	4012788000		1691636000	2140316000		14397410	5345911		1.32178	1.20222		0.982575	1.24319		2.15806	0.801312
	4852056000	4170053000		2289713000	1000143000		6.499589e+007*	1857666		1.45366	1.24933		1.32996	0.580926			0.27845
	2563387000	475537300		2588530000	1976550000		3.936902e+008*	3.295971e+007*		0.767981	0.142469		1.50353	1.14807
	1194580000	4017566000		666135100	1909406000		4043916	4700024		0.357892	1.20365		0.38692	1.10907		0.606153	0.704499
	3650814000	2114686000		2003457000	1483233000		24135350	4866715		1.09377	0.633552		1.16369	0.861526		3.61771	0.729484
	2702384000	4523557000		1796417000	1781253000		26284890	11854230		0.809624	1.35524		1.04344	1.03463		3.93991	1.77686
	35203830	2808322000		7416234	1515830000		162101	3657170		0.0105469	0.841363		0.00430767	0.88046		0.0242977	0.548183
	3401618000	1396561000		1344695000	1322202000		9327152	5852759		1.01911	0.418404		0.781057	0.767992		1.39807	0.877285
	4218652000	664906200		1500757000	774461300		4692860	6210545		1.26389	0.199203		0.871705	0.449841		0.703425	0.930915
	5781316000	1606860000		2042652000	2186378000		7263350	4684603		1.73206	0.481409		1.18646	1.26994		1.08872	0.702187
	2912256000	4361128000		1980805000	2753856000		6668641	2.902656e+007*		0.872501	1.30658		1.15054	1.59956		0.99958
	4125157000	8425839000		1956928000	1647067000		11013650	6.782146e+007*		1.23588	2.52435		1.13667	0.956688		1.65086
	4053268000	6595565000		2851748000	2262812000		19065080	17125280		1.21434	1.97601		1.65642	1.31434		2.85771	2.56695
	2625498000	3290152000		2446626000	2557581000		3862925	7012073		0.786589	0.985717		1.42111	1.48555		0.579024	1.05106
	5686765000	3170813000		1624695000	2732845000		37218870	6.476701e+007*		1.70373	0.949964		0.943693	1.58735		5.57883
	6932478000	3428575000		1813758000	1847167000		57151480	3898944		2.07694	1.02719		1.05351	1.07291		8.56658	0.584423
	2726547000	2439207000		2090248000	1347603000		11562800	5813675		0.816863	0.730777		1.21411	0.782746		1.73318	0.871427
	5730979000	4161880000		2243601000	1230704000		1.463677e+008*	2409231		1.71698	1.24688		1.30318	0.714846			0.361126
	2811705000	2998050000		3129006000	1956685000		1.546757e+008*	10384430		0.842376	0.898204		1.81746	1.13653			1.55655
	4786287000	2501043000		1455689000	1573800000		5117217	2502661		1.43395	0.749303		0.845527	0.914131		0.767033	0.37513
	3300022000	1299395000		2542356000	1016202000		41169270	6855549		0.988674	0.389294		1.47671	0.590254		6.17097	1.0276
	2895150000	3642668000		2955511000	2373621000		13568680	16326770		0.867376	1.09133		1.71669	1.3787		2.03384	2.44726
	2417817000	2247751000		1514749000	1297964000		6903883	5819890		0.724369	0.673418		0.879832	0.753914		1.03484	0.872358
	4051888000	1991317000		2335623000	1750280000		9878204	2172199		1.21393	0.596591		1.35663	1.01664		1.48067	0.325596
	270071800	1287726000		N/D	268700600		15298	2245198		0.0809125	0.385798			0.156073		0.00229306	0.336538
	6631935000	2785843000		1991575000	2203978000		4889514	2638972		1.9869	0.834628		1.15679	1.28017		0.732902	0.395562
	5065867000	3637320000		1815790000	1865146000		2508099	11091020		1.51771	1.08973		1.05469	1.08336		0.375945	1.66246
	4878883000	2118368000		2063233000	1915844000		8.875371e+007*	12841510		1.46169	0.634655		1.19842	1.11281			1.92485
	4579974000	3650245000		2552314000	2306707000		25515580	4.370991e+007*		1.37214	1.0936		1.48249	1.33984		3.8246
		2412173000			2450538000			5310371			0.722678			1.42338			0.795985
		2483317000			1923605000			3341031			0.743992			1.11731			0.500796
		4368725000			1336721000			1408420			1.30885			0.776425			0.211112
		2808514000			801141400			5399180			0.84142			0.465338			0.809297
		3659162000			1697184000			7845583			1.09627			0.985798			1.17599
		2211361000			2820766000			4.901086e+007*			0.662515			1.63842
		5131320000			2429489000			9243023			1.53732			1.41115			1.38546
		4604389000			2431390000			5.77944e+007*			1.37946			1.41226
		2711086000			907922400			7001108			0.812231			0.527361			1.04941
		3140598000			1141848000			3369356			0.940911			0.663235			0.505041
		614991700			25771020			179947			0.184249			0.0149689			0.0269727
		4774673000			1807866000			4516355			1.43047			1.05009			0.676968
		4259525000			1530127000			5926048			1.27614			0.888764			0.888271
		3945916000			2278614000			3.918188e+007*			1.18218			1.32352
		2122226000			786769000			4763224			0.635811			0.456989			0.713972
		3806874000			2474682000			5.574039e+007*			1.14052			1.4374
		4516580000			2260730000			15540890			1.35315			1.31313			2.32946
		2517538000			748465300			1665637			0.754245			0.434741			0.249667
		2506969000			693694000			1960857			0.751078			0.402927			0.293918
		4895947000			2453544000			12935240			1.46681			1.42512			1.9389
		2191230000			1157727000			2481251			0.656484			0.672458			0.371921
		6545754000			2218702000			5742659			1.96108			1.28872			0.860782
		5013949000			2253195000			12187370			1.50216			1.30875			1.8268
		7842226000			2072386000			2.942643e+007*			2.3495			1.20373
		3921962000			1399010000			4445539			1.175			0.812606			0.666353
										Unpaired two sided Test:	0.3006		Unpaired two sided Test:	0.0502		Unpaired two sided Test:	0.0027
