# Supplementary material for: Excess cysteine drives conjugate formation and impairs proliferation of NRF2-activated cancer cells
Source: Nat Metab. 2026 Apr 7;8(4):840–54. doi: 10.1038/s42255-026-01499-8 (PMC13121033; doi:10.1038/s42255-026-01499-8)
Supplement: Supplementary file 15 — Source data and statistical test results for Extended Data Fig. 7. [file 42255_2026_1499_MOESM15_ESM.xlsx]

## Sheet: ExtData7A
Metabolite production rate (ions (AU)/cell-microliter-hour)
	KKU100		SNU308		SSP25		TFK1		OCUG1		YSCCC		CCLP1		RBE1
	Mean	SEM	Mean	SEM	Mean	SEM	Mean	SEM	Mean	SEM	Mean	SEM	Mean	SEM	Mean	SEM
3GC	4039	311.8	58924	639.4	21262	3206	20737	2621	57247	3870	428.2	151.2	2443	315.3	319.3	55.89
1DC	192	85.88	11038	1560	5388	1338	3491	490.7	13768	1435	126.7	23.13	1037	76.92	55.64	52.31

## Sheet: ExtData7C
	Abundances of sugar-CYS metabolites from SSP25 cells, treated as indicated
		Vehicle			Low Cystine			High Glutamate			Erastin
	3GC	1.04422	0.97612	0.979663	0.00445738	0.00751723	0.00838611	0.0117318	0.0118346	0.0205962	0.00398989	0.00255181	0.00360276
	1DC	1.01862	0.963205	1.01818	0.0334821	0.0500717	0.0452991	0.0443183	0.047485	0.0484887	0.00627826	0.00211918	0.00748571
	Two way ANOVA: Šídák's multiple comparisons test	Mean Diff.	95.00% CI of diff.	Below threshold?	Summary	Adjusted P Value
	3GC
	Vehicle vs. Low Cystine	0.9932	0.9540 to 1.032	Yes	****	<0.0001
	Vehicle vs. High Glutamate	0.9853	0.9460 to 1.025	Yes	****	<0.0001
	Vehicle vs. Erastin	0.9966	0.9574 to 1.036	Yes	****	<0.0001
	1DC
	Vehicle vs. Low Cystine	0.957	0.9178 to 0.9963	Yes	****	<0.0001
	Vehicle vs. High Glutamate	0.9532	0.9140 to 0.9925	Yes	****	<0.0001
	Vehicle vs. Erastin	0.9947	0.9555 to 1.034	Yes	****	<0.0001

## Sheet: ExtData7D
Sugar-CYS metabolite levels, TFK1 cells in standard media or low cystine media
	Vehicle			Low cystine
3GC	0.942425	1.24424	0.813332	0.0395414	0.0236906	0.0196778
1DC	1.01875	0.946328	1.03492	0.0869463	0.149077	0.0874778
Two way ANOVA: Šídák's multiple comparisons test	Mean Diff.	95.00% CI of diff.	Below threshold?	Summary	Adjusted P Value
Vehicle - Low cystine
3GC	0.9724	0.7157 to 1.229	Yes	****	<0.0001
1DC	0.8922	0.6355 to 1.149	Yes	****	<0.0001

## Sheet: ExtData7E
Sugar-CYS metabolite levels, OCUG1 cells in standard media or low cystine media
		Vehicle			Low cystine
	3GC	0.950269	0.840336	1.20939	0.00546362	0.0043964	0.00214994
	1DC	0.761291	1.09005	1.14865	0.0111458	0.00962608	0.0160234
	Two way ANOVA: Šídák's multiple comparisons test	Mean Diff.	95.00% CI of diff.	Below threshold?	Summary	Adjusted P Value
	Vehicle - Low cystine
	3GC	0.996	0.6802 to 1.312	Yes	****	<0.0001
	1DC	0.9877	0.6719 to 1.304	Yes	****	<0.0001

## Sheet: ExtData7G
Abundances of sugar-CYS metabolites from CCLP1 cells, treated as indicated
	Veh			KI696			KI696 Erastin
3GC	0.764342	1.05947	1.17619	12.607	16.1013	13.6507	0.705235	0.784231	0.560775
1DC	0.971947	0.936182	1.09187	8.73735	11.2256	8.52762	0.0163126	0.265927	0.129463
Two way ANOVA:Šídák's multiple comparisons test	Mean Diff.	95.00% CI of diff.	Below threshold?	Summary	Adjusted P Value
3GC
KI696 vs. Veh	13.12	11.11 to 15.12	Yes	****	<0.0001
KI696 vs. KI696 Erastin	13.44	11.43 to 15.44	Yes	****	<0.0001
1DC
KI696 vs. Veh	8.497	6.492 to 10.50	Yes	****	<0.0001
KI696 vs. KI696 Erastin	9.36	7.355 to 11.36	Yes	****	<0.0001

## Sheet: ExtData7I
Sugar-CYS metabolite levels, H1299 iNRF2-G31R-V5 cells in standard media or with doxycycline added
	Vehicle			Doxycycline
3GC	1.1397	0.789571	1.07072	9.38141	8.84517	10.1716
1DC	1.0084	0.976094	1.01551	7.1362	5.22067	6.1335
Two way ANOVA: Šídák's multiple comparisons test	Mean Diff.	95.00% CI of diff.	Below threshold?	Summary	Adjusted P Value
Vehicle - Doxycycline
3GC	-8.466	-9.790 to -7.142	Yes	****	<0.0001
1DC	-5.163	-6.488 to -3.839	Yes	****	<0.0001

## Sheet: ExtData7K
LC-MS relative Abundance of cysteine (CYS-NEM) in YSCCC cells ectopically expresssing GFP (control) or SLC7A11
Relative to GFP Vehicle
	GFP Vehicle			SLC7A11 Vehicle			SLC7A11 Erastin
	0.889155	1.0384	1.07244	7.18409	7.74206	7.32311	1.17784	1.09088	0.972152
	Ordinary one-way ANOVA
	Šídák's multiple comparisons test	Mean Diff.	95.00% CI of diff.	Below threshold?	Summary	Adjusted P Value
	GFP Vehicle vs. SLC7A11 Vehicle	6.416	5.965 to 6.867	Yes	****	<0.0001
	SLC7A11 Vehicle vs. SLC7A11 Erastin	6.336	5.885 to 6.787	Yes	****	<0.0001

## Sheet: ExtData7L
Relative Abundance of sugar-cys conjugates in YSCCC cells ectopically expressing GFP (control) or SLC7A11
Relative to GFP Vehicle
		GFP Vehicle			SLC7A11 Vehicle			SLC7A11 Erastin
	3GC	0.699804	1.10461	1.19559	26.6106	31.1292	28.5628	10.2456	12.2467	9.70215
	1DC	0.818764	0.900297	1.28094	11.0555	12.6266	11.5443	5.79464	5.78098	4.69843
	2way ANOVA
	Šídák's multiple comparisons test	Mean Diff.	95.00% CI of diff.	Below threshold?	Summary	Adjusted P Value
	3GC
	GFP Vehicle vs. SLC7A11 Vehicle	27.77	25.34 to 30.19	Yes	****	<0.0001
	SLC7A11 Vehicle vs. SLC7A11 Erastin	18.04	15.61 to 20.46	Yes	****	<0.0001
	1DC
	GFP Vehicle vs. SLC7A11 Vehicle	10.74	8.319 to 13.16	Yes	****	<0.0001
	SLC7A11 Vehicle vs. SLC7A11 Erastin	6.317	3.895 to 8.740	Yes	****	<0.0001
