# Supplementary material for: Excess cysteine drives conjugate formation and impairs proliferation of NRF2-activated cancer cells
Source: Nat Metab. 2026 Apr 7;8(4):840–54. doi: 10.1038/s42255-026-01499-8 (PMC13121033; doi:10.1038/s42255-026-01499-8)
Supplement: Supplementary file 16 — Source data and statistical test results for Extended Data Fig. 8. [file 42255_2026_1499_MOESM16_ESM.xlsx]

## Sheet: ExtData8A
LC-MS Quantified Abundance of cysteine (CYS-NEM) in SNU308 cells - CYS2 titration
[CYS2]	50	100	200	400	800	800+ Erastin
Raw Ion Counts	356534474	1085940946	91366047	12441589367	16147226344	4335316653				2way ANOVA
	354806972	1035453385	6473741980	12678104689	17536643149	88644402				Šídák's multiple comparisons test	Mean Diff.	95.00% CI of diff.	Below threshold?	Summary	Adjusted P Value
	351942868	1135100261	4753066167	12588495088	16353880130	9343285691
										50 vs. 100	-38.63	-253.1 to 175.8	No	ns	0.9873
D2 Standard Ion Counts	45543576584	52093775292	961303249	47494014430	43832144971	54936795518				50 vs. 200	-393.6	-608.0 to -179.1	Yes	***	0.0009
	44902453245	50666501297	55916253065	46653083101	42572689526	971984089				50 vs. 400	-1477	-1692 to -1263	Yes	****	<0.0001
	46892979972	43321129430	47673741548	46419996721	39754323003	97521238393				50 vs. 800	-2537	-2752 to -2323	Yes	****	<0.0001
										800 vs. 800 E	2221	2007 to 2436	Yes	****	<0.0001
Raw Ion Counts	0.00782843	0.0208459	0.0950439	0.261961	0.368388	0.0789146
	0.00790173	0.0204366	0.115776	0.271753	0.411922	0.0911994
	0.00750524	0.026202	0.0996999	0.271187	0.411374	0.0958077
Standard Curve (uM)	0.422281	1.61272	12.855	51.4646	82.0531	9.96707
	0.427701	1.56956	16.8391	54.1145	95.602	12.1489
	0.398612	2.20517	13.7243	53.9603	95.4278	12.9966
Factoring Cell volume dilution	11.8239	45.1563	359.94	1441.01	2297.49	279.078
	11.9756	43.9478	471.493	1515.2	2676.86	340.17
	11.1611	61.7447	384.281	1510.89	2671.98	363.904

## Sheet: ExtData8B
	TFK1 Proliferation rates
Cystine (uM):	50	100	200	400	800	800 + erastin
	0.370281	0.241045	0.195283	0.12715	0.061039	0.402249
	0.371625	0.370131	0.201072	0.132109	0.104941	0.436546
	0.411134	0.243181	0.221386	0.197706	0.180728	0.404797
	Statistical test results:
	One way ANOVA: Šídák's multiple comparisons test	Mean Diff.	95.00% CI of diff.	Below threshold?	Summary	Adjusted P Value
	50 vs. 100	0.09956	-0.01052 to 0.2096	No	ns	0.0845
	50 vs. 200	0.1784	0.06836 to 0.2885	Yes	**	0.0017
	50 vs. 400	0.232	0.1219 to 0.3421	Yes	***	0.0002
	50 vs. 800	0.2688	0.1587 to 0.3789	Yes	****	<0.0001
	800 vs. 800 erastin	-0.299	-0.4090 to -0.1889	Yes	****	<0.0001

## Sheet: ExtData8C
		YSCCC Proliferation rates
	Cystine (uM):	50	100	200	400	800	800 + erastin
		0.472374	0.559821	0.509986	0.322865	0.444582	0.487116
		0.546085	0.545008	0.550631	0.503419	0.442466	0.458055
		0.533226	0.573076	0.421004	0.423243	0.452929	0.401024
		Statistical test results:
		One way ANOVA: Šídák's multiple comparisons test	Mean Diff.	95.00% CI of diff.	Below threshold?	Summary	Adjusted P Value
		50 vs. 100	-0.04207	-0.1715 to 0.08735	No	ns	0.8767
		50 vs. 200	0.02335	-0.1061 to 0.1528	No	ns	0.9888
		50 vs. 400	0.1007	-0.02871 to 0.2301	No	ns	0.1653
		50 vs. 800	0.07057	-0.05886 to 0.2000	No	ns	0.4809
		800 vs. 800 erastin	-0.002073	-0.1315 to 0.1274	No	ns	>0.9999

## Sheet: ExtData8D
CCLP1 proliferation rates, CYS2 concentrations +/- KI696
							Statistical test results:
Proliferation rates							Šídák's multiple comparisons test	Mean Diff.	95.00% CI of diff.	Below threshold?	Summary	Adjusted P Value
	Cystine	KI696 (0 = vehicle)	Replicate 1	Replicate 2	Replicate 3		Vehicle
	50 uM	0	1.16432	1.18278	1.15537		50 μM vs. 200 μM	0.03052	-0.01738 to 0.07842	No	ns	0.2426
	50 uM	100	0.882802	0.848797	0.835386		50 μM vs. 800 μM	0.03166	-0.01623 to 0.07956	No	ns	0.2208
	200 uM	0	1.14792	1.13312	1.12987
	200 uM	100	0.708713	0.775546	0.691229		KI696
	800 uM	0	1.14149	1.12079	1.1452		50 μM vs. 200 μM	0.1305	0.08260 to 0.1784	Yes	****	<0.0001
	800 uM	100	0.693089	0.70327	0.680585		50 μM vs. 800 μM	0.1633	0.1154 to 0.2112	Yes	****	<0.0001

## Sheet: ExtData8E
Proliferation rates of YSCCC cells ectopically expresssing GFP (control) or SLC7A11 in -PYR media
	[CYS2] uM	GFP			SLC7A11
	50	0.418765	0.467611	0.472428	0.479745	0.492727	0.494162
	200	0.435785	0.508456	0.494314	0.428676	0.429531	0.445417
	800	0.42239	0.513132	0.44059	0.405467	0.367497	0.375514
	800 + Erastin	0.484529	0.440143	0.475694	0.481787	0.521389	0.567934
	Šídák's multiple comparisons test	Mean Diff.	95.00% CI of diff.	Below threshold?	Summary	Adjusted P Value
	GFP
	50 vs. 200	-0.02658	-0.1022 to 0.04904	No	ns	0.8898
	50 vs. 800	-0.005769	-0.08139 to 0.06985	No	ns	>0.9999
	50 vs. 800 + E	-0.01385	-0.08948 to 0.06177	No	ns	0.9953
	200 vs. 800 + E	0.02081	-0.05481 to 0.09644	No	ns	0.9625
	800 vs. 800 +E	-0.008085	-0.08371 to 0.06754	No	ns	0.9998
	SLC7A11
	50 vs. 200	0.05434	-0.02129 to 0.1300	No	ns	0.25
	50 vs. 800	0.1061	0.03043 to 0.1817	Yes	**	0.004
	50 vs. 800 + E	-0.03483	-0.1104 to 0.04080	No	ns	0.7099
	200 vs. 800 + E	0.05172	-0.02391 to 0.1273	No	ns	0.2972
	800 vs. 800 +E	-0.1409	-0.2165 to -0.06526	Yes	***	0.0002

## Sheet: ExtData8F
LC-MS Quantified Abundance of cysteine (CYS-NEM) in YSCCC cells ectopically expresssing GFP (control) or SLC7A11
	GFP				SLC7A11
[CYS2] (uM)	50	200	800	800+ Erastin	50	200	800	800+ Erastin				2way ANOVA
Raw Ion Counts	403634426	575018865	1194238413	364413610	1166624522	4105146558	10031368192	8246127838				Šídák's multiple comparisons test	Mean Diff.	95.00% CI of diff.	Below threshold?	Summary	Adjusted P Value
	390030821	631444791	1150967403	408133365	1270513771	5114290499	9371223141	1225535032
	407804099	656453492	1098235858	389478464	1283524237	5086406333	989336553	1047054242				GFP
												50 vs. 200	-7.017	-101.5 to 87.46	No	ns	>0.9999
D2 Standard Ion Counts	61604114263	62446654761	63699221305	64227491876	64108271777	62044371953	62640520059	56490947730				50 vs. 800	-28.32	-122.8 to 66.16	No	ns	0.9444
	61063752905	64414618770	64079727104	65106241489	61879953140	62485352206	59319342539	59284837396				50 vs. 800	0.9428	-93.54 to 95.42	No	ns	>0.9999
	63705899255	63225125158	61846516353	65997664452	63158329016	65136777095	62385111630	60814121550				800 vs. 800 E	29.26	-65.22 to 123.7	No	ns	0.9356
Raw Ion Counts	0.00655207	0.00920816	0.0187481	0.00567379	0.0181977	0.0661647	0.160142	0.145973				SLC7A11
	0.00638727	0.00980282	0.0179615	0.00626873	0.0205319	0.0818478	0.157979	0.020672				50 vs. 200	-220.8	-315.3 to -126.3	Yes	****	<0.0001
	0.00640136	0.0103828	0.0177574	0.0059014	0.0203223	0.0780881	0.0158585	0.0172173				50 vs. 800	-681.2	-775.7 to -586.8	Yes	****	<0.0001
												50 vs. 800 E	5.922	-88.56 to 100.4	No	ns	>0.9999
Standard Curve	0.331013	0.5273	1.39488	0.271848	1.33916	7.83172	26.247	23.1224				800 vs. 800 E	687.2	592.7 to 781.6	Yes	****	<0.0001
	0.319675	0.574438	1.31543	0.311586	1.57958	10.4774	25.7633	1.59434
	0.32064	0.621438	1.29503	0.286878	1.55756	9.82451	1.10937	1.24143
Cell volume dilution	9.26837	14.7644	39.0566	7.61175	37.4964	219.288	734.916	647.426
	8.95091	16.0843	36.832	8.7244	44.2283	293.367	721.371	44.6417
	8.97792	17.4003	36.2607	8.03258	43.6118	275.086	31.0624	34.7601

## Sheet: ExtData 8G
LC-MS Relative Abundance of cysteine conjugates in YSCCC cells ectopically expresssing GFP (control) or SLC7A11
Relative to 200 uM GFP
	[CYS2] uM	GFP			SLC7A11
3GC	50	0.152106	0.1538	0.12286	5.29863	6.48551	7.1679				1DC	50	0	0	0	8.86699	10.3069	10.1206
	200	0.740138	0.968687	1.29117	31.9273	38.4293	42.7862					200	0.404988	1.08153	1.51348	50.719	52.3518	72.1448
	800	4.88418	4.73701	5.51331	96.6131	88.0094	77.2092					800	11.7145	6.358	12.5777	154.265	162.478	133.26
	800	0.522863	0.186619	0.22576	5.8077	4.4835	3.24137					800	0	0	0.00575485	13.0712	8.60739	4.02723
2way ANOVA											2way ANOVA
Šídák's multiple comparisons test											Šídák's multiple comparisons test
	GFP											GFP
	50 vs. 200	-0.8571	-10.62 to 8.905	No	ns	>0.9999						50 vs. 200	-1	-18.35 to 16.35	No	ns	>0.9999
	50 vs. 800	-4.902	-14.66 to 4.860	No	ns	0.6273						50 vs. 800	-10.22	-27.57 to 7.137	No	ns	0.4565
	50 vs. 800	-0.1688	-9.931 to 9.593	No	ns	>0.9999						50 vs. 800	-0.001918	-17.36 to 17.35	No	ns	>0.9999
	800 vs. 800	4.733	-5.029 to 14.49	No	ns	0.662						800 vs. 800	10.21	-7.139 to 27.57	No	ns	0.4567
	SLC7A11											SLC7A11
	50 vs. 200	-31.4	-41.16 to -21.64	Yes	****	<0.0001						50 vs. 200	-48.64	-65.99 to -31.29	Yes	****	<0.0001
	50 vs. 800	-80.96	-90.72 to -71.20	Yes	****	<0.0001						50 vs. 800	-140.2	-157.6 to -122.9	Yes	****	<0.0001
	50 vs. 800	1.806	-7.955 to 11.57	No	ns	0.995						50 vs. 800	1.196	-16.16 to 18.55	No	ns	>0.9999
	800 vs. 800	82.77	73.00 to 92.53	Yes	****	<0.0001						800 vs. 800	141.4	124.1 to 158.8	Yes	****	<0.0001

## Sheet: ExtData8H
Cystine consumption rate in HPLM media as measured by LC-MS
		SNU308		YSCCC
		Mean	SEM	Mean	SEM
	CYS	-7.791	1.311	0.7529	0.379

## Sheet: ExtData8I
Cell proliferation rates of NRF2on cells in HPLM media
	SNU308									TFK1
[CYS2] (uM)	100	200	800							100	200	800
	0.671787	0.625409	0.482819							0.430456	0.343392	0.0401181
	0.705748	0.616466	0.454229							0.489723	0.345079	-0.0286959
	0.69204	0.618664	0.469951							0.50691	0.34113	0.0428171
ordinary one-way ANOVA										ordinary one-way ANOVA
Šídák's multiple comparisons test	Mean Diff.	95.00% CI of diff.	Below threshold?	Summary	Adjusted P Value					Šídák's multiple comparisons test	Mean Diff.	95.00% CI of diff.	Below threshold?	Summary	Adjusted P Value
100 vs. 200	0.06968	0.03791 to 0.1014	Yes	**	0.0013					100 vs. 200	0.1325	0.05291 to 0.2121	Yes	**	0.0053
100 vs. 800	0.2209	0.1891 to 0.2526	Yes	****	<0.0001					100 vs. 800	0.4576	0.3780 to 0.5372	Yes	****	<0.0001

## Sheet: ExtData8J
Oxygen consumption rates for 3 cell lines as measured by seahorse
		200 μM Cys2					800 μM Cys2					800 μM Cys2 + erastin
SNU308	Basal	2.63174	3.77289	4.8304	3.50384	4.5742	2.70938	3.58088	5.69884	5.3525	5.44583	2.53662	1.95318	5.17853	2.83632	4.87387
	Non-mito	1.07782	1.16541	1.15749	1.09228	1.23295	0.92089	1.06378	1.31055	1.36099	1.29424	0.832212	0.754454	1.17494	1.58663	1.15457
TFK1	Basal	4.1399	4.05061	3.57826	3.39478	1.8887	3.543	3.2563	3.43564	2.80681	2.33254	3.43915	3.16426	3.59312	3.44938	2.36632
	Non-mito	0.126215	0.265942	0.232799	0.353993	0.225395	0.150812	0.137026	0.146197	0.175444	0.143071	0.14435	0.114218	0.143747	0.130034	0.129343
CCLP1	Basal	2.96401	5.66018	3.81827	5.15013	2.28083	4.28329	4.21891	3.32451	2.33119	2.34565	3.88159	3.47331	2.85748	2.30002	1.62999
	Non-mito	0.133539	0.18487	0.171442	0.156874	0.13785	0.120356	0.126634	0.111901	0.122903	0.0808807	0.125822	0.135158	0.120568	0.153106	0.11932

[truncated: 3 more sheets: ExtData8K, ExtData8L, ExtData8M]
