# Supplementary material for: Excess cysteine drives conjugate formation and impairs proliferation of NRF2-activated cancer cells
Source: Nat Metab. 2026 Apr 7;8(4):840–54. doi: 10.1038/s42255-026-01499-8 (PMC13121033; doi:10.1038/s42255-026-01499-8)
Supplement: Supplementary file 17 — Source data and statistical test results for Extended Data Fig. 9. [file 42255_2026_1499_MOESM17_ESM.xlsx]

## Sheet: ExtData9A
YSCCC proliferation rates									Two way ANOVA: Šídák's multiple comparisons test	Mean Diff.	95.00% CI of diff.	Below threshold?	Summary	Adjusted P Value
	[BME] uM	200 uM CYS2			800 uM CYS2				200 uM - 800 uM
	0	0.427693	0.501146	0.470143	0.389413	0.379556	0.455908		0	0.05804	-0.001832 to 0.1179	No	ns	0.0594
	100	0.460305	0.449911	0.442229	0.397186	0.417073	0.390952		100	0.04908	-0.01079 to 0.1089	No	ns	0.1341
	200	0.407423	0.424653	0.377646	0.306586	0.31439	0.319176		200	0.08986	0.02999 to 0.1497	Yes	**	0.0027
	400	0.286663	0.317843	0.331494	0.179765	0.203401	0.241913		400	0.1036	0.04377 to 0.1635	Yes	***	0.0007

## Sheet: ExtData9B
Proliferation rates of NRF2off cells co-treated with BME and erastin
						Ordinary one-way ANOVA: Šídák's multiple comparisons test	Mean Diff.	95.00% CI of diff.	Below threshold?	Summary	Adjusted P Value
	[BME] uM	800 uM CYS2
CCLP1	0	1.31805	1.31186	1.25234		0 BME vs. 400 BME	0.601	0.5087 to 0.6934	Yes	****	<0.0001
	400	0.718485	0.679951	0.680772		0 BME vs. 400 BME + erastin	0.4943	0.4020 to 0.5867	Yes	****	<0.0001
	400 + Erastin	0.797057	0.758995	0.843262		400 BME vs. 400 BME + erastin	-0.1067	-0.1991 to -0.01434	Yes	*	0.0272
YSCCC	0	0.49716	0.508824	0.526266		0 BME vs. 400 BME	0.2261	0.1559 to 0.2962	Yes	***	0.0001
	400	0.297057	0.279678	0.277298		0 BME vs. 400 BME + erastin	0.1817	0.1116 to 0.2519	Yes	***	0.0004
	400 + Erastin	0.331949	0.285951	0.369141		400 BME vs. 400 BME + erastin	-0.04434	-0.1145 to 0.02584	No	ns	0.2316

## Sheet: ExtData9C
LC-MS Relative Abundance of sugar-CYS conjugates in YSCCC
Normalized to 200 uM Cys2 0 uM BME									2way ANOVA: Šídák's multiple comparisons test	Mean Diff.	95.00% CI of diff.	Below threshold?	Summary	Adjusted P Value
	[BME] uM	200 uM CYS2			800 uM CYS2				200 uM - 800 uM
3GC	0	1.05863	1.27943	0.661942	1.99147	2.5277	2.87666		0	-1.465	-2.879 to -0.05128	Yes	*	0.0407
	100	2.0297	2.29645	1.65741	3.84055	3.78697	4.14726		100	-1.93	-3.344 to -0.5164	Yes	**	0.0059
	200	3.28023	2.9088	2.48326	2.94828	4.90807	4.02537		200	-1.07	-2.484 to 0.3442	No	ns	0.185
	400	3.14638	3.12738	2.40861	6.93248	9.12456	8.61309		400	-5.329	-6.743 to -3.915	Yes	****	<0.0001
	[BME] uM	200 uM CYS2			800 uM CYS2
1DC	0	0.985423	1.16313	0.851444	1.96569	2.19383	1.79383		0	-0.9844	-2.777 to 0.8083	No	ns	0.4611
	100	1.41674	1.87497	1.43923	4.10964	3.46683	3.46238		100	-2.103	-3.895 to -0.3099	Yes	*	0.0184
	200	4.15815	2.53301	2.25377	3.6236	5.47244	4.04492		200	-1.399	-3.191 to 0.3941	No	ns	0.1644
	400	2.91525	2.6028	2.45539	7.40202	10.6076	9.2192		400	-6.418	-8.211 to -4.626	Yes	****	<0.0001

## Sheet: ExtData9D
LC-MS Relative Abundance of glutamate in NRF2off cells treated with BME
Normalized to 200 uM Cys2 0 uM BME									2way ANOVA: Šídák's multiple comparisons test	Mean Diff.	95.00% CI of diff.	Below threshold?	Summary	Adjusted P Value
	[BME] uM	200 uM CYS2			800 uM CYS2				200 uM - 800 uM
CCLP1	0	0.968557	0.833954	1.19749	1.28877	1.38836	1.49031		0	-0.3892	-0.6498 to -0.1285	Yes	**	0.0028
	100	1.02793	1.10783	1.10371	0.980131	1.26395	1.26917		100	-0.09126	-0.3519 to 0.1694	No	ns	0.8112
	200	1.18822	1.20578	1.26036	1.69834	1.47977	1.53206		200	-0.3519	-0.6126 to -0.09132	Yes	**	0.0065
	400	1.28245	1.17446	1.38543	1.63421	1.58344	1.49726		400	-0.2909	-0.5515 to -0.03024	Yes	*	0.0256
	[BME] uM	200 uM CYS2			800 uM CYS2
YSCCC	0	0.868799	1.06697	1.06423	0.805868	0.917851	0.966433		0	0.1033	-0.09490 to 0.3015	No	ns	0.51
	100	0.988722	1.2783	1.18042	0.956266	0.982399	1.01531		100	0.1645	-0.03370 to 0.3627	No	ns	0.1271
	200	1.03207	1.06739	1.10131	0.806957	1.02424	0.974486		200	0.1317	-0.06649 to 0.3299	No	ns	0.2864
	400	1.05675	1.06787	1.01062	0.91295	1.01512	0.967225		400	0.07998	-0.1182 to 0.2782	No	ns	0.723

## Sheet: ExtData9E
LC-MS Quantified Abundance of cysteine (CYS-NEM) in CCLP1 treated with NAC
	0	20 mM NAC	20 mM NAC + Erastin					Ordinary one-way ANOVA
Raw Ion Counts	563045855	4900925561	4026688813					Šídák's multiple comparisons test	Mean Diff.	95.00% CI of diff.	Below threshold?	Summary	Adjusted P Value
	712923498	4580197016	4777920294					20 vs. 0	338.2	273.7 to 402.7	Yes	****	<0.0001
	688936655	5492546206	4516437679					20 vs. 20	71.52	6.994 to 136.0	Yes	*	0.0334
D2 Standard Ion Counts	52923771887	53990687538	53608795716
	58624158655	50839568339	56069683525
	55820186360	53135876545	55526725874
Raw Ion Counts	0.0106388	0.0907735	0.0751125
	0.0121609	0.0900912	0.085214
	0.0123421	0.103368	0.0813381
Standard Curve	0.642497	12.0714	9.31592
	0.771485	11.9474	11.0714
	0.787252	14.4198	10.3882
Cell volume dilution	17.9899	337.998	260.846
	21.6016	334.527	309.998
	22.043	403.754	290.87

## Sheet: ExtData9F
LC-MS Relative Abundance of cys-conjugates in CCLP1 treated with NAC
Relative to 0 mM NAC condition
	0	20 mM NAC	20 mM NAC + Erastin			Ordinary one-way ANOVA: Šídák's multiple comparisons test	Mean Diff.	95.00% CI of diff.	Below threshold?	Summary	Adjusted P Value
3GC	0.762886	25.4917	20.7359			20 vs. 0	25.68	20.75 to 30.60	Yes	****	<0.0001		0
	1.21947	26.751	27.3964			20 vs. 20 + Erastin	2.623	-2.300 to 7.547	No	ns	0.3044		20
	1.01764	27.7836	24.0241
1DC	0.862574	17.6718	16.3505			20 vs. 0	18.9	15.79 to 22.00	Yes	****	<0.0001		0
	1.03902	21.1339	17.4314			20 vs. 20 + Erastin	2.452	-0.6507 to 5.554	No	ns	0.1126		20
	1.0984	20.8799	18.5488

## Sheet: ExtData9G
LC-MS Relative Abundance of glutatmate in CCLP1 treated with NAC
Relative to 0 mM NAC condition
	0	20 mM NAC	20 mM NAC + Erastin			Ordinary one-way ANOVA: Šídák's multiple comparisons test	Mean Diff.	95.00% CI of diff.	Below threshold?	Summary	Adjusted P Value
Glutamate	0.969414	1.06384	0.966747			20 vs. 0	0.124	0.006769 to 0.2412	Yes	*	0.0405		0
	1.08219	1.14256	1.14718			20 vs. 20 + Erastin	0.06986	-0.04734 to 0.1871	No	ns	0.2288		20
	1.01474	1.11859	1.02902

## Sheet: ExtData9H
Proliferation rates of CCLP1 treated with NAC
	0	20 mM NAC	20 mM NAC + Erastin			Ordinary one-way ANOVA: Šídák's multiple comparisons test	Mean Diff.	95.00% CI of diff.	Below threshold?	Summary	Adjusted P Value
	1.22782	0.799288	0.741122			20 vs. 0	0.4314	0.3648 to 0.4980	Yes	****	<0.0001
	1.26265	0.812579	0.792094			20 vs. 20 + Erastin	-0.02822	-0.09480 to 0.03837	No	ns	0.4472
	1.19122	0.775626	0.769624
