# Supplementary material for: Excess cysteine drives conjugate formation and impairs proliferation of NRF2-activated cancer cells
Source: Nat Metab. 2026 Apr 7;8(4):840–54. doi: 10.1038/s42255-026-01499-8 (PMC13121033; doi:10.1038/s42255-026-01499-8)
Supplement: Supplementary file 18 — Source data and statistical test results for Extended Data Fig. 10. [file 42255_2026_1499_MOESM18_ESM.xlsx]

## Sheet: ExtData10B
	TFK1
Average Proliferation rates, per group							Change in Proliferation Rate (BSO/Veh)
	200 uM CYS2, Veh	800 uM CYS2, Veh	200 uM CYS2, 50 uM BSO	800 uM CYS2, 50 uM BSO			200 uM CYS2	800 uM CYS2		Unpaired, two tailed t test result:
Expt 1	0.503412	0.435486	0.455343	0.333252			0.904514	0.765241		p = 0.0023
Expt 2	0.584833	0.447196	0.455976	0.269799			0.779669	0.603313
Expt 3	0.543335	0.431323	0.494177	0.302731			0.909526	0.701868
Expt 4	0.423856	0.309308	0.367792	0.206914			0.867728	0.66896
Expt 5	0.348841	0.255058	0.328175	0.181128			0.940759	0.710143
Expt 6	0.300293	0.224792	0.264306	0.0218131			0.88016	0.0970368
Expt 7	0.522462	0.382849	0.429549	0.231756			0.822163	0.605346
Expt 8	0.518471	0.412595	0.45359	0.228627			0.874861	0.554119

## Sheet: ExtData10C
SNU308 glutamate levels
Glutamate, relative to 200 uM Cystine, vehicle								Two way ANOVA: Šídák's multiple comparisons test	Mean Diff.	95.00% CI of diff.	Below threshold?	Summary	Adjusted P Value
CYS2 (uM):	Vehicle			BSO				Vehicle - BSO
200	1.02051	0.973541	1.00595	1.33459	1.29436	1.30945		200	-0.3128	-0.4201 to -0.2055	Yes	****	<0.0001
800	0.599583	0.648081	0.593479	0.872185	0.74592	0.709503		800	-0.1622	-0.2694 to -0.05488	Yes	**	0.0064

## Sheet: ExtData10D
Proliferation Rates of TFK1 cells w/ w/o pyruvate
										Ordinary one-way ANOVA: Šídák's multiple comparisons test	Mean Diff.	95.00% CI of diff.	Below threshold?	Summary	Adjusted P Value
[Cys2] (uM)	- Pyruvate				+Pyruvate					-Pyr - +Pyr
50	0.405823	0.357712	0.400304		0.515651	0.511618	0.487101			50	-0.1168	-0.1614 to -0.07230	Yes	****	<0.0001
200	0.101146	0.083115	0.085059		0.333612	0.293444	0.293182			200	-0.217	-0.2615 to -0.1724	Yes	****	<0.0001
800	-0.028086	-0.031708	-0.030345		0.103449	0.095242	0.107556			800	-0.1321	-0.1767 to -0.08758	Yes	****	<0.0001
800+Erastin	0.360743	0.313832	0.309517		0.426453	0.474841	0.442361			800+Erastin	-0.1199	-0.1644 to -0.07531	Yes	****	<0.0001

## Sheet: ExtData10E
LC-MS Relative Abundance of 2MTDC in TFK1
Normalized to 200 uM Cys2 - Pyr
								Two way ANOVA: Šídák's multiple comparisons test	Mean Diff.	95.00% CI of diff.	Below threshold?	Summary	Adjusted P Value
	200 uM Cys2			800 uM Cys2				-Pyr - '+Pyr
-Pyr	0.843095	0.81167	1.34524	0.64372	0.783119	0.940105		200	-6.93	-14.71 to 0.8490	No	ns	0.079
+Pyr	1.94516	15.3185	6.52505	15.4589	17.0865	18.2287		800	-16.14	-23.91 to -8.357	Yes	***	0.0009

## Sheet: ExtData10F
LC-MS Relative Abundance of sugar conjugates in TFK1
Normalized to 200 uM Cys2 - Pyr
									Two way ANOVA: Šídák's multiple comparisons test	Mean Diff.	95.00% CI of diff.	Below threshold?	Summary	Adjusted P Value
		200 uM Cys2			800 uM Cys2				-Pyr - '+Pyr
3GC	-Pyr	0.9964	1.01877	0.984828	1.17758	1.27058	1.3473		200	0.8313	0.7329 to 0.9297	Yes	****	<0.0001
	+Pyr	0.181171	0.164871	0.160145	0.279663	0.297385	0.288404		800	0.9767	0.8783 to 1.075	Yes	****	<0.0001
									Two way ANOVA: Šídák's multiple comparisons test	Mean Diff.	95.00% CI of diff.	Below threshold?	Summary	Adjusted P Value
		200 uM Cys2			800 uM Cys2				-Pyr - '+Pyr
1DC	-Pyr	0.905907	1.0501	1.044	0.792547	1.02854	1.19668		200	0.8092	0.5624 to 1.056	Yes	****	<0.0001
	+Pyr	0.197889	0.186867	0.18759	0.246006	0.297241	0.271813		800	0.7342	0.4874 to 0.9810	Yes	****	<0.0001

## Sheet: ExtData10G
LC-MS Relative Abundance of CYS-NEM in TFK1
Normalized to 200 uM Cys2 - Pyr
									Two way ANOVA: Šídák's multiple comparisons test	Mean Diff.	95.00% CI of diff.	Below threshold?	Summary	Adjusted P Value
		200 uM Cys2			800 uM Cys2				-Pyr - '+Pyr
CYS-NEM	-Pyr	0.876258	1.06428	1.05946	0.988101	1.36499	1.33254		200	-0.06159	-0.3563 to 0.2331	No	ns	0.8254
	+Pyr	1.0034	1.02378	1.15758	1.67926	1.83525	1.70169		800	-0.5102	-0.8049 to -0.2155	Yes	**	0.0029

## Sheet: ExtData10H
LC-MS Relative Abundance of 2MTDC based on extraction protocol
Normalized to -NEM
				Unpaired T test
	-NEM	+NEM		-NEM - '+NEM
SNU308	1.23351	0.0463901		P value	0.0012
	0.880899	0.0443214		P value summary	**
	0.885589	0.0594468
TFK1	0.913395	0.157284		P value	<0.0001
	1.00956	0.121328		P value summary	****
	1.07705	0.141616
